# Supplementary material for: A protein interactome for the last eukaryotic common ancestor illuminates the biochemical basis of modern genetic diseases
Source: Cell Genom. 2026 May 27;6(6):101254. doi: 10.1016/j.xgen.2026.101254 (PMC13261697; doi:10.1016/j.xgen.2026.101254)
Supplement: Table S1. 10,091 orthogroups estimated to have been present in LECA with associated support according to Dollo parsimony, Wagner parsimony, and phylogenetic reconciliation, related to Figure 1 — 12MB file, available on Zenodo repository. (Note that some cells exceed MS Excel text size limits.) [file mmc2.zip]

Archive with 1 entries (1 files):
- xgen_101254_mmc2.csv
