# Supplementary material for: A protein interactome for the last eukaryotic common ancestor illuminates the biochemical basis of modern genetic diseases
Source: Cell Genom. 2026 May 27;6(6):101254. doi: 10.1016/j.xgen.2026.101254 (PMC13261697; doi:10.1016/j.xgen.2026.101254)
Supplement: Table S1. 10,091 orthogroups estimated to have been present in LECA with associated support according to Dollo parsimony, Wagner parsimony, and phylogenetic reconciliation, related to Figure 1 — 12MB file, available on Zenodo repository. (Note that some cells exceed MS Excel text size limits.) [file mmc2.zip › xgen_101254_mmc2.csv]

ID	human_entry	human_gene_names_primary	human_gene_names_synonym	human_protein_names	human_length	human_function_cc	human_gene_ontology_biological_process	human_gene_ontology_i_ds	human_pub_med_id	human_annotscore_1to5	human_subcellular_location_cc	arath_entry	arath_gene_names_primary	arath_protein_names	arath_function_cc	arath_subcellular_location_cc	arath_gene_ontology_biological_process	arath_gene_ontology_molecular_function	brart	caeel	dicdi	drome	human	mouse	nemve	pig	strpu	xenla	yeast	euggr	tryb2	phatc	plaba	plaf7	plakh	tetts	arath	braol	cansa	cerri	cheqi	chlre	cocnu	maize	orysj	selml	sollc	soybn	wheat
ENOG502QPHT	NA	NA	NA	NA	NA	NA	NA	NA	NA	NA	NA	NA	NA	NA	NA	NA	NA	NA	NA	NA	NA	NA	NA	NA	NA	NA	NA	NA	NA	NA	Q587C1	NA	NA	NA	NA	NA	NA	NA	NA	NA	NA	NA	NA	NA	NA	NA	NA	NA	NA
ENOG502QPHW	NA	NA	NA	NA	NA	NA	NA	NA	NA	NA	NA	A0A1P8B9Z1, A0A1P8BDX3, F4KCX6	NA, MQM1.23	Transmembrane protein, Uncharacterized protein	NA	NA	NA	NA	NA	NA	NA	NA	NA	NA	NA	NA	NA	NA	NA	NA	NA	NA	NA	NA	NA	NA	A0A1P8B9Z1, A0A1P8BDX3, F4KCX6	A0A0D3DDB1, A0A0D3E1K6	PK12953.1	p.McWhite201602_FernGamet.K35p_4147_2/2_0.909_3093, p.McWhite201602_FernFrond.K35ms_9349_2/6_0.688_3004, p.McWhite201602_FernFrond.K35p_4087_3/7_0.444_1585, p.McWhite201602_FernFrond.K35ms_9349_4/6_0.312_1733	AUR62031846-RA, AUR62008865-RA	NA	KAG1342757.1, KAG1368046.1	A0A1D6LIR6, A0A1D6MNG2	B7F963, Q657X5	D8RZ97, D8S8W0	A0A3Q7FJY1	K7LK00, K7N4W2	A0A3B5XSL2, A0A3B5XV41, A0A3B5YPY6, A0A3B5ZM54, A0A3B6EBX3, A0A3B6FE67, A0A3B6GL64
ENOG502QPHZ	NA	NA	NA	NA	NA	NA	NA	NA	NA	NA	NA	NA	NA	NA	NA	NA	NA	NA	NA	NA	NA	NA	NA	NA	NA	NA	NA	NA	NA	NA	NA	NA	NA	NA	NA	NA	NA	NA	NA	NA	AUR62020744-RA, AUR62027969-RA	O64927	NA	NA	NA	D8R1R6	A0A3Q7H910	NA	NA
ENOG502QPI8	NA	NA	NA	NA	NA	NA	NA	NA	NA	NA	NA	NA	NA	NA	NA	NA	NA	NA	NA	NA	Q54R64	NA	NA	NA	NA	NA	NA	NA	NA	NA	NA	NA	NA	NA	NA	NA	NA	NA	NA	NA	NA	NA	NA	NA	NA	NA	NA	NA	NA
ENOG502QPIA	Q0VDG4, Q96FV2	SCRN3, SCRN2	NA	Secernin-3, Secernin-2	424, 425	NA	NA	GO:0016805; GO:0070004, GO:0016805; GO:0070004; GO:0070062	14702039; 15815621; 15489334; 21269460; 22464252, 14702039; 16625196; 15489334; 21269460; 23186163; 24275569	2, 4	NA	NA	NA	NA	NA	NA	NA	NA	NA	NA	NA	Q9VI64	Q0VDG4, Q96FV2	Q3TMH2, Q8VCA8	NA	F1RWI8, I3L8U8	NA	A0A1L8EKW5, A0A1L8EWA3	NA	EG_transcript_13888	NA	NA	NA	NA	NA	NA	NA	NA	NA	NA	NA	NA	NA	NA	NA	NA	NA	NA	NA
ENOG502QPIC	NA	NA	NA	NA	NA	NA	NA	NA	NA	NA	NA	O82811, Q1G385, Q9FJH7, Q9FJH8, Q9LMZ9, Q9LPV5, Q9LXH0, Q9LYK2	NRT2.1, NA, NRT2.3, NRT2.4, NRT2.2, NRT2.5, NRT2.6, NRT2.7	High-affinity nitrate transporter 2.1 (AtNRT2:1) (Protein ACH1) (Protein LATERAL ROOT INITIATION 1), High affinity nitrate transporter, High affinity nitrate transporter 2.3 (AtNRT2:3), High affinity nitrate transporter 2.4 (AtNRT2:4), High-affinity nitrate transporter 2.2 (AtNRT2:2), High affinity nitrate transporter 2.5 (AtNRT2:5), High affinity nitrate transporter 2.6 (AtNRT2:6), High affinity…	FUNCTION: Involved in nitrate transport, but does not seem to be able to mediate transport by its own. Acts as a dual component transporter with NTR3.1. Acts as a repressor of lateral root initiation under high sucrose/low nitrate conditions. {ECO:0000269|PubMed:11553754, ECO:0000269|PubMed:15107992, ECO:0000269|PubMed:16157886, ECO:0000269|PubMed:16415211, ECO:0000269|PubMed:17085507, ECO:000026…	SUBCELLULAR LOCATION: Cell membrane {ECO:0000269|PubMed:17573350, ECO:0000269|PubMed:17583518, ECO:0000269|PubMed:19704673, ECO:0000269|PubMed:20561257}; Multi-pass membrane protein {ECO:0000269|PubMed:17573350, ECO:0000269|PubMed:17583518, ECO:0000269|PubMed:19704673, ECO:0000269|PubMed:20561257}., NA, SUBCELLULAR LOCATION: Membrane {ECO:0000305}; Multi-pass membrane protein {ECO:0000305}., SUBC…	cellular response to nitrate [GO:0071249]; lateral root development [GO:0048527]; nitrate assimilation [GO:0042128]; nitrate transport [GO:0015706]; response to nitrate [GO:0010167], cellular response to nitrate [GO:0071249]; nitrate transport [GO:0015706], cellular response to nitrate [GO:0071249]; nitrate assimilation [GO:0042128]; nitrate transport [GO:0015706], cellular response to nitrate [G…	nitrate transmembrane transporter activity [GO:0015112]	NA	NA	NA	NA	NA	NA	A7T6X0	NA	NA	NA	NA	NA	NA	B7FSH2, B7FTV6, B7G0V8, B7GC56, B7GCW3, B7GE09	NA	NA	NA	NA	O82811, Q1G385, Q9FJH7, Q9FJH8, Q9LMZ9, Q9LPV5, Q9LXH0, Q9LYK2	A0A0D2ZSR2, A0A0D2ZT30, A0A0D3A8L7, A0A0D3A8M0, A0A0D3AGB5, A0A0D3AGP6, A0A0D3AH91, A0A0D3AHA1, A0A0D3AJ18, A0A0D3AKN5, A0A0D3BGN4, A0A0D3BGN6, A0A0D3BGP2, A0A0D3BGP3, A0A0D3BGP4, A0A0D3BGP5, A0A0D3C8F9, A0A0D3C8G0, A0A0D3CEH1, A0A0D3DJE4, A0A0D3DKQ4, A0A0D3DPE6, A0A0D3DYH0, A0A0D3DYH1, A0A0D3ED89, A0A0D3ED90, A0A0D3ED92	PK18837.1, PK14384.1, PK09406.1, PK15303.1, PK00638.1	p.McWhite201602_FernGamet.K35p_1312_3/3_0.714_2788, p.McWhite201602_FernSpore.K55p_4250_3/3_0.714_2143, p.McWhite201602_FernSpore.K45ms_1309_1/2_0.750_1811, p.McWhite201602_FernSpore.K35ms_1249_2/4_0.700_1913, p.McWhite201602_FernSpore.K35p_16731_1/1_1.000_1259, p.McWhite201602_FernGamet.K55ms_5334_2/2_0.500_1580, p.McWhite201602_FernGamet.K35ms_18138_2/2_0.667_963, p.McWhite201602_FernSpore.K55p…	AUR62003509-RA, AUR62000316-RA, AUR62000318-RA, AUR62000317-RA, AUR62006661-RA, AUR62006662-RA, AUR62006663-RA, AUR62014088-RA, AUR62001495-RA, AUR62001496-RA, AUR62001493-RA, AUR62005427-RA, AUR62005426-RA, AUR62017820-RA, AUR62009877-RA, AUR62009874-RA, AUR62009875-RA	A0A2K3DD68, A0A2K3DFK5, A0A2K3DFM1, A0A2K3DNT7, A0A2K3DVM4, A0A2K3DVN8, A0A2K3E302	KAG1347027.1, KAG1347028.1	A0A1D6GYF5, B4FSV9, K7W0N0, Q53CL7	P0DKG9, P0DKH0, Q94JG1	D8R6D1, D8S4M2, D8TCF3, D8TF52	A0A3Q7GQL7, A0A3Q7H370, A0A3Q7H3K9, A0A3Q7IZW9, A0A3Q7J087, A0A494G9P2	A0A0R0HJF2, I1KXC5, I1LTL8, I1N1J4, K7LTM8, O64999	A0A3B5ZPT0, A0A3B6ASJ3, A0A3B6D5U6, A0A3B6ELB6, A0A3B6GY16, A0A3B6NHT1, A0A3B6NHV2, A0A3B6NJ71, A0A3B6NJ94, A0A3B6NJG3, A0A3B6NJH7, A0A3B6NJI2, A0A3B6NK20, A0A3B6NK24, A0A3B6NK43, A0A3B6NK91, A0A3B6NKA6, A0A3B6NKB1, A0A3B6PDV1, A0A3B6PDV5, A0A3B6PDX1, A0A3B6PFB6, A0A3B6PGP9, A0A3B6PGR3, A0A3B6PGS5, A0A3B6PH22, A0A3B6PH33, A0A3B6PH41, A0A3B6Q9B3, A0A3B6Q9C5, A0A3B6Q9D4, A0A3B6Q9N3, A0A3B6QB78, A0A…
ENOG502QPIP	NA	NA	NA	NA	NA	NA	NA	NA	NA	NA	NA	Q9C920	KDSB	3-deoxy-manno-octulosonate cytidylyltransferase, mitochondrial (EC 2.7.7.38) (CMP-2-keto-3-deoxyoctulosonic acid synthase) (AtCKS) (CMP-KDO synthase)	FUNCTION: Catalyzes the production of the sugar nucleotide CMP-3-deoxy-D-manno-octulosonate (CMP-KDO). CTP is the preferred nucleotide donor, but it can partially be replaced with UTP. Activates KDO during the biosynthesis of rhamnogalacturonan II (RG-II), a structurally complex pectic polysaccharide of the primary cell wall. RG-II is essential for the cell wall integrity of rapidly growing tissu…	SUBCELLULAR LOCATION: Mitochondrion outer membrane {ECO:0000305|PubMed:21893514, ECO:0000305|PubMed:21896887}; Peripheral membrane protein {ECO:0000305|PubMed:21893514, ECO:0000305|PubMed:21896887}.	cell wall organization [GO:0071555]; CMP-keto-3-deoxy-D-manno-octulosonic acid biosynthetic process [GO:0033468]; pollen development [GO:0009555]; pollen tube growth [GO:0009860]	3-deoxy-manno-octulosonate cytidylyltransferase activity [GO:0008690]	NA	NA	NA	NA	NA	NA	NA	NA	NA	NA	NA	NA	NA	NA	NA	NA	NA	NA	Q9C920	A0A0D3BMS6, A0A0D3CR91, A0A0D3D266	PK21243.1	p.McWhite201602_FernFrond.K35p_4471_5/5_0.667_1461, p.McWhite201602_FernFrond.K35p_4471_2/5_0.500_1456, p.McWhite201602_FernGamet.K35p_17967_4/4_0.667_1592, p.McWhite201602_FernFrond.K55ms_10686_2/4_0.600_1145, p.McWhite201602_FernFrond.K55p_3810_2/2_0.750_1386, p.McWhite201602_FernSpore.K45ms_9764_1/4_0.333_412, p.McWhite201602_FernFrond.K45p_4503_3/5_0.667_1371	AUR62034260-RA, AUR62029379-RA	NA	KAG1330458.1, KAG1346752.1	Q9M4G3	Q688Y2	D8SD42, D8SH94	A0A3Q7GA99, A0A3Q7HH17	I1LT34, K7KX53	A0A3B5Y6J0, A0A3B5Z528, A0A3B6A1A0
ENOG502QPIQ	NA	NA	NA	NA	NA	NA	NA	NA	NA	NA	NA	Q94B35	ISPH	4-hydroxy-3-methylbut-2-enyl diphosphate reductase, chloroplastic (EC 1.17.7.4) (Protein CHLOROPLAST BIOGENESIS 6)	FUNCTION: Enzyme of the plastid non-mevalonate pathway for isoprenoid biosynthesis that converts 1-hydroxy-2-methyl-2-(E)-butenyl 4-diphosphate into isopentenyl diphosphate (IPP) and dimethylallyl diphosphate (DMAPP). Is essential for chloroplast development. {ECO:0000269|PubMed:15659625, ECO:0000269|PubMed:15863698}.	SUBCELLULAR LOCATION: Plastid, chloroplast stroma {ECO:0000269|PubMed:18236010}.	dimethylallyl diphosphate biosynthetic process [GO:0050992]; isopentenyl diphosphate biosynthetic process, methylerythritol 4-phosphate pathway [GO:0019288]	4-hydroxy-3-methylbut-2-en-1-yl diphosphate reductase activity [GO:0051745]; 4-hydroxy-3-methylbut-2-en-1-yl diphosphate synthase activity [GO:0046429]; 4 iron, 4 sulfur cluster binding [GO:0051539]; metal ion binding [GO:0046872]	NA	NA	NA	NA	NA	NA	NA	NA	NA	NA	NA	EG_transcript_8528, EG_transcript_31888	NA	B7FUL0	A0A509ABK0	Q8I295	A0A384KME5	NA	Q94B35	A0A0D3A212, A0A0D3BLF0	PK13726.1	p.McWhite201602_FernGamet.K45ms_4070_4/4_0.571_2060, p.McWhite201602_FernFrond.K45ms_114_5/11_0.625_2351, p.McWhite201602_FernGamet.K55ms_3769_3/4_0.286_1613, p.McWhite201602_FernFrond.K55p_253_2/10_0.500_2238, p.McWhite201602_FernFrond.K45p_305_6/10_0.571_3224, p.McWhite201602_FernFrond.K45p_305_5/10_0.536_2306, p.McWhite201602_FernFrond.K45p_305_4/10_0.571_2506, p.McWhite201602_FernFrond.K55ms_…	AUR62016698-RA, AUR62011363-RA	A8JEV9	NA	C0PDR3	Q0DNV6, Q6AVG6	D8QQT9, D8R840, D8R862	D0VNY3	I1LJH2, I1LQ64	A0A3B6HW46, A0A3B6ILZ0, A0A3B6JDC9
ENOG502QPJ0	NA	NA	NA	NA	NA	NA	NA	NA	NA	NA	NA	O81020, Q8H965, Q8L7Y9, Q9S816, Q9SRQ6, Q9SRQ7	NPC2, NPC6, NPC1, NPC5, NPC3, NPC4	Non-specific phospholipase C2 (EC 3.1.-.-), Non-specific phospholipase C6 (EC 3.1.-.-), Non-specific phospholipase C1 (EC 3.1.-.-), Non-specific phospholipase C5 (EC 3.1.4.3), Non-specific phospholipase C3 (EC 3.1.3.106), Non-specific phospholipase C4 (EC 3.1.4.3)	NA, FUNCTION: Non-specific phospholipase C (PLC) which assumes minor PLC activity during inorganic phosphate starvation. Can hydrolyze both phosphatidylcholine (PC) and phosphatidylethanolamine (PE). Required for normal accumulation of digalactosyldiacylglycerol (DGDG) during phosphate limitation and may contribute to the conversion of phospholipids to diacylglycerol, the substrate for galactolip…	SUBCELLULAR LOCATION: Secreted {ECO:0000305}., SUBCELLULAR LOCATION: Cytoplasm, cytosol {ECO:0000269|PubMed:18564386}., NA, SUBCELLULAR LOCATION: Cell membrane {ECO:0000305|PubMed:15618226}; Peripheral membrane protein {ECO:0000305|PubMed:15618226}.	defense response to bacterium [GO:0042742]; gametophyte development [GO:0048229]; phospholipid catabolic process [GO:0009395]; root development [GO:0048364], gametophyte development [GO:0048229]; phospholipid catabolic process [GO:0009395]; root development [GO:0048364], phospholipid catabolic process [GO:0009395], cellular response to phosphate starvation [GO:0016036]; glycolipid biosynthetic pr…	phospholipase C activity [GO:0004629], hydrolase activity, acting on ester bonds [GO:0016788], phosphatidylcholine phospholipase C activity [GO:0034480]; phospholipase C activity [GO:0004629], lysophosphatidic acid phosphatase activity [GO:0052642]	NA	NA	NA	NA	NA	NA	NA	NA	NA	NA	NA	NA	NA	NA	NA	NA	NA	I7M1W0, I7MAL6, Q223Z3, Q22NZ9, Q22P00, Q22P01	O81020, Q8H965, Q8L7Y9, Q9S816, Q9SRQ6, Q9SRQ7	A0A0D3A998, A0A0D3A999, A0A0D3AFU6, A0A0D3C286, A0A0D3C888, A0A0D3CN05, A0A0D3DRF7	PK21772.1, PK00368.1, PK05948.1	p.McWhite201602_FernGamet.K55p_466_1/2_0.667_2503, p.McWhite201602_FernFrond.K35p_21107_1/2_0.500_1847, p.McWhite201602_FernFrond.K45p_3318_1/1_1.000_2285, p.McWhite201602_FernFrond.K45p_9512_1/3_0.333_2222, p.McWhite201602_FernGamet.K35p_515_2/3_0.600_2672, p.McWhite201602_FernGamet.K35p_515_3/3_0.600_2504, p.McWhite201602_FernGamet.K35ms_7539_1/2_0.750_865, p.McWhite201602_FernGamet.K55p_27931_…	AUR62029591-RA, AUR62020120-RA, AUR62000192-RA, AUR62006542-RA, AUR62038009-RA, AUR62038007-RA, AUR62001657-RA, AUR62023324-RA, AUR62023323-RA, AUR62023325-RA, AUR62034844-RA	NA	KAG1330938.1, KAG1331821.1, KAG1337718.1, KAG1354267.1, KAG1363498.1, KAG1371107.1	A0A1D6KUT1, A0A1D6LC44, B8A1A6, B8A1P6, C0PKZ3, C4IZ36	A0A0N7KIQ0, A0A0P0W6H3, A0A0P0Y3X8, Q655M2, Q8RYK2, Q94GF2	D8QWQ2, D8RD30, D8RSM9, D8RUI6	A0A3Q7ESI1, A0A3Q7FGU1, A0A3Q7IWI0	A0A0R0F8M2, I1JMB6, I1JXK9, I1KC18, I1LLF6, I1MM41, I1N007, I1NDW4, K7MCC6	A0A077S179, A0A3B6EC09, A0A3B6EQ49, A0A3B6ER39, A0A3B6FHS7, A0A3B6FXV4, A0A3B6GQT4, A0A3B6H6G6, A0A3B6HZL7, A0A3B6IJ58, A0A3B6JEC3, A0A3B6KTC7, A0A3B6LWW9, A0A3B6N007, W5DR88
ENOG502QPJ2	NA	NA	NA	NA	NA	NA	NA	NA	NA	NA	NA	C0LGT1, C0LGX1, Q8W4S5	NA	Probable LRR receptor-like serine/threonine-protein kinase At5g10290 (EC 2.7.11.1), Probable LRR receptor-like serine/threonine-protein kinase At5g65240 (EC 2.7.11.1), Probable LRR receptor-like serine/threonine-protein kinase At5g63710 (EC 2.7.11.1)	NA	SUBCELLULAR LOCATION: Cell membrane {ECO:0000250}; Single-pass type I membrane protein {ECO:0000250}., SUBCELLULAR LOCATION: Cell membrane; Single-pass type I membrane protein.	NA	ATP binding [GO:0005524]; identical protein binding [GO:0042802]; protein serine kinase activity [GO:0106310]; protein threonine kinase activity [GO:0106311], ATP binding [GO:0005524]; protein serine kinase activity [GO:0106310]; protein threonine kinase activity [GO:0106311]	NA	NA	NA	NA	NA	NA	NA	NA	NA	NA	NA	NA	NA	NA	NA	NA	NA	NA	C0LGT1, C0LGX1, Q8W4S5	A0A0D3AIE8, A0A0D3BEU7, A0A0D3BFC6	PK16200.1, PK16559.1	p.McWhite201602_FernSpore.K55ms_15290_1/1_1.000_3178, p.McWhite201602_FernFrond.K45ms_9729_1/2_0.667_2303, p.McWhite201602_FernGamet.K45p_15255_4/6_0.643_3112, p.McWhite201602_FernGamet.K45p_15255_3/6_0.643_3037, p.McWhite201602_FernFrond.K35p_17338_2/5_0.400_2326, p.McWhite201602_FernFrond.K55ms_821_3/7_0.667_3163, p.McWhite201602_FernFrond.K35p_1967_5/7_0.714_3254	AUR62030597-RA, AUR62001993-RA, AUR62003809-RA, AUR62000503-RA, AUR62006848-RA	NA	KAG1334608.1, KAG1342350.1, KAG1342351.1, KAG1366522.1	A0A1D6H4T4, A0A1D6L153, K7TR92	Q2R1F3, Q53RI3, Q6K4T4	NA	A0A3Q7FM39, A0A3Q7GPX6, A0A3Q7JIP6	A0A0R0HUC9, A0A0R0IKU2, I1K535, I1MYR2, K7KQX3, K7L6H1, K7LJA0	A0A077S042, A0A3B6EJ36, A0A3B6GZA0, A0A3B6RE65, A0A3B6S9P5, A0A3B6TKI8
ENOG502QPJ7	NA	NA	NA	NA	NA	NA	NA	NA	NA	NA	NA	Q9XFS9	DXR	1-deoxy-D-xylulose 5-phosphate reductoisomerase, chloroplastic (1-deoxyxylulose-5-phosphate reductoisomerase) (DXP reductoisomerase) (EC 1.1.1.267) (2-C-methyl-D-erythritol 4-phosphate synthase) (Protein PIGMENT-DEFECTIVE EMBRYO 129)	FUNCTION: Enzyme of the plastid non-mevalonate pathway for isoprenoid biosynthesis that catalyzes the NADP-dependent rearrangement and reduction of 1-deoxy-D-xylulose-5-phosphate (DXP) to 2-C-methyl-D-erythritol 4-phosphate (MEP). Required for chloroplast development. {ECO:0000269|PubMed:12177470, ECO:0000269|PubMed:16941216, ECO:0000269|PubMed:20404857}.	SUBCELLULAR LOCATION: Plastid, chloroplast stroma {ECO:0000305|PubMed:12177470, ECO:0000305|PubMed:18236010}.	isopentenyl diphosphate biosynthetic process, methylerythritol 4-phosphate pathway involved in terpenoid biosynthetic process [GO:0051484]	1-deoxy-D-xylulose-5-phosphate reductoisomerase activity [GO:0030604]; manganese ion binding [GO:0030145]; NADPH binding [GO:0070402]	NA	NA	NA	NA	NA	NA	NA	NA	NA	NA	NA	EG_transcript_4370	NA	B7FQZ5	A0A509APU7	Q8IKG4	A0A384LP43	NA	Q9XFS9	A0A0D3BFM6, A0A0D3E1W7	PK23148.1, PK04218.1, PK04181.1, PK20211.1	p.McWhite201602_FernFrond.K45ms_1221_5/12_0.567_2591, p.McWhite201602_FernFrond.K45p_2402_3/12_0.571_2603, p.McWhite201602_FernFrond.K45ms_1221_7/12_0.267_1446, p.McWhite201602_FernFrond.K55ms_1061_5/12_0.556_2665, p.McWhite201602_FernFrond.K45p_2402_7/12_0.571_2672, p.McWhite201602_FernFrond.K55p_2013_5/10_0.636_2912, p.McWhite201602_FernFrond.K45ms_1221_6/12_0.567_2653, p.McWhite201602_FernSpor…	AUR62008212-RA, AUR62030965-RA	A0A2K3D6J2	KAG1342780.1, KAG1366300.1	A0A1D6FCR1, A0A1D6KJN1, A0A1D6MNI9, A0A1D6QJH9	Q8W250	D8T2C2, D8T827	A0A3Q7FSH7	I1K006, I1MM97, I1MTH5	A0A3B6E8L8, A0A3B6FEW2, A0A3B6I3Y0, A0A3B6NUP0, A0A3B6RBM8, A0A3B6THQ3, A0A3B6U4M4
ENOG502QPJC	NA	NA	NA	NA	NA	NA	NA	NA	NA	NA	NA	P31414, Q56ZN6, Q9FWR2	AVP1, AVPL1, AVPL2	Pyrophosphate-energized vacuolar membrane proton pump 1 (EC 7.1.3.1) (Pyrophosphate-energized inorganic pyrophosphatase 1) (H(+)-PPase 1) (Vacuolar proton pyrophosphatase 1) (Vacuolar proton pyrophosphatase 3), Pyrophosphate-energized membrane proton pump 2 (EC 7.1.3.1) (AVP1-like protein 1) (Pyrophosphate-energized inorganic pyrophosphatase 2) (H(+)-PPase 2) (Vacuolar proton pyrophosphatase 2), …	FUNCTION: Contributes to the transtonoplast (from cytosol to vacuole lumen) H(+)-electrochemical potential difference. It establishes a proton gradient of similar and often greater magnitude than the H(+)-ATPase on the same membrane. In addition, facilitates auxin transport by modulating apoplastic pH and regulates auxin-mediated developmental processes. Confers tolerance to NaCl and to drought b…	SUBCELLULAR LOCATION: Vacuole membrane {ECO:0000269|PubMed:17151019}; Multi-pass membrane protein {ECO:0000255}. Endosome membrane; Multi-pass membrane protein. Cell membrane; Multi-pass membrane protein. Note=Mostly vacuolar, tonoplast. Also present in endosomes and plasma membrane., SUBCELLULAR LOCATION: Golgi apparatus membrane; Multi-pass membrane protein., SUBCELLULAR LOCATION: Golgi apparat…	auxin polar transport [GO:0009926]; cell wall pectin metabolic process [GO:0052546]; establishment or maintenance of transmembrane electrochemical gradient [GO:0010248]; leaf development [GO:0048366]; regulation of starch metabolic process [GO:2000904]; response to salt stress [GO:0009651]; response to water deprivation [GO:0009414]; sucrose metabolic process [GO:0005985], NA	inorganic diphosphatase activity [GO:0004427]; metal ion binding [GO:0046872]; mRNA binding [GO:0003729]; pyrophosphate hydrolysis-driven proton transmembrane transporter activity [GO:0009678], inorganic diphosphatase activity [GO:0004427]; metal ion binding [GO:0046872]; pyrophosphate hydrolysis-driven proton transmembrane transporter activity [GO:0009678]	NA	NA	NA	NA	NA	NA	A7T989	NA	NA	NA	NA	EG_transcript_2633, EG_transcript_3323, EG_transcript_7454	Q57Y42, Q57U47	B5Y460, B7FUG0, B7G9Z6	A0A509AR34, A0A509AWG5	Q8I570, Q8IKR1	A0A384L1Y3, A0A679L802	I7M2F8, Q231W2, W7X7N8, W7XHA8	P31414, Q56ZN6, Q9FWR2	A0A0D3ARK6, A0A0D3CAK1, A0A0D3D1P7, A0A0D3D208, A0A0D3DPU0	PK02935.1, PK08851.1, PK18414.1, PK15291.1, PK01580.1, PK23209.1, PK25035.1, PK05689.1	p.McWhite201602_FernGamet.K35p_16175_1/2_0.833_3851, p.McWhite201602_FernFrond.K35ms_3049_3/5_0.700_3962, p.McWhite201602_FernSpore.K45ms_3118_1/1_1.000_2715, p.McWhite201602_FernFrond.K55p_4460_2/3_0.400_2861, p.McWhite201602_FernGamet.K55p_9950_6/6_0.722_2731, p.McWhite201602_FernGamet.K55ms_16_1/1_1.000_3490, p.McWhite201602_FernFrond.K45p_31042_1/1_1.000_2582, p.McWhite201602_FernFrond.K45ms_…	AUR62028978-RA, AUR62016310-RA, AUR62030102-RA, AUR62011495-RA, AUR62011208-RA, AUR62001323-RA, AUR62025706-RA	A8J0B0	KAG1327103.1, KAG1327867.1, KAG1355326.1, KAG1355327.1, KAG1355328.1, KAG1363230.1, KAG1363975.1, KAG1365305.1, KAG1365306.1	A0A1D6EBZ5, A0A1D6F445, A0A1D6FI90, A0A1D6G6B9, A0A1D6H2R4, A0A1D6IT85, A0A1D6KQ26, A0A1D6LZ61, A0A1D6MV05, A0A1D6MVG5, A0A1D6MW00, A0A1D6NDR2, A0A1D6QRV4, A0MWC0, B8A390, C0PDM0, K7VRI2	A0A0P0VFX2, Q67WN5, Q6ER91, Q75M03, Q75U53, Q8H616, Q94CP2	D8QMV4, D8R7C6, D8S9S7, D8SN25, D8SR41	A0A3Q7F8M2, A0A3Q7FV11, A0A3Q7H717, A0A3Q7HT61, A0A3Q7J3A7, A0A494G9T6, K4BTH5	A0A0R4J4T0, I1KG22, I1KGY6, I1KVG8, I1LB52, I1NF01, K7L866, K7LD42, K7ML14	A0A3B5XXG2, A0A3B5Y2K7, A0A3B5YTP0, A0A3B5Z060, A0A3B5ZQH4, A0A3B5ZVS3, A0A3B6PTB2, A0A3B6QJF0, A0A3B6RE94, A0A3B6RN65, A0A3B6SCE8, A0A3B6SP42, A0A3B6TF56, A0A3B6TRT4, A0A3B6U5D9
ENOG502QPJG	NA	NA	NA	NA	NA	NA	NA	NA	NA	NA	NA	NA	NA	NA	NA	NA	NA	NA	NA	NA	NA	NA	NA	NA	NA	NA	NA	NA	P08456	NA	NA	NA	NA	NA	NA	NA	NA	NA	NA	NA	NA	NA	NA	NA	NA	NA	NA	NA	NA
ENOG502QPJI	NA	NA	NA	NA	NA	NA	NA	NA	NA	NA	NA	NA	NA	NA	NA	NA	NA	NA	NA	NA	NA	NA	NA	NA	A7RH69	NA	W4XFC1, W4XQJ4	NA	NA	EG_transcript_12238, EG_transcript_13708	NA	B7G3C8	NA	NA	NA	NA	NA	NA	NA	p.McWhite201602_FernGamet.K55ms_18560_1/3_0.714_1431, p.McWhite201602_FernFrond.K35p_8238_5/5_0.692_1926, p.McWhite201602_FernFrond.K45ms_15135_1/4_0.700_1980, p.McWhite201602_FernFrond.K35p_8238_1/5_0.308_1184	AUR62028303-RA, AUR62025297-RA	A0A2K3DKF4, A0A2K3DNC1	KAG1355208.1	A0A1D6GNS6, A0A1D6KS94	A0A0P0XVP3	D8QXH6, D8SE05	A0A3Q7FEE6	I1MQD9	A0A3B5XYQ2, A0A3B5YVW0, A0A3B5ZT23
ENOG502QPJV	Q5SRI9, Q5VSG8	MANEA, MANEAL	NA	Glycoprotein endo-alpha-1,2-mannosidase (Endo-alpha mannosidase) (Endomannosidase) (hEndo) (EC 3.2.1.130) (Mandaselin), Glycoprotein endo-alpha-1,2-mannosidase-like protein (EC 3.2.1.-)	462, 457	NA	NA	GO:0000139; GO:0004559; GO:0004569; GO:0005794; GO:0016021, GO:0000139; GO:0004559; GO:0005794; GO:0016021	15760709; 15677381; 14702039; 17974005; 14574404; 15489334; 16959974, 14702039; 16710414; 15489334	4, 3	SUBCELLULAR LOCATION: Golgi apparatus membrane {ECO:0000269|PubMed:15677381, ECO:0000269|PubMed:15760709}; Single-pass type II membrane protein {ECO:0000269|PubMed:15677381, ECO:0000269|PubMed:15760709}., SUBCELLULAR LOCATION: Golgi apparatus membrane {ECO:0000250}; Single-pass type II membrane protein {ECO:0000250}.	NA	NA	NA	NA	NA	NA	NA	NA	NA	NA	Q9VMQ2	Q5SRI9, Q5VSG8	Q6NXH2, Q6P1J0	A7S5C4	A0A287ABM7, A0A287B4B5	W4Z910	A0A1L8G9M6, A0A1L8H7J2, A0A1L8HE80	NA	EG_transcript_22316, EG_transcript_69525	NA	NA	NA	NA	NA	NA	NA	NA	NA	NA	NA	A0A2K3DY80	NA	NA	NA	NA	NA	NA	NA
ENOG502QPJY	NA	NA	NA	NA	NA	NA	NA	NA	NA	NA	NA	NA	NA	NA	NA	NA	NA	NA	NA	NA	NA	NA	NA	NA	NA	NA	NA	NA	NA	NA	NA	NA	NA	NA	NA	NA	NA	NA	NA	NA	NA	NA	NA	NA	NA	NA	NA	A0A0R0FT59	NA
ENOG502QPJZ	NA	NA	NA	NA	NA	NA	NA	NA	NA	NA	NA	Q9LZY2	T4C21_220	At3g60810 (DUF1499 family protein) (Uncharacterized protein At3g60810) (Uncharacterized protein T4C21_220)	NA	NA	NA	NA	NA	NA	NA	NA	NA	NA	NA	NA	NA	NA	NA	NA	NA	NA	NA	NA	NA	NA	Q9LZY2	NA	PK13490.1	p.McWhite201602_FernSpore.K55ms_10706_3/3_0.714_1254, p.McWhite201602_FernGamet.K35p_14143_3/4_0.700_1029, p.McWhite201602_FernFrond.K45p_4676_2/6_0.357_920, p.McWhite201602_FernFrond.K45p_4676_1/6_0.571_1298, p.McWhite201602_FernGamet.K35ms_11003_3/4_0.727_1156, p.McWhite201602_FernSpore.K55ms_10706_2/3_0.714_1279, p.McWhite201602_FernSpore.K35p_7572_4/5_0.667_1278, p.McWhite201602_FernFrond.K35…	AUR62013628-RA, AUR62004220-RA	A8JC47	NA	NA	Q84M78	D8RTB4, D8SQQ7	A0A3Q7EL73	I1JKL8, I1M874, K7K3U0, K7L9I4, K7LGC1	A0A3B6LYV1, A0A3B6N3U7
ENOG502QPK1	NA	NA	NA	NA	NA	NA	NA	NA	NA	NA	NA	NA	NA	NA	NA	NA	NA	NA	NA	NA	NA	NA	NA	NA	NA	NA	NA	NA	P36035	NA	NA	NA	NA	NA	NA	NA	NA	NA	NA	NA	NA	NA	NA	NA	NA	NA	NA	NA	NA
ENOG502QPKB	NA	NA	NA	NA	NA	NA	NA	NA	NA	NA	NA	Q9SR52	URE	Urease (EC 3.5.1.5) (Urea amidohydrolase)	FUNCTION: Urea hydrolase involved in nitrogen recycling from ureide, purine, and arginine catabolism. {ECO:0000269|PubMed:16244137}.	NA	nitrogen compound metabolic process [GO:0006807]; urea catabolic process [GO:0043419]	nickel cation binding [GO:0016151]; urease activity [GO:0009039]	NA	NA	NA	NA	NA	NA	A7RYZ6, A7T8Z3	NA	W4XJ30, W4Y6Z9, W4ZFC5	NA	NA	NA	NA	B7G7W5	NA	NA	NA	NA	Q9SR52	A0A0D3ANP5	PK21982.1	p.McWhite201602_FernSpore.K55p_9685_1/1_1.000_3050	AUR62024147-RA, AUR62005583-RA	NA	NA	A0A1D6FAC8, A0A1D6K5M9, A0A1D6NRM7	B9GCH9	D8REU5, D8RID6	A0A3Q7GH31	A0A0R0IJW2, I1K3K3, P08298, Q949H4	A0A3B6KQ82, A0A3B6LWQ1, A0A3B6N1L3
ENOG502QPKC	NA	NA	NA	NA	NA	NA	NA	NA	NA	NA	NA	Q8RXV2	NA	Acid phosphatase/vanadium-dependent haloperoxidase-related protein (Uncharacterized protein At3g61770)	NA	NA	NA	peroxidase activity [GO:0004601]	NA	NA	NA	NA	NA	NA	NA	NA	NA	NA	NA	NA	NA	NA	NA	NA	NA	NA	Q8RXV2	A0A0D3CRT7, A0A0D3CV91, A0A0D3DUY0	PK23342.1	p.McWhite201602_FernFrond.K35p_11411_1/4_0.231_1521, p.McWhite201602_FernFrond.K35p_11411_4/4_0.692_1882, p.McWhite201602_FernSpore.K35ms_7822_1/1_1.000_2055, p.McWhite201602_FernFrond.K45ms_2715_3/5_0.545_1883	AUR62023459-RA, AUR62004494-RA	A0A2K3D4R8	KAG1346681.1, KAG1367864.1	A0A1D6MA55, K7VHL4	A0A0P0WPY1	D8QN25, D8R759	A0A3Q7ELN9	I1NCL7	A0A341P9F3, A0A341PAN0, A0A3B5Y4R8, A0A3B5Y4R9, A0A3B5Z2D2, A0A3B5Z2D5, A0A3B5Z2S7, A0A3B5Z3F5, A0A3B5Z3G0, A0A3B5Z3T1, A0A3B5Z3T6, A0A3B5ZZC6, A0A3B5ZZD3, A0A3B5ZZX5, A0A3B6A114, A0A3B6A151, A0A3B6A157, A0A3B6B6G3, A0A3B6CE70, A0A3B6DIK7, A0A3B6DP47
ENOG502QPKF	NA	NA	NA	NA	NA	NA	NA	NA	NA	NA	NA	Q94JR1	NA	Uridine monophosphate kinase (EC 2.7.4.22) (Uridylate kinase)	NA	SUBCELLULAR LOCATION: Cytoplasm {ECO:0000256|ARBA:ARBA00004496}.	de novo' CTP biosynthetic process [GO:0044210]; UDP biosynthetic process [GO:0006225]	UMP kinase activity [GO:0033862]	NA	NA	NA	NA	NA	NA	NA	NA	NA	NA	NA	NA	NA	NA	NA	NA	NA	NA	Q94JR1	A0A0D3CLJ4	PK04914.1	p.McWhite201602_FernSpore.K55p_17202_1/2_0.750_2873, p.McWhite201602_FernSpore.K45ms_3405_1/1_1.000_2069, p.McWhite201602_FernFrond.K35ms_11126_4/4_0.556_1172	AUR62033603-RA, AUR62037899-RA	NA	KAG1334075.1	A0A1D6EBU9	A0A0N7KJ06	D8QRR1, D8RJ50, D8S7P2, D8T2D7	A0A3Q7HYY4	I1L966, K7LZV4	A0A3B6AZE2, A0A3B6C6S6, A0A3B6DDK9
ENOG502QPKH	NA	NA	NA	NA	NA	NA	NA	NA	NA	NA	NA	NA	NA	NA	NA	NA	NA	NA	NA	NA	NA	NA	NA	NA	NA	NA	NA	NA	Q06598	NA	NA	NA	NA	NA	NA	NA	NA	NA	NA	p.McWhite201602_FernGamet.K55p_3549_2/3_0.667_1470, p.McWhite201602_FernGamet.K45ms_31280_1/1_1.000_1553, p.McWhite201602_FernGamet.K45p_3792_2/3_0.667_1473	NA	NA	NA	NA	NA	D8RI16, D8RN47	NA	NA	NA
ENOG502QPKK	P26358	DNMT1	AIM CXXC9 DNMT	DNA (cytosine-5)-methyltransferase 1 (Dnmt1) (EC 2.1.1.37) (CXXC-type zinc finger protein 9) (DNA methyltransferase HsaI) (DNA MTase HsaI) (M.HsaI) (MCMT)	1616	FUNCTION: Methylates CpG residues. Preferentially methylates hemimethylated DNA. Associates with DNA replication sites in S phase maintaining the methylation pattern in the newly synthesized strand, that is essential for epigenetic inheritance. Associates with chromatin during G2 and M phases to maintain DNA methylation independently of replication. It is responsible for maintaining methylation p…	cellular response to amino acid stimulus [GO:0071230]; chromatin organization [GO:0006325]; DNA methylation [GO:0006306]; DNA methylation involved in embryo development [GO:0043045]; gene silencing [GO:0016458]; maintenance of DNA methylation [GO:0010216]; negative regulation of gene expression [GO:0010629]; negative regulation of histone H3-K9 methylation [GO:0051573]; negative regulation of tra…	GO:0000122; GO:0003677; GO:0003723; GO:0003886; GO:0005634; GO:0005654; GO:0005657; GO:0005721; GO:0006306; GO:0006325; GO:0007265; GO:0008270; GO:0008327; GO:0009008; GO:0010216; GO:0010628; GO:0010629; GO:0016458; GO:0043045; GO:0051571; GO:0051573; GO:0071230; GO:0090309; GO:1904707; GO:1905460; GO:1905931; GO:1990841	1594447; 8940105; 15057824; 15489334; 10449766; 10753866; 9302295; 10947852; 10888872; 10888886; 10325416; 12145218; 17081983; 16357870; 17200670; 18754681; 18413740; 18220336; 18438403; 18669648; 19413330; 19450230; 19173286; 19690332; 19608861; 20068231; 21269460; 21565170; 21947282; 21151116; 21745816; 21406692; 23186163; 24623306; 24275569; 25772364; 28112733; 32051553; 21389349; 21163962; 21…	5	SUBCELLULAR LOCATION: Nucleus {ECO:0000269|PubMed:12145218}.	O23273, P34881, Q9M0S8, Q9T0I1	MET4, DMT1, MET2, MET3	DNA (cytosine-5)-methyltransferase 4 (EC 2.1.1.37) (DNA methyltransferase 4) (DNA methyltransferase IIa) (DMT02) (MET02), DNA (cytosine-5)-methyltransferase 1 (EC 2.1.1.37) (DNA methyltransferase 01) (DNA methyltransferase 2) (DNA methyltransferase AthI) (DNA Metase AthI) (M.AthI) (DNA methyltransferase DDM2) (Protein DECREASED DNA METHYLATION 2), DNA (cytosine-5)-methyltransferase 2 (EC 2.1.1.37…	FUNCTION: Maintains chromatin CpG methylation that plays a role in genomic imprinting, regulation of embryogenesis and seed viability. Required for proper patterns of CG DNA methylation in dividing cells (By similarity). {ECO:0000250}., FUNCTION: Maintains chromatin CpG methylation that plays a role in genomic imprinting, regulation of embryogenesis and seed viability. Required for proper pattern…	SUBCELLULAR LOCATION: Nucleus {ECO:0000305}.	chromatin organization [GO:0006325]; DNA mediated transformation [GO:0009294], chromatin organization [GO:0006325]; DNA mediated transformation [GO:0009294]; DNA methylation on cytosine within a CG sequence [GO:0010424]; maintenance of DNA methylation [GO:0010216]; negative regulation of flower development [GO:0009910]; regulation of gene expression by genetic imprinting [GO:0006349]; zygote asym…	chromatin binding [GO:0003682]; DNA (cytosine-5-)-methyltransferase activity [GO:0003886]; DNA binding [GO:0003677], chromatin binding [GO:0003682]; DNA (cytosine-5-)-methyltransferase activity [GO:0003886]; DNA binding [GO:0003677]; methyltransferase activity [GO:0008168]	NA	NA	NA	NA	P26358	P13864	A7SNZ9	F1S3I5	W4YMI6, W4Z639	A0A1L8GVQ1, A0A1L8H2S5	NA	NA	NA	NA	NA	NA	NA	NA	O23273, P34881, Q9M0S8, Q9T0I1	A0A0D3C1D0, A0A0D3DC84, A0A0D3DVX1	PK25058.1	p.McWhite201602_FernGamet.K55ms_19124_1/1_1.000_6062	AUR62020708-RA, AUR62020707-RA, AUR62043444-RA, AUR62021310-RA, AUR62001560-RA, AUR62001561-RA, AUR62001559-RA, AUR62028017-RA, AUR62028016-RA	A0A2K3DBY3, A0A2K3DLU0, A0A2K3DLU8	KAG1328199.1, KAG1328200.1, KAG1328201.1, KAG1347682.1, KAG1368718.1, KAG1368719.1	A0A1D6HTR3, A0A1D6NHE6	B1Q3J6, Q7Y1I7	D8QY72, D8RTV8	A0A3Q7IUT4	I1JXB2, I1KCC0	A0A2X0S503, A0A3B6AXQ5, A0A3B6C4W8, A0A3B6KNS9, A0A3B6LV08, A0A3B6N017, A0A3B6RNL5, A0A3B6SPG4, A0A3B6TS62
ENOG502QPKQ	NA	NA	NA	NA	NA	NA	NA	NA	NA	NA	NA	Q9M028, Q9SR93	NA	LIMR family protein At5g01460, LIMR family protein At3g08930	NA	SUBCELLULAR LOCATION: Membrane {ECO:0000305}; Multi-pass membrane protein {ECO:0000305}.	NA	NA	NA	NA	Q54BI3, Q54QP7	NA	NA	NA	NA	NA	NA	NA	NA	EG_transcript_8835	Q57XX2, Q38BH4	B7GCP5	A0A509ALW9	C6KT24	A0A679KWP5	Q22CC8	Q9M028, Q9SR93	A0A0D3BAG8, A0A0D3CLT1	PK18299.1	p.McWhite201602_FernFrond.K45p_6708_1/2_0.750_2653, p.McWhite201602_FernGamet.K35p_2908_4/5_0.667_2059, p.McWhite201602_FernSpore.K45p_3343_1/1_1.000_2414	AUR62010458-RA, AUR62030453-RA	A0A2K3E688	KAG1339050.1, KAG1371533.1	A0A1D6LKA8, A0A1D6NWD6	Q658I5	D8QQI2, D8RQM8, D8RQM9, D8RQN1, D8S063, D8S065, D8S067, D8S069, D8S070, D8S072, D8TFA8, D8TFB0, D8TFX8	A0A3Q7HXI6	I1J7F8, I1JLF0, I1KKE6, I1N2X4, K7MGG9	A0A3B6I1J4, A0A3B6R8E4, A0A3B6T8H7
ENOG502QPKZ	NA	NA	NA	NA	NA	NA	NA	NA	NA	NA	NA	O48780, O65677, Q38860, Q4V3C9, Q5XEP9, Q9C6L5, Q9FG87, Q9LN49, Q9MAM3, Q9SIX1, Q9SS39, Q9SYZ0, Q9XF43, Q9ZUZ0	KCS11, KCS17, FAE1, KCS8, KCS2, KCS5, KCS20, KCS4, KCS1, KCS9, KCS14, KCS16, CUT1, HIC	3-ketoacyl-CoA synthase 11 (KCS-11) (EC 2.3.1.199) (Very long-chain fatty acid condensing enzyme 11) (VLCFA condensing enzyme 11), 3-ketoacyl-CoA synthase 17 (KCS-17) (EC 2.3.1.199) (Very long-chain fatty acid condensing enzyme 17) (VLCFA condensing enzyme 17), 3-ketoacyl-CoA synthase 18 (KCS-18) (EC 2.3.1.199) (Protein FATTY ACID ELONGATION 1) (Very long-chain fatty acid condensing enzyme 18) (V…	FUNCTION: Active on both saturated and mono-unsaturated acyl chains C16 to C20. {ECO:0000269|PubMed:16765910}., FUNCTION: Active on saturated acyl-CoAs up to C22. Mediates the synthesis of VLCFAs from 20 to 26 carbons in length (e.g. C20:1, C20, C24, C26). {ECO:0000269|PubMed:15277688, ECO:0000269|PubMed:16765910}., FUNCTION: Contributes to fatty acids elongation and stockage in developing seeds.…	SUBCELLULAR LOCATION: Membrane {ECO:0000255}; Multi-pass membrane protein {ECO:0000255}., SUBCELLULAR LOCATION: Microsome membrane {ECO:0000269|PubMed:12135493}; Multi-pass membrane protein {ECO:0000255}., SUBCELLULAR LOCATION: Endoplasmic reticulum membrane {ECO:0000269|PubMed:18465198}; Multi-pass membrane protein {ECO:0000255}., SUBCELLULAR LOCATION: Membrane {ECO:0000269|PubMed:15277688}; Mul…	fatty acid biosynthetic process [GO:0006633]; response to cold [GO:0009409]; response to light stimulus [GO:0009416], fatty acid biosynthetic process [GO:0006633], fatty acid biosynthetic process [GO:0006633]; response to osmotic stress [GO:0006970]; response to wounding [GO:0009611]; suberin biosynthetic process [GO:0010345], fatty acid biosynthetic process [GO:0006633]; pollen tube development …	3-oxo-arachidoyl-CoA synthase activity [GO:0102336]; 3-oxo-cerotoyl-CoA synthase activity [GO:0102337]; 3-oxo-lignoceronyl-CoA synthase activity [GO:0102338]; very-long-chain 3-ketoacyl-CoA synthase activity [GO:0102756], 3-oxo-arachidoyl-CoA synthase activity [GO:0102336]; 3-oxo-cerotoyl-CoA synthase activity [GO:0102337]; 3-oxo-lignoceronyl-CoA synthase activity [GO:0102338]; fatty acid elongas…	NA	NA	Q6TMJ4	NA	NA	NA	NA	NA	NA	NA	NA	NA	NA	B7FWF7	NA	NA	NA	NA	O48780, O65677, Q38860, Q4V3C9, Q5XEP9, Q9C6L5, Q9FG87, Q9LN49, Q9MAM3, Q9SIX1, Q9SS39, Q9SYZ0, Q9XF43, Q9ZUZ0	A0A0D3A221, A0A0D3ANZ9, A0A0D3AP00, A0A0D3ATU4, A0A0D3AZ71, A0A0D3AZ72, A0A0D3AZ73, A0A0D3BDW8, A0A0D3BDW9, A0A0D3BI51, A0A0D3BLD7, A0A0D3BLE0, A0A0D3BNR1, A0A0D3C700, A0A0D3C7G9, A0A0D3CBI6, A0A0D3CD72, A0A0D3CXV0, A0A0D3D3S5, A0A0D3D479, A0A0D3D8Q4, A0A0D3DHN1, A0A0D3DHP1, A0A0D3DIS2, A0A0D3DWH0, A0A0D3DZC2, A0A0D3E2Z8, A0A0D3EHR2	PK12276.1, PK22284.1, PK06805.1, PK17619.1, PK23561.1, PK26167.1, PK05586.1, PK18788.1	p.McWhite201602_FernGamet.K45ms_17901_1/1_1.000_2614, p.McWhite201602_FernFrond.K45ms_1061_1/1_1.000_3148, p.McWhite201602_FernFrond.K55p_11466_1/1_1.000_2060, p.McWhite201602_FernSpore.K55ms_8316_1/1_1.000_2288, p.McWhite201602_FernGamet.K55ms_4937_1/1_1.000_2381, p.McWhite201602_FernFrond.K35ms_8543_1/2_0.750_2486, p.McWhite201602_FernSpore.K35p_11866_1/1_1.000_2189, p.McWhite201602_FernGamet.K…	AUR62033438-RA, AUR62035224-RA, AUR62041842-RA, AUR62006329-RA, AUR62044250-RA, AUR62042172-RA, AUR62016745-RA, AUR62032347-RA, AUR62026367-RA, AUR62011311-RA, AUR62022664-RA, AUR62011061-RA, AUR62008984-RA, AUR62023319-RA, AUR62023314-RA, AUR62004551-RA, AUR62005897-RA, AUR62022416-RA, AUR62032885-RA	A0A2K3CQF4, A0A2K3DIV9, A0A2K3DIY4, A0A2K3DJ08	KAG1330034.1, KAG1330553.1, KAG1334902.1, KAG1334966.1, KAG1335544.1, KAG1346207.1, KAG1358634.1, KAG1368010.1	A0A1D6EMK3, A0A1D6GQJ7, A0A1D6JPE7, A0A1D6JVU0, A0A1D6KC44, A0A1D6MD71, A0A1D6MDJ1, A0A1D6NNW3, A0A1D6NY61, A0A1D6PI82, A0A1D6PR89, B4F9Z5, B4FQV8, B4G0N2, B6T9X3, B8A0R6, C0P6F4, C4J6K8, K7VAF4, K7VFS7, K7VKG9, K7VSC9, K7VT98	A0A0N7KG16, A0A0P0VTE3, A0A0P0WUT4, A0A0P0X4C2, B7F5B4, Q0DUX1, Q0IRW8, Q10P61, Q10PV5, Q5Z6S3, Q688V9, Q69X62, Q6F365, Q6Z6C7, Q7XEM4, Q8LQT7	D8QPT2, D8QPW1, D8QXX0, D8RCX0, D8REC4, D8RHW4, D8RSU3, D8RUN1, D8S354, D8S830, D8S9X4, D8SKP4, D8TBH3	A0A3Q7F7R2, A0A3Q7FEU7, A0A3Q7FK02, A0A3Q7G7G3, A0A3Q7GBA0, A0A3Q7GDF0, A0A3Q7GF03, A0A3Q7GSW5, A0A3Q7GU03, A0A3Q7GWS0, A0A3Q7HPH6, A0A3Q7HRJ6, A0A3Q7I6N5, A0A3Q7IBP8, A0A3Q7J2J3, A0A3Q7JAE4	A0A0R0I9A1, I1JB48, I1JS32, I1JW76, I1K1C8, I1K220, I1K772, I1KDA1, I1KWU8, I1L7C8, I1LC39, I1M8B7, I1MUD9, I1MW41, I1MXW6, I1NFI7, I1NIB0, K7KAZ2	A0A3B5XTT6, A0A3B5XU61, A0A3B5XU83, A0A3B5Y5A4, A0A3B5Y5Z8, A0A3B5Y6F2, A0A3B5Y6N0, A0A3B5Y7G6, A0A3B5YRJ4, A0A3B5YSE4, A0A3B5YSF2, A0A3B5Z3Y9, A0A3B5Z4C8, A0A3B5Z4I9, A0A3B5ZN72, A0A3B5ZNA7, A0A3B5ZPI4, A0A3B5ZZW8, A0A3B6A187, A0A3B6A279, A0A3B6A2V0, A0A3B6AP08, A0A3B6B745, A0A3B6CEM2, A0A3B6CEM8, A0A3B6DLA8, A0A3B6DLJ4, A0A3B6DM19, A0A3B6EI89, A0A3B6ERF6, A0A3B6FPR6, A0A3B6GYY8, A0A3B6H4G6, A0A…
ENOG502QPM2	NA	NA	NA	NA	NA	NA	NA	NA	NA	NA	NA	NA	NA	NA	NA	NA	NA	NA	NA	NA	NA	NA	NA	NA	NA	NA	NA	NA	P08019	NA	NA	NA	NA	NA	NA	NA	NA	NA	NA	NA	NA	NA	NA	NA	NA	NA	NA	NA	NA
ENOG502QPM4	Q8IYE0	CCDC146	KIAA1505	Coiled-coil domain-containing protein 146	955	NA	NA	GO:0005737; GO:0005814; GO:0005856	10819331; 14702039; 15489334; 19139490; 25074808	5	SUBCELLULAR LOCATION: Cytoplasm, cytoskeleton, microtubule organizing center, centrosome, centriole {ECO:0000269|PubMed:25074808}. Note=Localized to only one centriole identified as the mother centriole by co-staining with CEP164. {ECO:0000269|PubMed:25074808}.	NA	NA	NA	NA	NA	NA	NA	GINZ01018736.1.p1	NA	NA	NA	Q8IYE0	E9Q9F7	A7RFV9	F1SB85	W4YKQ5, W4YU10	A0A1L8GZ96	NA	EG_transcript_14784, EG_transcript_19734, EG_transcript_21021, EG_transcript_41801	Q584H3	NA	NA	NA	NA	I7LWJ2, I7MA06	NA	NA	NA	NA	NA	Q8S4W6	NA	NA	NA	NA	NA	NA	NA
ENOG502QPMF	NA	NA	NA	NA	NA	NA	NA	NA	NA	NA	NA	A0A1I9LS88, O81746	NA	Pectin lyase-like superfamily protein	NA	SUBCELLULAR LOCATION: Secreted, cell wall {ECO:0000256|ARBA:ARBA00004191}.	carbohydrate metabolic process [GO:0005975]	lyase activity [GO:0016829]; polygalacturonase activity [GO:0004650]	NA	NA	NA	NA	NA	NA	NA	NA	NA	NA	NA	NA	NA	NA	NA	NA	NA	NA	A0A1I9LS88, O81746	A0A0D2ZS33, A0A0D3A5K7, A0A0D3DFN3, A0A0D3DUV1	PK02478.1, PK18039.1, PK07917.1, PK17465.1	p.McWhite201602_FernGamet.K55ms_3862_5/12_0.275_3391, p.McWhite201602_FernGamet.K35p_3438_3/7_0.667_2251	AUR62010732-RA, AUR62019741-RA	NA	KAG1354701.1, KAG1359328.1, KAG1360861.1, KAG1362379.1	B4G0U5	Q5VS63	NA	A0A3Q7EM14, A0A3Q7GMT7, A0A3Q7HL03, A0A3Q7HTZ6	A0A0R0F3J1, I1K6E9, I1KI60, I1KI61, I1KPE4, I1L6G7, I1MKT0	A0A3B6R6U9, A0A3B6R7A7, A0A3B6RAI5, A0A3B6RAI6, A0A3B6TGM9, A0A3B6U4X7
ENOG502QPMK	Q9BZA7, Q9BZA8, Q9HC56	PCDH11X, PCDH11Y, PCDH9	KIAA1326 PCDH11 PCDHX, PCDH11 PCDH22 PCDHY, NA	Protocadherin-11 X-linked (Protocadherin-11) (Protocadherin on the X chromosome) (PCDH-X) (Protocadherin-S), Protocadherin-11 Y-linked (Protocadherin-11) (Protocadherin on the Y chromosome) (PCDH-Y) (Protocadherin prostate cancer) (Protocadherin-PC) (Protocadherin-22), Protocadherin-9	1347, 1340, 1237	FUNCTION: Potential calcium-dependent cell-adhesion protein.	cell adhesion [GO:0007155]; homophilic cell adhesion via plasma membrane adhesion molecules [GO:0007156], cell adhesion [GO:0007155]; homophilic cell adhesion via plasma membrane adhesion molecules [GO:0007156]; positive regulation of Wnt signaling pathway [GO:0030177]; spermatogenesis [GO:0007283], cell adhesion [GO:0007155]; forebrain development [GO:0030900]; homophilic cell adhesion via plasm…	GO:0005509; GO:0005886; GO:0005887; GO:0007155; GO:0007156, GO:0005509; GO:0005887; GO:0007155; GO:0007156; GO:0007283; GO:0030177; GO:0061827; GO:0097225, GO:0005509; GO:0005887; GO:0007155; GO:0007156; GO:0030426; GO:0030900; GO:0044291	10644456; 11003707; 12815422; 15772651; 14727141; 10718198; 16959974, 11003707; 12420223; 12815422; 14727141; 17357069; 16331680, 17974005; 15057823; 15489334;	5, 4	SUBCELLULAR LOCATION: Cell membrane {ECO:0000305}; Single-pass type I membrane protein {ECO:0000305}., SUBCELLULAR LOCATION: Cell membrane {ECO:0000250}; Single-pass type I membrane protein {ECO:0000250}.	NA	NA	NA	NA	NA	NA	NA	NA	NA	NA	NA	Q9BZA7, Q9BZA8, Q9HC56	F6ZNL5, F8VPK8	NA	A0A287A6I7, A0A5G2QW78, Q6KEQ9	W4ZBT8	A0A1L8F306, A0A1L8F309, A0A1L8F312, A0A1L8F7M7, A0A1L8F7N2, A0A1L8H985, A0A1L8H9A3, A0A1L8HHH7, A0A1L8HHM2	NA	NA	NA	NA	NA	NA	NA	NA	NA	NA	NA	NA	NA	NA	NA	NA	NA	NA	NA	NA	NA
ENOG502QPMM	NA	NA	NA	NA	NA	NA	NA	NA	NA	NA	NA	NA	NA	NA	NA	NA	NA	NA	NA	NA	Q54Q20, Q55DN3	NA	NA	NA	NA	NA	NA	NA	P42946, P42947	NA	NA	B7G542	NA	NA	NA	NA	NA	NA	NA	p.McWhite201602_FernGamet.K55p_11747_4/5_0.235_2066, p.McWhite201602_FernGamet.K55ms_10744_1/3_0.231_1201	NA	NA	NA	NA	NA	D8REE4	NA	NA	NA
ENOG502QPN1	NA	NA	NA	NA	NA	NA	NA	NA	NA	NA	NA	F4J381	NA	FG-GAP repeat-containing protein	NA	NA	root development [GO:0048364]; unidimensional cell growth [GO:0009826]	NA	NA	NA	Q553M8	NA	NA	NA	A7SHV6	NA	W4YW72, W4YW73	NA	NA	EG_transcript_5145	Q381H5	B7FS65	NA	NA	NA	NA	F4J381	A0A0D3DDX3, A0A0D3DSI3	PK12881.1, PK27769.1	p.McWhite201602_FernFrond.K45p_7380_4/4_0.625_2747, p.McWhite201602_FernSpore.K45ms_2261_2/3_0.500_1279, p.McWhite201602_FernFrond.K35p_4464_3/4_0.375_1484, p.McWhite201602_FernSpore.K55p_1198_1/3_0.571_2167, p.McWhite201602_FernGamet.K35p_13888_3/4_0.500_1675, p.McWhite201602_FernFrond.K35ms_4653_2/3_0.333_1481	AUR62007635-RA, AUR62004121-RA	A0A2K3DK63	KAG1354777.1, KAG1362471.1, KAG1362472.1	A0A1D6HBP4, A0A1D6KPC9	Q6YU98	D8R9U6, D8SEK9	A0A3Q7F8A8	I1J8Q7, I1LHX1	A0A3B6CGF2, A0A3B6NIK2, A0A3B6PE89, A0A3B6QAW1, A0A3B6RPN0
ENOG502QPN4	NA	NA	NA	NA	NA	NA	NA	NA	NA	NA	NA	NA	NA	NA	NA	NA	NA	NA	NA	NA	NA	NA	NA	NA	NA	NA	NA	NA	NA	NA	NA	NA	NA	NA	NA	NA	NA	NA	NA	p.McWhite201602_FernFrond.K35p_1179_22/28_0.064_2285	NA	NA	NA	NA	NA	NA	A0A3Q7FNX1	NA	NA
ENOG502QPNA	Q9NQC8	IFT46	C11orf2 C11orf60	Intraflagellar transport protein 46 homolog	304	FUNCTION: Forms part of a complex involved in intraflagellar transport (IFT), the bi-directional movement of particles required for the assembly, maintenance and functioning of primary cilia. May play a role in chondrocyte maturation and skeletogenesis (By similarity). {ECO:0000250}.	cilium assembly [GO:0060271]; intraciliary transport [GO:0042073]; protein stabilization [GO:0050821]	GO:0005737; GO:0005813; GO:0005929; GO:0008022; GO:0030992; GO:0031514; GO:0042073; GO:0050821; GO:0060271; GO:0097542	10873569; 11230166; 14702039; 16554811; 15489334; 24339792; 25860617	5	SUBCELLULAR LOCATION: Cytoplasm, cytoskeleton, cilium basal body {ECO:0000250}. Cell projection, cilium {ECO:0000250}. Note=Expression is concentrated at the cilium basal body but is also detected along the length of the cilium. {ECO:0000250}.	NA	NA	NA	NA	NA	NA	NA	GINZ01009691.1.p1, GINZ01009692.1.p1, GINZ01009693.1.p1	Q0G838	NA	Q9VJ72	Q9NQC8	Q9DB07	A7SW83	A0A5G2QZ82	W4Y1V5, W4Y9U8, W4YG65	A0A1L8FLF4, A0A310TNL1	NA	EG_transcript_6387	Q583M4	NA	NA	NA	NA	Q23KH7	NA	NA	NA	p.McWhite201602_FernSpore.K35ms_9897_6/7_0.467_1252, p.McWhite201602_FernSpore.K35ms_9897_7/7_0.600_1595, p.McWhite201602_FernSpore.K35ms_9897_4/7_0.600_1600, p.McWhite201602_FernSpore.K35ms_9897_1/7_0.600_1522, p.McWhite201602_FernGamet.K45p_15800_3/4_0.250_704, p.McWhite201602_FernGamet.K35p_16298_2/4_0.250_679	NA	A0A2K3DSI4	NA	NA	NA	D8RA45	NA	NA	NA
ENOG502QPNJ	NA	NA	NA	NA	NA	NA	NA	NA	NA	NA	NA	P14713, P42497	PHYB, PHYD	Phytochrome B (Protein LONG HYPOCOTYL 3) (Protein OUT OF PHASE 1), Phytochrome D	FUNCTION: Regulatory photoreceptor which exists in two forms that are reversibly interconvertible by light: the Pr form that absorbs maximally in the red region of the spectrum and the Pfr form that absorbs maximally in the far-red region. Photoconversion of Pr to Pfr induces an array of morphogenetic responses, whereas reconversion of Pfr to Pr cancels the induction of those responses. Pfr contr…	SUBCELLULAR LOCATION: Cytoplasm {ECO:0000269|PubMed:15707897}. Nucleus, nucleoplasm {ECO:0000269|PubMed:15707897}. Nucleus speckle {ECO:0000269|PubMed:15707897}. Nucleus {ECO:0000269|PubMed:24127609}. Note=Cytoplasmic in darkness, but translocated to the nucleus upon illumination, when associated with PAPP5 into speckles. {ECO:0000269|PubMed:15707897}., NA	abscisic acid metabolic process [GO:0009687]; chromatin organization [GO:0006325]; circadian regulation of calcium ion oscillation [GO:0010617]; detection of visible light [GO:0009584]; entrainment of circadian clock [GO:0009649]; gravitropism [GO:0009630]; jasmonic acid mediated signaling pathway [GO:0009867]; negative regulation of transcription, DNA-templated [GO:0045892]; photomorphogenesis […	far-red light photoreceptor activity [GO:0031516]; identical protein binding [GO:0042802]; phosphorelay sensor kinase activity [GO:0000155]; promoter-specific chromatin binding [GO:1990841]; protein homodimerization activity [GO:0042803]; red light photoreceptor activity [GO:0031517]; red or far-red light photoreceptor activity [GO:0009883]; sequence-specific DNA binding [GO:0043565], identical p…	NA	NA	NA	NA	NA	NA	NA	NA	NA	NA	NA	EG_transcript_2178, EG_transcript_2333, EG_transcript_2551, EG_transcript_3393, EG_transcript_3526, EG_transcript_3710, EG_transcript_4388, EG_transcript_6261, EG_transcript_10894, EG_transcript_14073, EG_transcript_21128, EG_transcript_40355	NA	B7GAD0	NA	NA	NA	NA	P14713, P42497	A0A0D3BBQ1, A0A0D3CJF8	PK13238.1	NA	NA	NA	NA	NA	NA	NA	NA	NA	NA
ENOG502QPNY	P49184, Q13609	DNASE1L1, DNASE1L3	DNAS1L1 DNL1L, DHP2 DNAS1L3	Deoxyribonuclease-1-like 1 (EC 3.1.21.-) (DNase X) (Deoxyribonuclease I-like 1) (DNase I-like 1) (Muscle-specific DNase I-like) (XIB), Deoxyribonuclease gamma (DNase gamma) (EC 3.1.21.-) (DNase I homolog protein DHP2) (Deoxyribonuclease I-like 3) (DNase I-like 3) (Liver and spleen DNase) (LS-DNase) (LSD)	302, 305	NA, FUNCTION: Has DNA hydrolytic activity. Is capable of both single- and double-stranded DNA cleavage, producing DNA fragments with 3'-OH ends (By similarity). Can cleave chromatin to nucleosomal units and cleaves nucleosomal and liposome-coated DNA (PubMed:9070308, PubMed:9714828, PubMed:14646506, PubMed:10807908, PubMed:27293190). Acts in internucleosomal DNA fragmentation (INDF) during apopto…	DNA catabolic process [GO:0006308]; DNA catabolic process, endonucleolytic [GO:0000737]; DNA metabolic process [GO:0006259], apoptotic DNA fragmentation [GO:0006309]; DNA catabolic process [GO:0006308]; DNA catabolic process, endonucleolytic [GO:0000737]; DNA metabolic process [GO:0006259]; neutrophil activation involved in immune response [GO:0002283]; programmed cell death involved in cell deve…	GO:0000737; GO:0003677; GO:0004530; GO:0004536; GO:0005576; GO:0005634; GO:0005783; GO:0006259; GO:0006308; GO:0035580, GO:0000737; GO:0002283; GO:0002673; GO:0003677; GO:0004530; GO:0004536; GO:0005509; GO:0005576; GO:0005634; GO:0005783; GO:0006259; GO:0006308; GO:0006309; GO:0010623; GO:0070948	17180083; 8541839; 8733135; 8654957; 15772651; 15489334; 16107205, 9205125; 9070308; 9714828; 14646506; 14702039; 16641997; 15489334; 10807908; 11141064; 22019780; 23229555; 24312463; 27293190; 16959974; 19559017; 21692081	5	SUBCELLULAR LOCATION: Endoplasmic reticulum {ECO:0000269|PubMed:16107205}., SUBCELLULAR LOCATION: Nucleus {ECO:0000269|PubMed:11141064, ECO:0000269|PubMed:23229555}. Endoplasmic reticulum {ECO:0000269|PubMed:23229555}. Secreted {ECO:0000269|PubMed:9714828}. Note=Translocates from the endoplasmic reticulum to the nucleus during apoptosis (PubMed:23229555). Contradictory reports exist about the sub…	NA	NA	NA	NA	NA	NA	NA	GINZ01007817.1.p1	NA	NA	NA	P49184, Q13609	O55070	NA	A0A287BI32	NA	A0A1L8EZJ0, A0A1L8EZN6, A0A310U636	NA	NA	NA	NA	NA	NA	NA	NA	NA	NA	NA	NA	NA	NA	NA	NA	NA	NA	NA	NA	NA
ENOG502QPNZ	NA	NA	NA	NA	NA	NA	NA	NA	NA	NA	NA	Q9LR26	NA	Alpha/beta-Hydrolases superfamily protein (F26F24.20)	NA	NA	NA	hydrolase activity [GO:0016787]	NA	NA	NA	NA	NA	NA	NA	NA	NA	NA	NA	NA	NA	NA	NA	NA	NA	NA	Q9LR26	A0A0D3CCP7, A0A0D3DR13	PK24797.1	p.McWhite201602_FernGamet.K35p_6544_7/7_0.556_2497, p.McWhite201602_FernFrond.K35p_10214_1/1_1.000_2222, p.McWhite201602_FernGamet.K55p_10003_5/6_0.545_2347, p.McWhite201602_FernFrond.K35p_1985_3/8_0.273_1694, p.McWhite201602_FernGamet.K35p_6544_6/7_0.611_1926, p.McWhite201602_FernGamet.K35ms_40_4/5_0.583_1887, p.McWhite201602_FernFrond.K35ms_11295_3/6_0.611_2731, p.McWhite201602_FernSpore.K35ms_…	AUR62024302-RA, AUR62005439-RA	NA	KAG1326335.1, KAG1327773.1, KAG1371000.1	A0A1D6M455, B6THY3	Q6I575	D8QWF2, D8RP75, D8RU83, D8SLY3	A0A3Q7E8J9, A0A3Q7E8U1, A0A3Q7G8Y2	A0A0R0LBU0, C6TBW3	A0A3B5Y1Z3, A0A3B5Z079, A0A3B5ZVU1, A0A3B6ERN4, A0A3B6FXZ8, A0A3B6GYA7
ENOG502QPP0	Q14764	MVP	LRP	Major vault protein (MVP) (Lung resistance-related protein)	893	FUNCTION: Required for normal vault structure. Vaults are multi-subunit structures that may act as scaffolds for proteins involved in signal transduction. Vaults may also play a role in nucleo-cytoplasmic transport. Down-regulates IFNG-mediated STAT1 signaling and subsequent activation of JAK. Down-regulates SRC activity and signaling through MAP kinases. {ECO:0000269|PubMed:15133037, ECO:0000269…	ERBB signaling pathway [GO:0038127]; mRNA transport [GO:0051028]; negative regulation of epidermal growth factor receptor signaling pathway [GO:0042059]; negative regulation of protein autophosphorylation [GO:0031953]; negative regulation of protein tyrosine kinase activity [GO:0061099]; protein transport [GO:0015031]	GO:0005576; GO:0005634; GO:0005643; GO:0005737; GO:0005829; GO:0005856; GO:0015031; GO:0016020; GO:0019901; GO:0019903; GO:0031953; GO:0034774; GO:0038127; GO:0042059; GO:0042802; GO:0048471; GO:0051028; GO:0061099; GO:0070062; GO:1904813	7585126; 15489334; 11071864; 11297743; 10551828; 12177006; 15133037; 16815308; 16441665; 16418217; 18809583; 18669648; 21269460; 22223895; 22814378; 24275569; 25755297; 28112733; 16373071; 28895081	5	SUBCELLULAR LOCATION: Cytoplasm {ECO:0000269|PubMed:15133037, ECO:0000269|PubMed:16441665}. Nucleus, nuclear pore complex {ECO:0000269|PubMed:16441665}. Cytoplasm, perinuclear region {ECO:0000269|PubMed:16441665}. Note=5% found in the nuclear pore complex (PubMed:15133037). Translocates from the nucleus to the cytoplasm upon EGF treatment (PubMed:16441665).	NA	NA	NA	NA	NA	NA	NA	GINZ01009935.1.p2, GINZ01009936.1.p1, GINZ01009937.1.p2, GINZ01009938.1.p1, GINZ01017513.1.p1, GINZ01017514.1.p1	NA	P34118, P54659, Q54T29	NA	Q14764	Q9EQK5	A7RH80, A7SJL4, A7T2K9, A7T6L2, A7T864	I3LQ79	Q5EAJ7, W4YQT3, W4YS61	NA	NA	EG_transcript_2218	Q57Z03	NA	NA	NA	NA	NA	NA	NA	NA	NA	NA	NA	NA	NA	NA	NA	NA	NA	NA
ENOG502QPP4	Q8N5X7	EIF4E3	NA	Eukaryotic translation initiation factor 4E type 3 (eIF-4E type 3) (eIF-4E3) (eIF4E type 3) (eIF4E-3)	224	FUNCTION: Recognizes and binds the 7-methylguanosine-containing mRNA cap during an early step in the initiation of protein synthesis. May act as an inhibitor of EIF4E1 activity (By similarity). {ECO:0000250}.	NA	GO:0000340; GO:0003743; GO:0005829; GO:0005845; GO:0016281	14702039; 16641997; 15489334	3	NA	NA	NA	NA	NA	NA	NA	NA	NA	NA	NA	NA	Q8N5X7	Q9DBB5	A7SA16	A0A287A1E7	NA	A0A1L8GHY7, A0A1L8GPY8	NA	EG_transcript_31388	NA	NA	NA	NA	NA	NA	NA	NA	NA	NA	NA	NA	NA	NA	NA	NA	NA	NA	NA
ENOG502QPP7	NA	NA	NA	NA	NA	NA	NA	NA	NA	NA	NA	P29976, Q00218, Q9SK84	DHS1, DHS2, NA	Phospho-2-dehydro-3-deoxyheptonate aldolase 1, chloroplastic (EC 2.5.1.54) (3-deoxy-D-arabino-heptulosonate 7-phosphate synthase 1) (DAHP synthase 1) (Phospho-2-keto-3-deoxyheptonate aldolase 1), Phospho-2-dehydro-3-deoxyheptonate aldolase 2, chloroplastic (EC 2.5.1.54) (3-deoxy-D-arabino-heptulosonate 7-phosphate synthase 2) (DAHP synthase 2) (Phospho-2-keto-3-deoxyheptonate aldolase 2), Phospho…	NA	SUBCELLULAR LOCATION: Plastid, chloroplast., SUBCELLULAR LOCATION: Plastid, chloroplast {ECO:0000256|RuleBase:RU363071}.	aromatic amino acid family biosynthetic process [GO:0009073]; cellular amino acid biosynthetic process [GO:0008652]; chorismate biosynthetic process [GO:0009423]; response to wounding [GO:0009611], aromatic amino acid family biosynthetic process [GO:0009073]; cellular amino acid biosynthetic process [GO:0008652]; chorismate biosynthetic process [GO:0009423]	3-deoxy-7-phosphoheptulonate synthase activity [GO:0003849]	NA	NA	NA	NA	NA	NA	NA	NA	NA	NA	NA	NA	NA	B7FRJ9	NA	NA	NA	I7M163	P29976, Q00218, Q9SK84	A0A0D3A124, A0A0D3A1E1, A0A0D3A280, A0A0D3CCC5, A0A0D3D1J6, A0A0D3DQY0	PK13571.1, PK20792.1	p.McWhite201602_FernSpore.K45p_2272_1/3_0.600_1922, p.McWhite201602_FernGamet.K55p_8339_2/2_0.750_2376, p.McWhite201602_FernSpore.K35ms_1668_1/1_1.000_2105, p.McWhite201602_FernSpore.K45p_157_6/10_0.115_2134, p.McWhite201602_FernGamet.K35p_3661_1/10_0.531_2181, p.McWhite201602_FernSpore.K45p_157_9/10_0.231_2240, p.McWhite201602_FernGamet.K55p_7098_1/1_1.000_2226, p.McWhite201602_FernFrond.K45p_68…	AUR62018952-RA, AUR62027798-RA, AUR62013155-RA, AUR62010158-RA	A8J6Q7	KAG1330756.1, KAG1342329.1, KAG1366537.1	A0A1D6ER12, A0A1D6F1X1, A0A1D6GL06, A0A1D6HG90, A0A1D6KCA8, A0A1D6KGP5, A0A1D6M073, A0A1D6NQX7, A0A1D6QK11, B4FZ59, B6TUB8	A0A0P0VHX9, Q336R7, Q6YTT3, Q75LR2, Q75W16	D8RTL7, D8T5J5	A0A3Q7ESI6, A0A3Q7H097, A0A3Q7IQZ0, P37215, P37216	A0A0R0G3L8, I1JGU8, I1K9W3, K7M7P5	A0A1D5UWN7, A0A3B5YYP8, A0A3B5ZUK3, A0A3B6AVJ0, A0A3B6C4X7, A0A3B6RNR1
ENOG502QPPH	NA	NA	NA	NA	NA	NA	NA	NA	NA	NA	NA	O48963, P93025	PHOT1, PHOT2	Phototropin-1 (EC 2.7.11.1) (Non-phototropic hypocotyl protein 1) (Root phototropism protein 1), Phototropin-2 (EC 2.7.11.1) (Defective in chloroplast avoidance protein 1) (Non-phototropic hypocotyl 1-like protein 1) (AtKin7) (NPH1-like protein 1)	FUNCTION: Protein kinase that acts as a blue light photoreceptor in a signal-transduction pathway for photo-induced movements. Phosphorylates BLUS1, a kinase involved in stomatal opening. Required for blue light mediated mRNA destabilization. Mediates calcium spiking of extracellular origin in response to a low rate of blue light. Also mediates rapid membrane depolarization and growth inhibition …	SUBCELLULAR LOCATION: Cell membrane; Peripheral membrane protein. Cytoplasm., SUBCELLULAR LOCATION: Cell membrane {ECO:0000269|PubMed:12821778}; Peripheral membrane protein {ECO:0000269|PubMed:12821778}.	chloroplast accumulation movement [GO:0009904]; chloroplast avoidance movement [GO:0009903]; circadian rhythm [GO:0007623]; negative regulation of anion channel activity by blue light [GO:0010362]; phototropism [GO:0009638]; protein autophosphorylation [GO:0046777]; protein-chromophore linkage [GO:0018298]; protein phosphorylation [GO:0006468]; regulation of proton transport [GO:0010155]; regulat…	ATP binding [GO:0005524]; blue light photoreceptor activity [GO:0009882]; FMN binding [GO:0010181]; identical protein binding [GO:0042802]; kinase activity [GO:0016301]; mRNA binding [GO:0003729]; protein kinase activity [GO:0004672]; protein serine/threonine kinase activity [GO:0004674]; protein serine kinase activity [GO:0106310]; protein threonine kinase activity [GO:0106311], ATP binding [GO:…	NA	NA	NA	NA	NA	NA	NA	NA	NA	NA	NA	EG_transcript_6621	NA	B7FYN4	NA	NA	NA	NA	O48963, P93025	A0A0D3ALA5, A0A0D3B2W1, A0A0D3BGL7, A0A0D3BGL8, A0A0D3ECB2	PK25155.1, PK12264.1, PK02201.1	p.McWhite201602_FernSpore.K55ms_39_3/6_0.429_3503, p.McWhite201602_FernGamet.K35p_1087_10/10_0.483_4911, p.McWhite201602_FernFrond.K55p_1513_1/8_0.632_4793, p.McWhite201602_FernGamet.K55p_979_4/5_0.692_4944, p.McWhite201602_FernSpore.K35ms_38_10/10_0.298_3564, p.McWhite201602_FernFrond.K35p_1714_5/7_0.667_3958, p.McWhite201602_FernGamet.K45ms_1576_2/3_0.333_1204, p.McWhite201602_FernFrond.K35p_17…	AUR62013215-RA, AUR62001863-RA, AUR62009661-RA, AUR62010219-RA	Q8LPD9	KAG1337968.1, KAG1363297.1	A0A1D6KQ74, A0A1D6NP39	Q2QYY8, Q2RBR1, Q84K27, Q9ST27	D8R388, D8RKK4, D8SII4, D8T7Q7	A0A3Q7ENJ9, A0A3Q7J1Z3	A0A368UHU4, I1LR23, I1M4Q3, I1MDL2, K7MGJ3	A0A1D5UI03, A0A3B6AYP0, A0A3B6C639, A0A3B6KDZ8, A0A3B6LKI4, A0A3B6MR14
ENOG502QPPR	NA	NA	NA	NA	NA	NA	NA	NA	NA	NA	NA	NA	NA	NA	NA	NA	NA	NA	NA	NA	NA	NA	NA	NA	NA	NA	NA	NA	NA	NA	NA	NA	NA	NA	NA	NA	NA	A0A0D3DB19	PK19358.1	p.McWhite201602_FernGamet.K45p_66275_1/1_1.000_378	AUR62014087-RA, AUR62005425-RA	NA	NA	K7VYM8	A0A0P0V3U1	NA	A0A3Q7GCA4	I1J563, I1JC53	NA
ENOG502QPPS	NA	NA	NA	NA	NA	NA	NA	NA	NA	NA	NA	F4J3F3	NA	ARM repeat superfamily protein	NA	NA	NA	NA	NA	NA	NA	NA	NA	NA	NA	NA	NA	NA	NA	EG_transcript_14154, EG_transcript_19299	NA	NA	NA	NA	NA	NA	F4J3F3	A0A0D3DTZ7	PK00947.1	p.McWhite201602_FernGamet.K35p_5435_10/10_0.615_4364, p.McWhite201602_FernFrond.K45p_14538_4/6_0.625_2651, p.McWhite201602_FernFrond.K45p_14538_5/6_0.688_3631	AUR62026001-RA, AUR62024409-RA, AUR62024408-RA	NA	NA	NA	NA	D8QZC6, D8RWI0	K4BHB1	A0A0R0EXS7	NA
ENOG502QPPT	Q96PN6	ADCY10	SAC	Adenylate cyclase type 10 (EC 4.6.1.1) (AH-related protein) (Adenylate cyclase homolog) (Germ cell soluble adenylyl cyclase) (hsAC) (sAC) (Testicular soluble adenylyl cyclase)	1610	FUNCTION: Catalyzes the formation of the signaling molecule cAMP (PubMed:12609998, PubMed:15659711, PubMed:24616449, PubMed:25040695, PubMed:24567411). May function as sensor that mediates responses to changes in cellular bicarbonate and CO(2) levels (PubMed:15659711, PubMed:17591988). Has a critical role in mammalian spermatogenesis by producing the cAMP which regulates cAMP-responsive nuclear f…	cAMP biosynthetic process [GO:0006171]; cellular response to inorganic substance [GO:0071241]; epithelial cilium movement involved in extracellular fluid movement [GO:0003351]; intracellular signal transduction [GO:0035556]; positive regulation of apoptotic process [GO:0043065]; spermatogenesis [GO:0007283]	GO:0000287; GO:0003351; GO:0004016; GO:0005524; GO:0005576; GO:0005634; GO:0005737; GO:0005739; GO:0005829; GO:0005856; GO:0005929; GO:0006171; GO:0007283; GO:0016324; GO:0030145; GO:0030425; GO:0030426; GO:0035556; GO:0043025; GO:0043065; GO:0045178; GO:0048471; GO:0051117; GO:0071241; GO:0071890	11423534; 11932268; 12609998; 14702039; 16710414; 15489334; 12475901; 15659711; 17591988; 24616449; 25040695; 24567411	5	SUBCELLULAR LOCATION: Cell membrane {ECO:0000269|PubMed:15659711}; Peripheral membrane protein {ECO:0000269|PubMed:15659711}; Cytoplasmic side {ECO:0000269|PubMed:15659711}. Cytoplasm, cytoskeleton {ECO:0000269|PubMed:12475901, ECO:0000269|PubMed:15659711}. Cytoplasm, perinuclear region {ECO:0000269|PubMed:12475901, ECO:0000269|PubMed:15659711}. Nucleus {ECO:0000269|PubMed:12475901, ECO:0000269|P…	NA	NA	NA	NA	NA	NA	NA	NA	NA	Q551V8	NA	Q96PN6	Q8C0T9	A7SYK0, A7TAC7	F1RPU7	Q4VGX1	NA	NA	EG_transcript_187, EG_transcript_5008, EG_transcript_20542, EG_transcript_37378	NA	B7FS20, B7G8I8	A0A509AR15	C0H4R1	B3KZC1	Q22D82, Q22V87	NA	NA	NA	NA	NA	A0A2K3E877	NA	NA	NA	NA	NA	NA	NA
ENOG502QPPV	NA	NA	NA	NA	NA	NA	NA	NA	NA	NA	NA	Q6E297	NA	16S rRNA (uracil(1498)-N(3))-methyltransferase (EC 2.1.1.193)	NA	SUBCELLULAR LOCATION: Cytoplasm {ECO:0000256|ARBA:ARBA00004496}.	rRNA base methylation [GO:0070475]	rRNA (uridine-N3-)-methyltransferase activity [GO:0070042]	NA	NA	Q54SC0	NA	NA	NA	NA	NA	NA	NA	NA	NA	NA	NA	NA	NA	NA	NA	Q6E297	A0A0D3CFY0, A0A0D3CPM4	PK02531.1	p.McWhite201602_FernSpore.K35p_9928_1/1_1.000_1554, p.McWhite201602_FernGamet.K45p_22763_1/3_0.333_995	AUR62030859-RA, AUR62027019-RA	A0A2K3DXF2	KAG1341823.1	A0A1D6GI91, A0A1D6PW98	Q0DNW7	D8QWL8, D8RUF1	A0A3Q7ERQ0	I1LED0, K7N3A7	A0A3B6I098, A0A3B6IKF4, A0A3B6JET8
ENOG502QPPW	NA	NA	NA	NA	NA	NA	NA	NA	NA	NA	NA	Q680K2	NA	Haloacid dehalogenase-like hydrolase domain-containing protein At4g39970 (EC 3.1.3.-)	NA	SUBCELLULAR LOCATION: Plastid, chloroplast {ECO:0000305}.	NA	hydrolase activity [GO:0016787]; metal ion binding [GO:0046872]	NA	NA	NA	NA	NA	NA	A8DVW0	NA	NA	NA	NA	NA	NA	NA	NA	NA	NA	NA	Q680K2	A0A0D3BJM8	NA	NA	NA	NA	NA	NA	NA	NA	A0A3Q7IQJ3	I1KSZ7	NA
ENOG502QPPX	Q7L8A9, Q86V25	VASH1, VASH2	KIAA1036 VASH, VASHL	Tubulinyl-Tyr carboxypeptidase 1 (EC 3.4.17.17) (Tubulin carboxypeptidase 1) (Tyrosine carboxypeptidase 1) (TTCP 1) (Vasohibin-1), Tubulinyl-Tyr carboxypeptidase 2 (EC 3.4.17.17) (Vasohibin-2) (Vasohibin-like protein)	365, 355	FUNCTION: Tyrosine carboxypeptidase that removes the C-terminal tyrosine residue of alpha-tubulin, thereby regulating microtubule dynamics and function (PubMed:29146869, PubMed:31270470, PubMed:31235910, PubMed:31171830, PubMed:31235911). Critical for spindle function and accurate chromosome segregation during mitosis since microtuble detyronisation regulates mitotic spindle length and postioning…	angiogenesis [GO:0001525]; cell cycle [GO:0007049]; labyrinthine layer blood vessel development [GO:0060716]; negative regulation of angiogenesis [GO:0016525]; negative regulation of blood vessel endothelial cell migration [GO:0043537]; negative regulation of endothelial cell migration [GO:0010596]; negative regulation of endothelial cell proliferation [GO:0001937]; negative regulation of lymphan…	GO:0001525; GO:0001937; GO:0003779; GO:0004181; GO:0005615; GO:0005737; GO:0005783; GO:0006508; GO:0007049; GO:0009611; GO:0010596; GO:0016525; GO:0043537; GO:0045177; GO:0045765; GO:0060716; GO:1901491; GO:2000772, GO:0000768; GO:0001938; GO:0003779; GO:0004181; GO:0005576; GO:0005737; GO:0005856; GO:0006508; GO:0008017; GO:0045765; GO:0045766; GO:0060716; GO:0061564; GO:0140253	10470851; 17974005; 12508121; 15489334; 15467828; 15649403; 16488400; 16707096; 19204325; 20736312; 26794318; 27879017; 29146869; 31235911; 31171830; 31270470; 31235910, 16528006; 14702039; 16710414; 15489334; 19204325; 20736312; 21406692; 26794318; 29146869; 31171830; 31324789; 31235911	5	SUBCELLULAR LOCATION: Cytoplasm {ECO:0000269|PubMed:15467828, ECO:0000269|PubMed:27879017}. Secreted {ECO:0000269|PubMed:15467828, ECO:0000269|PubMed:16707096, ECO:0000269|PubMed:20736312, ECO:0000269|PubMed:27879017}. Note=Mainly localizes in the cytoplasm (PubMed:27879017). Some fraction is secreted via a non-canonical secretion system; interaction with SVBP promotes secretion (PubMed:27879017)…	NA	NA	NA	NA	NA	NA	NA	GINZ01004419.1.p1, GINZ01005058.1.p1	NA	NA	NA	Q7L8A9, Q86V25	Q8C1W1, Q8C5G2	A7S7P4, A7TAT2	F1S2P8, F1S2X7	W4Y8M2	A0A1L8F9B4, A0A1L8G1A8, A0A1L8G6B9	NA	EG_transcript_1986, EG_transcript_5735, EG_transcript_8781, EG_transcript_23697	Q387E4	NA	NA	NA	NA	NA	NA	NA	NA	p.McWhite201602_FernGamet.K45p_11752_8/10_0.476_2422, p.McWhite201602_FernGamet.K55p_4585_6/11_0.455_2045, p.McWhite201602_FernGamet.K55p_4585_7/11_0.333_1297, p.McWhite201602_FernGamet.K45p_11752_2/10_0.500_2383, p.McWhite201602_FernGamet.K35ms_1087_5/11_0.455_2281, p.McWhite201602_FernGamet.K45p_11752_6/10_0.262_1504, p.McWhite201602_FernGamet.K45p_11752_4/10_0.167_1183, p.McWhite201602_FernSpo…	NA	NA	NA	NA	NA	D8QSW4, D8REC8	NA	NA	NA
ENOG502QPPY	NA	NA	NA	NA	NA	NA	NA	NA	NA	NA	NA	P93732	PIP	Proline iminopeptidase (PIP) (EC 3.4.11.5) (Prolyl aminopeptidase) (PAP)	FUNCTION: Specifically catalyzes the removal of N-terminal proline residues from peptides. {ECO:0000250}.	SUBCELLULAR LOCATION: Cytoplasm {ECO:0000250}.	NA	aminopeptidase activity [GO:0004177]	NA	NA	Q54KZ1	NA	NA	NA	NA	NA	NA	NA	NA	NA	NA	NA	NA	NA	NA	I7LXG5, I7LZI8, Q23D89	P93732	A0A0D3BDN3	PK23429.1, PK03328.1	p.McWhite201602_FernFrond.K35ms_980_4/8_0.550_1883, p.McWhite201602_FernFrond.K35p_1732_1/10_0.433_1708, p.McWhite201602_FernFrond.K35p_4307_9/10_0.200_1714, p.McWhite201602_FernSpore.K55ms_14833_1/2_0.750_1721, p.McWhite201602_FernFrond.K45p_4346_3/10_0.182_1091, p.McWhite201602_FernFrond.K35ms_7865_3/5_0.692_2334, p.McWhite201602_FernFrond.K45ms_8947_2/7_0.450_1721, p.McWhite201602_FernFrond.K5…	AUR62030898-RA, AUR62027055-RA	A0A2K3DHM4	NA	B4F869	Q0DGS8	D8QT54, D8R2D8, D8RRA9, D8RX74	A0A3Q7JM86	I1ME45	A0A3B5Y450, A0A3B6A0C1
ENOG502QPQ4	NA	NA	NA	NA	NA	NA	NA	NA	NA	NA	NA	F4JNP7, P43298, Q9FYK0, Q9SIT1, Q9SLF5	NA, TMK1, TMK2, TMK3	Protein kinase superfamily protein, Receptor protein kinase TMK1 (EC 2.7.11.1) (BARK1-like kinase 1) (Transmembrane kinase 1), Receptor-like kinase TMK2 (EC 2.7.11.1) (BARK1-like kinase 3) (Leucine-rich repeat receptor-like kinases TMK2) (Transmembrane kinase 2), Receptor-like kinase TMK3 (EC 2.7.11.1) (BARK1-like kinase 2) (Leucine-rich repeat receptor-like kinases TMK3) (Transmembrane kinase 3)	NA, FUNCTION: Transmembrane kinase receptor (PubMed:1332795). Phosphorylates only serine and threonine residues (PubMed:8224199). Involved in auxin signal transduction and cell expansion and proliferation regulation (PubMed:23613767). Forms with ABP1 a cell surface auxin perception complex that activates ROP signaling pathways (PubMed:24578577). Required for auxin promotion of pavement cell inter…	NA, SUBCELLULAR LOCATION: Cell membrane {ECO:0000269|PubMed:23613767, ECO:0000269|PubMed:24578577}; Single-pass type I membrane protein {ECO:0000255}., SUBCELLULAR LOCATION: Membrane {ECO:0000255}; Single-pass membrane protein {ECO:0000255}.	NA, signal transduction [GO:0007165], pollen development [GO:0009555]	protein kinase activity [GO:0004672], ATP binding [GO:0005524]; protein serine kinase activity [GO:0106310]; protein threonine kinase activity [GO:0106311]; transmembrane receptor protein serine/threonine kinase activity [GO:0004675], ATP binding [GO:0005524]; protein serine kinase activity [GO:0106310]; protein threonine kinase activity [GO:0106311], kinase activity [GO:0016301]	NA	NA	NA	NA	NA	NA	NA	NA	NA	NA	NA	EG_transcript_4604	NA	NA	NA	NA	NA	NA	F4JNP7, P43298, Q9FYK0, Q9SIT1, Q9SLF5	A0A0D2ZYR1, A0A0D3A0R6, A0A0D3AGT3, A0A0D3AM17, A0A0D3ARM2, A0A0D3AVB1, A0A0D3B8X9, A0A0D3BMJ8, A0A0D3CK63, A0A0D3CK64, A0A0D3CYB9, A0A0D3D2J8, A0A0D3D6L4, A0A0D3DA62, A0A0D3DA67, A0A0D3DA69, A0A0D3DA70, A0A0D3DA81, A0A0D3DA84, A0A0D3DHK2, A0A0D3DJ74, A0A0D3DQX5	PK12945.1, PK20907.1, PK29359.1, PK08899.1, PK07611.1	p.McWhite201602_FernFrond.K35p_5192_1/3_0.667_4557, p.McWhite201602_FernFrond.K35p_2721_5/5_0.692_4969, p.McWhite201602_FernGamet.K55p_8956_1/1_1.000_3895, p.McWhite201602_FernFrond.K55ms_3346_5/9_0.538_5109, p.McWhite201602_FernSpore.K45ms_9144_1/1_1.000_3856, p.McWhite201602_FernGamet.K45ms_2750_1/2_0.667_3517, p.McWhite201602_FernGamet.K55p_6273_2/2_0.800_3881, p.McWhite201602_FernFrond.K35ms_…	AUR62041961-RA, AUR62041964-RA, AUR62030746-RA, AUR62036384-RA, AUR62020236-RA, AUR62009236-RA, AUR62012528-RA, AUR62013114-RA, AUR62001547-RA, AUR62010119-RA	NA	KAG1327836.1, KAG1334195.1, KAG1342711.1, KAG1358777.1, KAG1358778.1, KAG1363520.1, KAG1366313.1	A0A1D6EHQ1, A0A1D6GJ33, A0A1D6L264, B6SSZ7	A0A0P0W1P4, A0A0P0WI35, Q0DP45, Q7X616	D8RV54, D8RYQ5, D8S0E1, D8SB30, D8SC69, D8SUX6, D8T084, D8T152	A0A3Q7E8B1, A0A3Q7ESS4, A0A3Q7H2N0, A0A3Q7INW1, A0A3Q7JFZ0	A0A0R0HZQ4, A0A0R0L0K1, C6ZRR4, I1JQ86, I1K3R0, I1KQE7, I1KS55, I1LMA1, I1LRL0, I1M495, I1MZG4, K7K9L3, K7KAI3, K7L2C1, K7LI24, K7LQ39, K7LVT4	A0A3B6CJ14, A0A3B6DPX4, A0A3B6HW42, A0A3B6IJR1, A0A3B6IKZ4, A0A3B6INC8, A0A3B6INW9, A0A3B6JG21, A0A3B6TZ97
ENOG502QPQ6	NA	NA	NA	NA	NA	NA	NA	NA	NA	NA	NA	Q9FGS4	QS	Quinolinate synthase, chloroplastic (EC 2.5.1.72) (Protein ONSET OF LEAF DEATH 5) (Protein SULFUR E 3)	FUNCTION: Catalyzes the condensation of iminoaspartate with dihydroxyacetone phosphate to form quinolinate. Can complement nadA-deficient E.coli mutant. Essential for the de novo synthesis of NAD. Participates also in cysteine desulfurization mediated by NFS2. Can activate the cysteine desulfurase activity of NFS2 in vitro. {ECO:0000269|PubMed:16698895, ECO:0000269|PubMed:17452319, ECO:0000269|Pu…	SUBCELLULAR LOCATION: Plastid, chloroplast {ECO:0000269|PubMed:16698895, ECO:0000269|PubMed:17452319}.	de novo' NAD biosynthetic process from aspartate [GO:0034628]; aerobic respiration [GO:0009060]; iron-sulfur cluster assembly [GO:0016226]; NAD biosynthetic process [GO:0009435]; positive regulation of sulfur metabolic process [GO:0051176]	4 iron, 4 sulfur cluster binding [GO:0051539]; enzyme activator activity [GO:0008047]; metal ion binding [GO:0046872]; protein homodimerization activity [GO:0042803]; quinolinate synthetase A activity [GO:0008987]	NA	NA	NA	NA	NA	NA	NA	NA	NA	NA	NA	EG_transcript_9163	NA	B7G619	NA	NA	NA	NA	Q9FGS4	A0A0D3E9Q0	PK09397.1, PK13026.1	p.McWhite201602_FernGamet.K55p_7909_1/2_0.750_3056	AUR62022128-RA, AUR62001201-RA	A0A2K3DLZ0	KAG1331390.1, KAG1331391.1, KAG1331392.1, KAG1331393.1, KAG1354141.1	A0A1D6MRL4, A0A1D6MTX9, A0A1D6MTY0, A0A1D6MTY1	Q2QTL0	D8QQE7, D8R8I8	A0A3Q7FPY3	A0A0R0FLE0, I1K055, K7MPD5	A0A3B6KEV9, A0A3B6LIG6, A0A3B6MLY9
ENOG502QPQC	NA	NA	NA	NA	NA	NA	NA	NA	NA	NA	NA	NA	NA	NA	NA	NA	NA	NA	NA	H2L077, Q19069, Q22579, Q9N5K0	NA	Q9VMK3, Q9W081, Q9W4V0	NA	NA	A7RLR0, A7TAG0	NA	NA	NA	O13511, P0CI67, P0CX91, P32768, P36170, P38894, P39712, P43552, Q6B2U8	NA	Q383C0	NA	NA	NA	NA	I7LTX1, I7M6X7, Q22QQ9, Q22QR1, Q22QR3, Q231Z1, Q232M0, Q23QC0, Q23R49, Q23R50, Q23R53, Q23R55, Q23W31, Q241Y9, W7XH07, W7XH48, W7XLK3	NA	A0A0D3AVB5	NA	NA	NA	A0A2K3DXJ4, A0A2K3E1Q2	NA	NA	A0A0P0UYW8, A0A0P0V2H2, A0A0P0V326, A0A0P0VPS2, A0A0P0VTL6, A0A0P0VTV3, A0A0P0VXV0, A0A0P0W6F4, A0A0P0W6H0, A0A0P0W6S7, A0A0P0W6X7, A0A0P0W7P1, A0A0P0W8C6, A0A0P0W8U3, A0A0P0WCB8, A0A0P0WCF7, A0A0P0WCT8, A0A0P0WUY3, A0A0P0WVR1, A0A0P0WVZ0, A0A0P0WXF1, A0A0P0WYZ2, A0A0P0WZA3, A0A0P0XF60, A0A0P0XFG4, A0A0P0XQH2, A0A0P0XQX1, A0A0P0XT80, A0A0P0Y0S2, A0A0P0Y5Z5, A0A0P0Y631, A0A0P0YAP0, A0A0P0YAY3, Q7X…	NA	NA	NA	NA
ENOG502QPQG	NA	NA	NA	NA	NA	NA	NA	NA	NA	NA	NA	Q0WPT7	NA	Uncharacterized methyltransferase At2g41040, chloroplastic (EC 2.1.1.-)	NA	SUBCELLULAR LOCATION: Plastid, chloroplast, plastoglobule {ECO:0000269|PubMed:16461379, ECO:0000269|PubMed:22274653}.	methylation [GO:0032259]; response to karrikin [GO:0080167]; ubiquinone biosynthetic process [GO:0006744]	methyltransferase activity [GO:0008168]	NA	NA	NA	NA	NA	NA	NA	NA	NA	NA	NA	EG_transcript_10965, EG_transcript_14185	NA	B5Y3Q7	NA	NA	NA	NA	Q0WPT7	A0A0D3C5K2	PK06556.1	p.McWhite201602_FernSpore.K45ms_2096_2/4_0.375_1944, p.McWhite201602_FernSpore.K35ms_5_985/9619_1.000_1399, p.McWhite201602_FernSpore.K55ms_1364_1/3_0.714_1278, p.McWhite201602_FernGamet.K35p_21086_2/7_0.667_1465, p.McWhite201602_FernSpore.K45ms_2096_1/4_0.250_1652, p.McWhite201602_FernSpore.K55p_1558_3/3_0.667_1331, p.McWhite201602_FernSpore.K55p_1558_2/3_0.667_1391, p.McWhite201602_FernSpore.K3…	AUR62041462-RA, AUR62011241-RA	NA	NA	B4FF45	Q0J5R5, Q67W64	D8QQV3, D8R828, D8RAP8, D8SSP1, D8SZB2, D8T9P5	A0A3Q7H6X5, A0A3Q7I0I6	I1L2A0, I1MHZ0	A0A3B6RN23, A0A3B6RRQ9, A0A3B6SK78, A0A3B6SNT8, A0A3B6SNU0, A0A3B6SNW8, A0A3B6SU02, A0A3B6SU07, A0A3B6TP89, A0A3B6TR83, A0A3B6TSD9
ENOG502QPQR	NA	NA	NA	NA	NA	NA	NA	NA	NA	NA	NA	O49607	SBT1.6	Subtilisin-like protease SBT1.6 (EC 3.4.21.-) (Subtilase subfamily 1 member 6) (AtSBT1.6) (Subtilisin-like serine protease 2) (At-SLP2)	NA	NA	plant-type cell wall modification [GO:0009827]	serine-type endopeptidase activity [GO:0004252]; serine-type peptidase activity [GO:0008236]	NA	NA	NA	NA	NA	NA	NA	NA	NA	NA	NA	NA	NA	NA	NA	NA	NA	NA	O49607	A0A0D3DHR5	PK22586.1	NA	NA	NA	KAG1335511.1, KAG1341941.1, KAG1342231.1, KAG1342506.1, KAG1353962.1, KAG1353963.1, KAG1353978.1, KAG1353979.1, KAG1354281.1, KAG1355026.1, KAG1355027.1, KAG1355082.1, KAG1355084.1, KAG1355087.1, KAG1355441.1, KAG1361825.1, KAG1362596.1, KAG1362753.1, KAG1368788.1	A0A1D6E3K3, A0A1D6E3K4, A0A1D6ECS6, A0A1D6I1L9, A0A1D6INV6, A0A1D6JLG5, A0A1D6MDQ6, A0A1D6MDQ7, A0A1D6PL21, B4FAT5, B6SWF4, C0HF77, C0HFN9, K7TN98	A0A0P0VYZ5, A0A0P0XEG1, A0A0P0XXE6, B9G0D9, Q0D3H9, Q0DIR5, Q6ZL89, Q7XPR8, Q7XSC3, Q8H047, Q8RVC2	D8R7X2	A0A3Q7F3D6, A0A3Q7F3D9, A0A3Q7F4S7, A0A3Q7FPK9, A0A3Q7FPL6, A0A3Q7H813, A0A3Q7HHX1, A0A3Q7HI18, A0A3Q7HKM1, A0A3Q7HTM2, A0A3Q7HTN1, A0A3Q7HTN5, A0A3Q7HVI0, A0A3Q7HVI4, A0A3Q7HVJ4, A0A3Q7HVK1, A0A3Q7IMX6, A0A3Q7IMY0, K4CNZ6, K4CNZ7	A0A0R0FN77, A0A0R0HBM9, A0A0R0K1X6, I1JA10, I1JSE5, I1K0F9, I1LGJ5, I1MUT1, K7K540, K7KPC3	A0A1D5UWG8, A0A1D5UYT5, A0A3B5XZN3, A0A3B5Y0X4, A0A3B5Y134, A0A3B5Y177, A0A3B5Y178, A0A3B5Y215, A0A3B5Y2W0, A0A3B5Y319, A0A3B5YWY7, A0A3B5YXR6, A0A3B5YY66, A0A3B5YYP2, A0A3B5YZA4, A0A3B5YZN8, A0A3B5Z006, A0A3B5Z526, A0A3B5ZV56, A0A3B5ZVA0, A0A3B5ZWT6, A0A3B5ZWU1, A0A3B5ZWU2, A0A3B6A255, A0A3B6APA8, A0A3B6AS45, A0A3B6AS57, A0A3B6ASH5, A0A3B6ASI0, A0A3B6ATC4, A0A3B6B2L5, A0A3B6B3J3, A0A3B6B4H1, A0A…
ENOG502QPQU	NA	NA	NA	NA	NA	NA	NA	NA	NA	NA	NA	Q67Y99	CLPF	Clp protease adapter protein ClpF, chloroplastic	FUNCTION: Clp protease adapter that facilitates CLPS1 recruitment to ClpC chaperones thus forming a binary adapter for selective substrate recognition and delivery to plastid Clp protease system (CLPC). {ECO:0000269|PubMed:26419670}.	SUBCELLULAR LOCATION: Plastid, chloroplast {ECO:0000269|PubMed:26419670}.	NA	DNA binding [GO:0003677]	NA	NA	NA	NA	NA	NA	NA	NA	NA	NA	NA	NA	NA	NA	NA	NA	NA	NA	Q67Y99	A0A0D3DAK9	PK25915.1	p.McWhite201602_FernSpore.K55p_6906_1/1_1.000_1828, p.McWhite201602_FernFrond.K45p_7594_2/2_0.750_1867	AUR62043182-RA, AUR62038089-RA	A0A2K3E3A4	NA	K7V8I9	A0A0P0V8J6, Q6YYJ6	D8RHL0, D8S4T2	A0A3Q7GER4	A0A0R0L6X0, I1JEB0	A0A077RQC9, A0A3B6EN44, A0A3B6GW24
ENOG502QPR4	NA	NA	NA	NA	NA	NA	NA	NA	NA	NA	NA	Q8VXY9	UAH	Ureidoglycolate hydrolase (AtUAH) (EC 3.5.1.116) (Allantoate amidohydrolase 2) (AtAHH2) (Ureidoglycolate amidohydrolase)	FUNCTION: Involved in the catabolism of purine nucleotides. Can use (S)-ureidoglycolate as substrate, but not (R)-ureidoglycolate or allantoate. The sequential activity of AAH, UGLYAH and UAH allows a complete purine breakdown without the intermediate generation of urea. {ECO:0000269|PubMed:19935661, ECO:0000269|PubMed:23940254, ECO:0000269|PubMed:25020232}.	SUBCELLULAR LOCATION: Endoplasmic reticulum {ECO:0000305|PubMed:23940254}.	allantoin catabolic process [GO:0000256]; purine nucleobase catabolic process [GO:0006145]; ureide catabolic process [GO:0010136]	manganese ion binding [GO:0030145]; ureidoglycolate hydrolase activity [GO:0004848]	NA	NA	NA	NA	NA	NA	NA	NA	NA	NA	NA	NA	NA	NA	NA	NA	NA	NA	Q8VXY9	A0A0D3D8P3, A0A0D3D8P4	PK26388.1	p.McWhite201602_FernGamet.K45p_3495_3/3_0.714_1734, p.McWhite201602_FernSpore.K35ms_95_4/6_0.115_2094, p.McWhite201602_FernGamet.K35p_3647_2/3_0.750_1910, p.McWhite201602_FernFrond.K55p_10857_2/2_0.750_1760	AUR62023832-RA, AUR62002250-RA, AUR62015461-RA	A0A2K3DNP5	KAG1347451.1	C0P5R8	Q2QMN7	D8QXD1, D8SE55	A0A3Q7I6V9	I1LC96, I1NI56, K7M776	A0A3B6KCU6, A0A3B6LGN4, A0A3B6MLC5
ENOG502QPR9	NA	NA	NA	NA	NA	NA	NA	NA	NA	NA	NA	NA	NA	NA	NA	NA	NA	NA	NA	NA	NA	NA	NA	NA	NA	NA	NA	NA	P39992	NA	NA	NA	NA	NA	NA	NA	NA	NA	NA	NA	NA	NA	NA	NA	NA	NA	NA	NA	NA
ENOG502QPRC	Q2NL67, Q8N3A8	PARP6, PARP8	NA	Protein mono-ADP-ribosyltransferase PARP6 (EC 2.4.2.-) (ADP-ribosyltransferase diphtheria toxin-like 17) (ARTD17) (Poly [ADP-ribose] polymerase 6) (PARP-6), Protein mono-ADP-ribosyltransferase PARP8 (EC 2.4.2.-) (ADP-ribosyltransferase diphtheria toxin-like 16) (ARTD16) (Poly [ADP-ribose] polymerase 8) (PARP-8)	630, 854	FUNCTION: Mono-ADP-ribosyltransferase that mediates mono-ADP-ribosylation of target proteins. {ECO:0000269|PubMed:25043379}.	positive regulation of dendrite morphogenesis [GO:0050775]; protein ADP-ribosylation [GO:0006471]; protein auto-ADP-ribosylation [GO:0070213]; protein mono-ADP-ribosylation [GO:0140289], protein ADP-ribosylation [GO:0006471]; protein auto-ADP-ribosylation [GO:0070213]; protein mono-ADP-ribosylation [GO:0140289]	GO:0003950; GO:0006471; GO:0050775; GO:0070213; GO:0140289; GO:1990404, GO:0003950; GO:0006471; GO:0070213; GO:0140289; GO:1990404	14702039; 15489334; 17974005; 20106667; 25043379, 17974005; 15489334; 14702039; 20106667; 25043379; 16959974	5	NA	NA	NA	NA	NA	NA	NA	NA	NA	NA	NA	NA	Q2NL67, Q8N3A8	Q3UD82, Q6P6P7	NA	A0A287AFH6, A0A287B785, F1SMF8	W4YJV3	A0A1L8GTE0, A0A1L8H043, A0A1L8HRL6, A0A1L8I2D7	NA	EG_transcript_4124, EG_transcript_7305, EG_transcript_9196	NA	NA	NA	NA	NA	NA	NA	NA	NA	NA	NA	NA	NA	NA	NA	NA	NA	NA	NA
ENOG502QPRJ	NA	NA	NA	NA	NA	NA	NA	NA	NA	NA	NA	Q8L4R0	TGD1	Protein TRIGALACTOSYLDIACYLGLYCEROL 1, chloroplastic (ABC transporter I family member 14) (ABC transporter ABCI.14) (AtABCI14)	FUNCTION: Required during embryogenesis. Permease involved in lipid transfer from the endoplasmic reticulum (ER) to plastids, and necessary for thylakoids formation. {ECO:0000269|PubMed:12743031, ECO:0000269|PubMed:16199613, ECO:0000269|PubMed:18689504, ECO:0000269|PubMed:20410050}.	SUBCELLULAR LOCATION: Plastid, chloroplast inner membrane {ECO:0000269|PubMed:12743031, ECO:0000269|PubMed:16199613}; Multi-pass membrane protein {ECO:0000255}.	lipid transport [GO:0006869]; phospholipid transport [GO:0015914]	lipid transporter activity [GO:0005319]; phospholipid transporter activity [GO:0005548]	NA	NA	NA	NA	NA	NA	NA	NA	NA	NA	NA	NA	NA	NA	NA	NA	NA	NA	Q8L4R0	A0A0D3CBL2, A0A0D3CBL3, A0A0D3CBL6, A0A0D3DQG2	PK09770.1	p.McWhite201602_FernSpore.K35ms_10480_1/1_1.000_2491	AUR62013219-RA, AUR62010234-RA	A0A2K3DN53	KAG1354452.1	B4FKH6	A0A0P0WD88	D8QQK4, D8R8C6	A0A3Q7EQ64	I1LC64, I1NI83	A0A3B6B2S1, A0A3B6CB79, A0A3B6DIV0
ENOG502QPRK	NA	NA	NA	NA	NA	NA	NA	NA	NA	NA	NA	NA	NA	NA	NA	NA	NA	NA	NA	NA	NA	NA	NA	NA	NA	NA	NA	NA	NA	NA	NA	NA	NA	NA	NA	NA	NA	NA	NA	NA	NA	NA	NA	NA	NA	NA	NA	NA	NA
ENOG502QPRP	NA	NA	NA	NA	NA	NA	NA	NA	NA	NA	NA	Q9LD43	CAC3	Acetyl-coenzyme A carboxylase carboxyl transferase subunit alpha, chloroplastic (ACCase subunit alpha) (Acetyl-CoA carboxylase carboxyltransferase subunit alpha) (EC 2.1.3.15)	FUNCTION: Component of the acetyl coenzyme A carboxylase (ACC) complex. First, biotin carboxylase catalyzes the carboxylation of biotin on its carrier protein (BCCP) and then the CO(2) group is transferred by the carboxyltransferase to acetyl-CoA to form malonyl-CoA (By similarity). {ECO:0000250}.	SUBCELLULAR LOCATION: Plastid, chloroplast inner membrane {ECO:0000269|PubMed:10759501, ECO:0000269|PubMed:18431481}; Peripheral membrane protein {ECO:0000269|PubMed:10759501, ECO:0000269|PubMed:18431481}; Stromal side {ECO:0000269|PubMed:10759501, ECO:0000269|PubMed:18431481}.	fatty acid biosynthetic process [GO:0006633]; malonyl-CoA biosynthetic process [GO:2001295]	acetyl-CoA carboxylase activity [GO:0003989]; ATP binding [GO:0005524]; transferase activity [GO:0016740]	NA	NA	NA	NA	NA	NA	NA	NA	NA	NA	NA	NA	NA	NA	NA	NA	NA	NA	Q9LD43	A0A0D3B5I8, A0A0D3BR07	PK14649.1	p.McWhite201602_FernGamet.K55p_88_1/2_0.750_2468, p.McWhite201602_FernFrond.K35p_3598_5/5_0.556_2039, p.McWhite201602_FernFrond.K35p_535_4/4_0.571_2515, p.McWhite201602_FernFrond.K35p_535_3/4_0.714_2656, p.McWhite201602_FernGamet.K35ms_5618_2/2_0.750_2467, p.McWhite201602_FernFrond.K35p_3598_2/5_0.222_875, p.McWhite201602_FernFrond.K55ms_1040_1/1_1.000_2657, p.McWhite201602_FernGamet.K35p_105_2/3…	AUR62037670-RA, AUR62033323-RA, AUR62033336-RA, AUR62041363-RA, AUR62004321-RA, AUR62042410-RA	A8J646	KAG1359569.1, KAG1361292.1, KAG1365843.1	NA	NA	D8RM35, D8TBU9	A0A3Q7EKT1, A0A3Q7HZ02	A0A0R0F1N7, K7MTE4, Q39833	NA
ENOG502QPRS	NA	NA	NA	NA	NA	NA	NA	NA	NA	NA	NA	Q9ZSL6	SIGD	RNA polymerase sigma factor sigD, chloroplastic (Sigma factor D) (Sigma-D) (RNA polymerase sigma factor sig4) (Atsig4) (Sigma factor 4)	FUNCTION: Sigma factors are initiation factors that promote the attachment of plastid-encoded RNA polymerase (PEP) to specific initiation sites and are then released. Regulates transcription of the ndhF gene which codes for a subunit of the plastid NDH [NAD(P)H dehydrogenase] complex. {ECO:0000269|PubMed:16243785}.	SUBCELLULAR LOCATION: Plastid, chloroplast {ECO:0000250}.	cellular response to light stimulus [GO:0071482]; DNA-templated transcription, initiation [GO:0006352]; regulation of RNA biosynthetic process [GO:2001141]	DNA binding [GO:0003677]; DNA-binding transcription factor activity [GO:0003700]; sigma factor activity [GO:0016987]	NA	NA	NA	NA	NA	NA	NA	NA	NA	NA	NA	NA	NA	NA	NA	NA	NA	NA	Q9ZSL6	A0A0D3AIW9, A0A0D3EFQ1, A0A0D3EFQ2	PK06863.1	NA	NA	NA	NA	NA	NA	NA	A0A3Q7EIU0	NA	NA
ENOG502QPRV	NA	NA	NA	NA	NA	NA	NA	NA	NA	NA	NA	F4IDR5, F4INW4, Q0WUY1	NA, NADKC	p-loop containing nucleoside triphosphate hydrolases superfamily protein, P-loop containing nucleoside triphosphate hydrolases superfamily protein, Calmodulin calcium-dependent NAD kinase (EC 2.7.1.23) (NAD kinase-CaM dependent protein) (NADKc)	NA, FUNCTION: Phosphorylates NAD(+) to produces NADP(+) in a calmodulin calcium-dependent manner (PubMed:31554701). Does not possess activity toward NADH (PubMed:31554701). Has broad specificity for the phosphoryl donor, as ATP, CTP, GTP and UTP can be used interchangeably and produce similar efficiencies (PubMed:31554701). May play a role in producing NADP(H) needed to regulate the elicitor-indu…	NA, SUBCELLULAR LOCATION: Mitochondrion outer membrane {ECO:0000269|PubMed:31554701}; Peripheral membrane protein {ECO:0000269|PubMed:31554701}.	NA	ATP binding [GO:0005524]; hydrolase activity [GO:0016787]; kinase activity [GO:0016301], ATP binding [GO:0005524]; calmodulin binding [GO:0005516]; NAD+ kinase activity [GO:0003951]	NA	NA	NA	NA	NA	NA	NA	NA	NA	NA	NA	NA	Q584B9	NA	NA	NA	NA	NA	F4IDR5, F4INW4, Q0WUY1	A0A0D3BTG5, A0A0D3C358, A0A0D3C7H4, A0A0D3DIS6, A0A0D3DYP8	PK20091.1, PK07139.1	NA	AUR62032237-RA, AUR62008326-RA, AUR62011922-RA, AUR62021771-RA	NA	KAG1347671.1, KAG1368723.1, KAG1368724.1	A0A1D6KXH5, A0A1D6M7X7, A0A1D6NA98	Q10GG7, Q5ZC04, Q6L4X2	D8QQ53, D8R8S6, D8RBN9, D8RXY9	A0A3Q7GR70, A0A3Q7GWI4, A0A3Q7HP18	A0A0R0EN12, A0A0R0HNT6, A0A368UIH4, I1JF30, I1NI49, K7KFC9, K7LK80, K7LK81, K7MLZ5	A0A3B5Y4B9, A0A3B5Z2F3, A0A3B6A015, A0A3B6GX07, A0A3B6HVY1, A0A3B6INN4, A0A3B6JF36, W5D5D2
ENOG502QPRW	NA	NA	NA	NA	NA	NA	NA	NA	NA	NA	NA	Q84WS0	SBTI1.1	Subtilisin-like protease SBT1.1 (EC 3.4.21.-) (Subtilase subfamily 1 member 1) (AtSBT1.1)	FUNCTION: Serine protease that cleaves the phytosulfokines PSK3, PSK2 and PSK5 in vitro. Phytosulfokines are plant growth factors or peptide hormones that promotes plant cell differentiation, organogenesis and somatic embryogenesis as well as cell proliferation. {ECO:0000269|PubMed:18643977}.	SUBCELLULAR LOCATION: Secreted, extracellular space, extracellular matrix {ECO:0000269|PubMed:18643977}.	proteolysis [GO:0006508]	serine-type endopeptidase activity [GO:0004252]	NA	NA	NA	NA	NA	NA	NA	NA	NA	NA	NA	NA	NA	NA	NA	NA	NA	NA	Q84WS0	A0A0D3C6V1	NA	NA	AUR62033379-RA, AUR62004278-RA	NA	NA	NA	NA	NA	NA	A0A0R0F591, A0A0R0FG78, I1JDQ1, I1KIJ4, K7KCA4	NA
ENOG502QPRY	P19971	TYMP	ECGF1	Thymidine phosphorylase (TP) (EC 2.4.2.4) (Gliostatin) (Platelet-derived endothelial cell growth factor) (PD-ECGF) (TdRPase)	482	FUNCTION: May have a role in maintaining the integrity of the blood vessels. Has growth promoting activity on endothelial cells, angiogenic activity in vivo and chemotactic activity on endothelial cells in vitro. {ECO:0000269|PubMed:1590793}.; FUNCTION: Catalyzes the reversible phosphorolysis of thymidine. The produced molecules are then utilized as carbon and energy sources or in the rescue of p…	angiogenesis [GO:0001525]; cell differentiation [GO:0030154]; chemotaxis [GO:0006935]; dTMP catabolic process [GO:0046074]; mitochondrial genome maintenance [GO:0000002]; pyrimidine nucleobase metabolic process [GO:0006206]; pyrimidine nucleoside metabolic process [GO:0006213]; regulation of gastric motility [GO:1905333]; regulation of myelination [GO:0031641]; regulation of transmission of nerve…	GO:0000002; GO:0001525; GO:0004645; GO:0005829; GO:0006206; GO:0006213; GO:0006935; GO:0008083; GO:0009032; GO:0016154; GO:0030154; GO:0031641; GO:0042803; GO:0046074; GO:0051969; GO:1905333	2467210; 1580101; 10591208; 15489334; 1570012; 1400349; 1590793; 21269460; 24275569; 14725767; 16803458; 19555658; 9924029; 12177387	5	NA	NA	NA	NA	NA	NA	NA	NA	GINZ01003592.1.p1	NA	NA	NA	P19971	Q99N42	A7RXX2	NA	W4Y6P6, W4YXP9	A0A1L8GZP9	NA	NA	NA	B7G7Y6	NA	NA	NA	Q24DQ9	NA	NA	NA	NA	NA	NA	NA	NA	NA	NA	NA	NA	NA
ENOG502QPS1	NA	NA	NA	NA	NA	NA	NA	NA	NA	NA	NA	F4HYF3	DCD	Bifunctional D-cysteine desulfhydrase/1-aminocyclopropane-1-carboxylate deaminase, mitochondrial (EC 3.5.99.7) (EC 4.4.1.15) (1-aminocyclopropane-1-carboxylic acid deaminase 1) (AtACD1) (AtD-CDes1) (D-CDes1) (D-CDES)	FUNCTION: Catalyzes the production of hydrogen sulfide (H2S) from cysteine. Is mainly responsible for the degradation of cysteine to generate H2S, a regulator of stomatal movement and closure. Has high affinity for D-cysteine.; FUNCTION: Possesses 1-aminocyclopropane-1-carboxylic acid (ACC) deaminase activity. Acts as a regulator of ACC levels and causes changes in ethylene levels.	SUBCELLULAR LOCATION: Mitochondrion {ECO:0000269|PubMed:15720402}.	D-cysteine catabolic process [GO:0019447]; ethylene biosynthetic process [GO:0009693]; response to cadmium ion [GO:0046686]; stress response to cadmium ion [GO:1990170]	cobalt ion binding [GO:0050897]; D-cysteine desulfhydrase activity [GO:0019148]; hydrolase activity [GO:0016787]	GINZ01017619.1.p1, GINZ01017620.1.p1	NA	NA	NA	NA	NA	A7RTD7, A7SD56, A7SD57, A7T998	NA	A0A0B4J2U5, A0A0B4J2V5, W4YGM0, W4Z1H4	NA	NA	EG_transcript_13431	NA	B7GAJ9	NA	NA	NA	NA	F4HYF3	A0A0D3CP65	PK22266.1, PK13684.1	p.McWhite201602_FernFrond.K35ms_6801_1/10_0.478_1673, p.McWhite201602_FernGamet.K55p_2875_27/30_0.092_1713, p.McWhite201602_FernGamet.K55p_2875_24/30_0.276_3650, p.McWhite201602_FernFrond.K35ms_6801_4/10_0.478_2154, p.McWhite201602_FernSpore.K45p_1791_2/2_0.857_1502, p.McWhite201602_FernFrond.K55ms_57_19/24_0.259_3226, p.McWhite201602_FernGamet.K35ms_9184_4/8_0.680_1833, p.McWhite201602_FernFrond…	AUR62042043-RA, AUR62038575-RA	A0A2K3DIX1, A0A2K3DIY1	KAG1358806.1	A0A1D6ECR8, A0A1D6HLQ1, A0A1D6JVQ2, A0A1D6Q8H9	Q6ZHE5	D8QTU5, D8QTU6, D8RJT1, D8RJT2	B2MWN0	A0A0R0K188	A0A3B6EE85, A0A3B6FIB9, A0A3B6KRX1, A0A3B6LUD4, A0A3B6N1H7, A0A3B6NVH7, A0A3B6PSJ4, A0A3B6QKW1
ENOG502QPS2	P19823, Q06033, Q14624, Q6UXX5, Q86UX2	ITIH2, ITIH3, ITIH4, ITIH6, ITIH5	IGHEP2, NA, IHRP ITIHL1 PK120, ITIH5L, KIAA1953	Inter-alpha-trypsin inhibitor heavy chain H2 (ITI heavy chain H2) (ITI-HC2) (Inter-alpha-inhibitor heavy chain 2) (Inter-alpha-trypsin inhibitor complex component II) (Serum-derived hyaluronan-associated protein) (SHAP), Inter-alpha-trypsin inhibitor heavy chain H3 (ITI heavy chain H3) (ITI-HC3) (Inter-alpha-inhibitor heavy chain 3) (Serum-derived hyaluronan-associated protein) (SHAP), Inter-alph…	946, 890, 930, 1313, 942	FUNCTION: May act as a carrier of hyaluronan in serum or as a binding protein between hyaluronan and other matrix protein, including those on cell surfaces in tissues to regulate the localization, synthesis and degradation of hyaluronan which are essential to cells undergoing biological processes., FUNCTION: Type II acute-phase protein (APP) involved in inflammatory responses to trauma. May also …	hyaluronan metabolic process [GO:0030212], acute-phase response [GO:0006953]; hyaluronan metabolic process [GO:0030212]; response to cytokine [GO:0034097]	GO:0004866; GO:0004867; GO:0005576; GO:0005788; GO:0030212; GO:0062023; GO:0070062; GO:0072562, GO:0004866; GO:0004867; GO:0005576; GO:0030212; GO:0031089; GO:0070062, GO:0004866; GO:0004867; GO:0005576; GO:0005886; GO:0006953; GO:0030212; GO:0031089; GO:0034097; GO:0062023; GO:0070062; GO:0072562, GO:0004867; GO:0005576; GO:0030212, GO:0004867; GO:0005576; GO:0030212; GO:0062023	2450046; 15164054; 2446322; 2462430; 3663330; 2476436; 1384548; 7682553; 7516184; 7504674; 7513643; 9677337; 9425062; 12754519; 16335952; 19159218; 21269460; 22171320; 24275569; 26091039, 7681778; 9756925; 16641997; 15489334; 7522574; 2476436; 2465147; 1898736; 16335952, 7805892; 7775381; 8797089; 14702039; 16271702; 16641997; 7541790; 7947966; 10486281; 12754519; 14760718; 16335952; 19263524; 19…	5, 4	SUBCELLULAR LOCATION: Secreted., SUBCELLULAR LOCATION: Secreted {ECO:0000250}.	NA	NA	NA	NA	NA	NA	NA	NA	NA	NA	NA	P19823, Q06033, Q14624, Q6UXX5, Q86UX2	A6X935, Q61703, Q61704, Q8BJD1	NA	A0A286ZT99, A0A287BQK2, F1RUM0, F1RUM4, O02668, P79263	W4XAI9, W4XAJ0, W4XK63, W4Y8E6, W4YUF4, W4YUF5, W4YVT6, W4ZGN3, W4ZGN4, W4ZGN5	A0A1L8F1Q3, A0A1L8GHH1, A0A1L8GPK4, A0A1L8GTQ2, A0A1L8GTU2, A0A1L8GZH4, A0A1L8GZI1	NA	NA	NA	NA	NA	NA	NA	NA	NA	NA	NA	NA	NA	NA	NA	NA	NA	NA	NA	NA	NA
ENOG502QPS3	NA	NA	NA	NA	NA	NA	NA	NA	NA	NA	NA	Q8RWE1	NA	Metallo-beta-lactamase family protein	NA	NA	response to arsenic-containing substance [GO:0046685]	protein domain specific binding [GO:0019904]	NA	NA	NA	NA	NA	NA	NA	NA	NA	NA	NA	NA	NA	B7FWB5	NA	NA	NA	NA	Q8RWE1	A0A0D3A277	NA	p.McWhite201602_FernGamet.K55ms_601_32/35_0.100_1416, p.McWhite201602_FernGamet.K35ms_3566_2/4_0.667_1063, p.McWhite201602_FernGamet.K45p_6165_4/9_0.250_1394, p.McWhite201602_FernGamet.K45p_6165_3/9_0.583_1385, p.McWhite201602_FernGamet.K45p_6165_1/9_0.417_745	NA	A0A2K3CN27	KAG1361165.1	A0A1D6QA38	Q6K9T9	D8QRZ4, D8QRZ7, D8RIV5	NA	NA	A0A3B5YX83, A0A3B5ZUT3, A0A3B6AU89, A0A3B6C3K4, A0A3B6D806
ENOG502QPS5	Q8IWZ6	BBS7	BBS2L1	Bardet-Biedl syndrome 7 protein (BBS2-like protein 1)	715	FUNCTION: The BBSome complex is thought to function as a coat complex required for sorting of specific membrane proteins to the primary cilia. The BBSome complex is required for ciliogenesis but is dispensable for centriolar satellite function. This ciliogenic function is mediated in part by the Rab8 GDP/GTP exchange factor, which localizes to the basal body and contacts the BBSome. Rab8(GTP) ent…	brain development [GO:0007420]; cilium assembly [GO:0060271]; determination of left/right symmetry [GO:0007368]; digestive tract morphogenesis [GO:0048546]; eye development [GO:0001654]; fat cell differentiation [GO:0045444]; heart looping [GO:0001947]; intracellular transport [GO:0046907]; limb development [GO:0060173]; melanosome transport [GO:0032402]; non-motile cilium assembly [GO:1905515]; …	GO:0001654; GO:0001750; GO:0001947; GO:0005634; GO:0005813; GO:0005829; GO:0005930; GO:0006357; GO:0007224; GO:0007368; GO:0007420; GO:0007601; GO:0008104; GO:0015031; GO:0016020; GO:0032402; GO:0032436; GO:0034464; GO:0036064; GO:0043005; GO:0045444; GO:0046907; GO:0048546; GO:0051877; GO:0060170; GO:0060173; GO:0060271; GO:0061629; GO:1903929; GO:1905515	12567324; 14702039; 15815621; 15489334; 16327777; 17574030; 18000879; 20080638; 22072986; 22814378; 12677556; 15770229; 21344540; 21552264; 21258341	5	SUBCELLULAR LOCATION: Cell projection, cilium membrane {ECO:0000269|PubMed:17574030, ECO:0000269|PubMed:22072986}. Cytoplasm {ECO:0000269|PubMed:22072986}. Cytoplasm, cytoskeleton, microtubule organizing center, centrosome, centriolar satellite {ECO:0000269|PubMed:22072986}. Cytoplasm, cytoskeleton, cilium basal body {ECO:0000250|UniProtKB:Q8K2G4}.	NA	NA	NA	NA	NA	NA	NA	GINZ01019727.1.p1, GINZ01019728.1.p1, GINZ01019729.1.p1	Q9XW70	NA	NA	Q8IWZ6	Q8K2G4	A7S3C1, A7T6T2	A0A288CFV9	W4XPH5, W4YE22, W4Z6L7	A0A1L8HUP6	NA	EG_transcript_5000	Q57WA0	NA	NA	NA	NA	NA	NA	NA	NA	NA	NA	A0A2K3E7K9	NA	NA	NA	NA	NA	NA	NA
ENOG502QPS8	NA	NA	NA	NA	NA	NA	NA	NA	NA	NA	NA	F4IQV7	SCY2	Preprotein translocase subunit SCY2, chloroplastic (Protein EMBRYO DEFECTIVE 2289)	FUNCTION: Involved in protein export. Probably interacts with other proteins to allow the postimport or conservative sorting pathway for inner membrane proteins in plastids. Central subunit of the protein translocation channel SecYE. Consists of two halves formed by TMs 1-5 and 6-10. These two domains form a lateral gate at the front which open onto the bilayer between TMs 2 and 7, and are clampe…	SUBCELLULAR LOCATION: Plastid, chloroplast membrane {ECO:0000269|PubMed:21051552}; Multi-pass membrane protein {ECO:0000269|PubMed:21051552}. Plastid, amyloplast membrane {ECO:0000269|PubMed:21051552}; Multi-pass membrane protein {ECO:0000269|PubMed:21051552}. Plastid, chloroplast thylakoid membrane {ECO:0000269|PubMed:21051552}; Multi-pass membrane protein {ECO:0000269|PubMed:21051552}. Note=Pre…	chloroplast organization [GO:0009658]; protein localization to chloroplast [GO:0072598]; SRP-dependent cotranslational protein targeting to membrane, translocation [GO:0006616]; thylakoid membrane organization [GO:0010027]	protein transmembrane transporter activity [GO:0008320]; signal sequence binding [GO:0005048]	NA	NA	NA	NA	NA	NA	NA	NA	NA	NA	NA	NA	NA	NA	NA	NA	NA	NA	F4IQV7	A0A0D3B4E7, A0A0D3CY56	PK08464.1	p.McWhite201602_FernGamet.K45ms_7196_3/4_0.667_3254, p.McWhite201602_FernGamet.K35p_19587_4/8_0.222_1832, p.McWhite201602_FernSpore.K35p_461_1/3_0.667_1738, p.McWhite201602_FernGamet.K55p_18197_1/4_0.667_3005	AUR62018058-RA, AUR62015257-RA	A0A2K3DW69	KAG1371038.1	B6U7Q0	Q0DIE1	D8QPR1, D8SKR5	A0A3Q7I3M7	A0A0R0EYD4, I1JNT8, K7LDF3	A0A3B5Y1A4, A0A3B5YZ04, A0A3B5ZXD0
ENOG502QPSA	NA	NA	NA	NA	NA	NA	NA	NA	NA	NA	NA	O22397, O22881, O49423, O64769, O80739, Q8LPL8, Q8W4I4, Q9FY75, Q9LD18, Q9M7J9, Q9M7K4, Q9SA05	POT1, POT2, POT9, POT11, POT12, POT13, POT6, POT7, POT4, POT8, POT5, POT10	Potassium transporter 1 (AtKT1) (AtKUP1) (AtPOT1), Potassium transporter 2 (AtKT2) (AtKUP2) (AtPOT2), Potassium transporter 9 (AtPOT9), Potassium transporter 11 (AtPOT11), Putative potassium transporter 12 (AtPOT12), Potassium transporter 13 (AtKT5) (AtPOT13), Potassium transporter 6 (AtHAK6) (AtPOT6), Potassium transporter 7 (AtHAK7) (AtPOT7), Potassium transporter 4 (AtKT4) (AtKUP3) (AtPOT4), P…	FUNCTION: High-affinity potassium transporter that could play a major role in the uptake of potassium from the rhizosphere. May act as a low-affinity potassium transporter under high potassium concentrations. Could also transport rubidium. {ECO:0000269|PubMed:9477571}., FUNCTION: Low-affinity potassium transporter. Could mediate the potassium-dependent cell expansion in growing tissues. {ECO:0000…	SUBCELLULAR LOCATION: Cell membrane {ECO:0000305}; Multi-pass membrane protein {ECO:0000305}.	potassium ion transport [GO:0006813], cotyledon development [GO:0048825]; potassium ion transport [GO:0006813], cell tip growth [GO:0009932]; potassium ion transport [GO:0006813], potassium ion import across plasma membrane [GO:1990573]; potassium ion transport [GO:0006813]	potassium ion transmembrane transporter activity [GO:0015079], adenylate cyclase activity [GO:0004016]; potassium ion transmembrane transporter activity [GO:0015079], potassium:sodium symporter activity [GO:0009674]; potassium ion transmembrane transporter activity [GO:0015079]	NA	NA	Q54JK9	NA	NA	NA	A7T3Z8	NA	NA	NA	NA	NA	NA	NA	NA	NA	NA	NA	O22397, O22881, O49423, O64769, O80739, Q8LPL8, Q8W4I4, Q9FY75, Q9LD18, Q9M7J9, Q9M7K4, Q9SA05	A0A0D2ZQJ3, A0A0D2ZRL1, A0A0D2ZRZ1, A0A0D3A278, A0A0D3A4I8, A0A0D3AAA2, A0A0D3AEM8, A0A0D3AJ40, A0A0D3APL3, A0A0D3AU09, A0A0D3B0D1, A0A0D3B451, A0A0D3B4Y7, A0A0D3BRY5, A0A0D3BTM9, A0A0D3C5G2, A0A0D3CHZ5, A0A0D3CTV6, A0A0D3CTV7, A0A0D3CZJ2, A0A0D3CZJ5, A0A0D3DF36, A0A0D3DF38, A0A0D3DF39, A0A0D3EFF8	PK01856.1, PK13899.1, PK08081.1, PK00546.1, PK06358.1, PK08442.1, PK24326.1, PK12709.1, PK22928.1, PK18785.1, PK09882.1, PK15032.1, PK02013.1	p.McWhite201602_FernSpore.K35ms_12353_1/2_0.750_2900, p.McWhite201602_FernSpore.K45ms_3777_1/1_1.000_2978, p.McWhite201602_FernGamet.K35ms_12959_4/4_0.600_3699, p.McWhite201602_FernGamet.K55ms_318_1/5_0.667_3256, p.McWhite201602_FernSpore.K45p_1434_3/10_0.484_3009, p.McWhite201602_FernGamet.K55p_15308_5/8_0.474_3096, p.McWhite201602_FernSpore.K35p_1374_13/16_0.560_3279, p.McWhite201602_FernGamet.…	AUR62012363-RA, AUR62020693-RA, AUR62040746-RA, AUR62035954-RA, AUR62034910-RA, AUR62003489-RA, AUR62003490-RA, AUR62017474-RA, AUR62020155-RA, AUR62042858-RA, AUR62037170-RA, AUR62026619-RA, AUR62036631-RA, AUR62014007-RA, AUR62014006-RA, AUR62025122-RA, AUR62026895-RA, AUR62010943-RA, AUR62021456-RA, AUR62001622-RA, AUR62031491-RA, AUR62005353-RA, AUR62005354-RA, AUR62038202-RA, AUR62017799-RA,…	A0A2K3CPT6, A0A2K3CPT7, A0A2K3CPV9, A0A2K3DTC6	KAG1326362.1, KAG1326407.1, KAG1326643.1, KAG1328120.1, KAG1338133.1, KAG1338641.1, KAG1338649.1, KAG1338974.1, KAG1339065.1, KAG1360600.1, KAG1364071.1, KAG1364072.1, KAG1364350.1, KAG1365098.1, KAG1365119.1, KAG1370244.1, KAG1371190.1, KAG1371476.1	A0A1D6DYY5, A0A1D6DZR3, A0A1D6E6T2, A0A1D6EBZ3, A0A1D6EX00, A0A1D6FIL1, A0A1D6FL25, A0A1D6G1E6, A0A1D6G4U4, A0A1D6GHU2, A0A1D6HFJ0, A0A1D6HYC8, A0A1D6HZC1, A0A1D6I5L3, A0A1D6ICL1, A0A1D6IMY7, A0A1D6IYL1, A0A1D6J6D9, A0A1D6JE42, A0A1D6KI30, A0A1D6KW53, A0A1D6KYY0, A0A1D6LR46, A0A1D6LXS6, A0A1D6N215, A0A1D6NS64, A0A1D6P4F3, A0A1D6PZ98, B7ZYN4, E5LFQ7, K7UJ47, K7UMD8, K7VG14, W5U4R8, W5U4S7, W5U4T4,…	A0A0P0VYU4, A0A0P0WZC4, A0A0P0XAT5, A0A0P0XLG9, Q5JK32, Q5JMH0, Q5Z6K9, Q5ZC87, Q652J4, Q653B6, Q67UC7, Q67VS5, Q69L87, Q69RI8, Q6H4L9, Q6H4M2, Q6H4R6, Q6VVA6, Q6YSA9, Q6YWQ4, Q75G84, Q7XIV8, Q7XLC6, Q7XPL3, Q84MS3, Q84MS4, Q84YJ9, Q8H3P9, Q8VXB1, Q8VXB5, Q942X8	D8QP73, D8QP81, D8QQ90, D8QS07, D8QXS9, D8QXV4, D8QZP5, D8R8P0, D8RBQ7, D8RHR2, D8RIU4, D8RRM4, D8RUJ8, D8RUL5, D8RXI1, D8RXX1, D8S4X3, D8S541, D8S9C7, D8SIU6, D8SIV2, D8SVS8, D8T8Y0, D8TGF2	A0A3Q7ER19, A0A3Q7EWY5, A0A3Q7F1H8, A0A3Q7FHI8, A0A3Q7FW28, A0A3Q7FW33, A0A3Q7FY51, A0A3Q7FZP5, A0A3Q7FZQ6, A0A3Q7GCN6, A0A3Q7GCP1, A0A3Q7GV95, A0A3Q7GVX6, A0A3Q7I5N9, A0A3Q7IDQ5, A0A3Q7IE89, A0A3Q7J1B7, A0A3Q7J2P2, A0A3Q7J5D8, A0A3Q7JAD0, A0A3Q7JCV8, A0A3Q7JU30, K4CJ98, K4CV57	A0A0R0F8G9, A0A0R0FBH2, A0A0R0FBM5, A0A0R0HS82, A0A0R0IU20, A0A0R0KYS2, A0A368UHW7, I1J5A7, I1JC15, I1K2N8, I1KHF1, I1KUD4, I1KXH7, I1L175, I1M028, I1MDW6, I1ML79, I1MNQ3, I1N5U5, I1N836, I1NCT8, K7K2C2, K7K2S5, K7K8J3, K7K8J4, K7K9M5, K7KA75, K7KH88, K7KLN1, K7KPZ9, K7KV21, K7L5D9, K7L5K7, K7L9J8, K7LQX2, K7MRY4, K7N148	A0A077S3Y2, A0A1D5UIS5, A0A1D5UVG7, A0A1D5V298, A0A2X0S9W1, A0A2X0SIN7, A0A2X0TKR9, A0A3B5XU76, A0A3B5Y3Q4, A0A3B5YSV3, A0A3B5Z2H9, A0A3B5ZP03, A0A3B5ZY28, A0A3B6ARU1, A0A3B6AT30, A0A3B6AWV5, A0A3B6AZ09, A0A3B6AZA9, A0A3B6B092, A0A3B6B3U4, A0A3B6B4Z7, A0A3B6C0A4, A0A3B6C363, A0A3B6C4I4, A0A3B6C5V5, A0A3B6C6P6, A0A3B6C6V5, A0A3B6CBU0, A0A3B6CDX4, A0A3B6DDI7, A0A3B6EQC5, A0A3B6ERD6, A0A3B6ERF1, A0A…
ENOG502QPSB	NA	NA	NA	NA	NA	NA	NA	NA	NA	NA	NA	NA	NA	NA	NA	NA	NA	NA	NA	NA	NA	NA	NA	NA	NA	NA	NA	NA	NA	NA	NA	NA	NA	NA	NA	NA	NA	A0A0D3D9Y6	PK26800.1	NA	AUR62044469-RA	NA	NA	B4F8X0	Q69VQ6	NA	A0A3Q7G0M4	I1KNN4, I1L074, K7MAY6	A0A3B6KET4, A0A3B6LLB7, A0A3B6MQM2
ENOG502QPSD	Q9NZD8	SPG21	ACP33	Maspardin (Acid cluster protein 33) (Spastic paraplegia 21 autosomal recessive Mast syndrome protein) (Spastic paraplegia 21 protein)	308	FUNCTION: May play a role as a negative regulatory factor in CD4-dependent T-cell activation. {ECO:0000269|PubMed:11113139}.	antigen receptor-mediated signaling pathway [GO:0050851]	GO:0005794; GO:0005829; GO:0010008; GO:0030140; GO:0042609; GO:0043231; GO:0050851	11113139; 14702039; 16572171; 15489334; 14564668; 19413330; 19184135; 20068231; 21269460	5	SUBCELLULAR LOCATION: Cytoplasm, cytosol {ECO:0000269|PubMed:11113139}. Membrane {ECO:0000269|PubMed:11113139}; Peripheral membrane protein {ECO:0000269|PubMed:11113139}. Endosome membrane {ECO:0000269|PubMed:11113139}; Peripheral membrane protein {ECO:0000269|PubMed:11113139}. Golgi apparatus, trans-Golgi network membrane {ECO:0000269|PubMed:11113139}; Peripheral membrane protein {ECO:0000269|Pu…	Q9STI8	NA	Maspardin	NA	NA	NA	hydrolase activity [GO:0016787]	NA	NA	Q54I38	NA	Q9NZD8	Q9CQC8	A7SGB1	F1S1X1	W4XHB3, W4ZCV4	A0A1L8GSE4, A0A1L8H144	NA	EG_transcript_18089	NA	NA	A0A509AN50	Q8IL54	A0A384KD03	NA	Q9STI8	A0A0D3B890	PK10586.1	p.McWhite201602_FernSpore.K35p_8179_1/1_1.000_1745, p.McWhite201602_FernFrond.K35p_11284_2/4_0.222_608	AUR62010507-RA, AUR62017394-RA	NA	NA	A0A1D6KCC9	Q33AQ0	D8TAU5, D8TDQ6	A0A3Q7HV94	I1K0H3, K7KN02, K7MLH4	A0A3B5XXF6, A0A3B5ZRJ5
ENOG502QPSF	NA	NA	NA	NA	NA	NA	NA	NA	NA	NA	NA	Q9M2S4	LECRKS4	L-type lectin-domain containing receptor kinase S.4 (LecRK-S.4) (EC 2.7.11.1)	FUNCTION: Involved in resistance response to the pathogenic oomycetes Phytophthora infestans and Phytophthora capsici and to the pathogenic bacteria Pseudomonas syringae. {ECO:0000269|PubMed:25083911}.	SUBCELLULAR LOCATION: Cell membrane {ECO:0000250|UniProtKB:Q9LSR8}; Single-pass type I membrane protein {ECO:0000255}.	defense response to bacterium [GO:0042742]; defense response to oomycetes [GO:0002229]	ATP binding [GO:0005524]; carbohydrate binding [GO:0030246]; protein serine kinase activity [GO:0106310]; protein threonine kinase activity [GO:0106311]; transmembrane receptor protein serine/threonine kinase activity [GO:0004675]	NA	NA	NA	NA	NA	NA	NA	NA	NA	NA	NA	NA	NA	NA	NA	NA	NA	NA	Q9M2S4	A0A0D3BXQ1, A0A0D3CTZ4	PK16078.1, PK27806.1	p.McWhite201602_FernGamet.K55ms_6268_1/3_0.714_3659, p.McWhite201602_FernSpore.K55p_15335_3/4_0.667_3081, p.McWhite201602_FernGamet.K45p_33749_1/1_1.000_3330, p.McWhite201602_FernGamet.K35ms_13432_1/1_1.000_2439, p.McWhite201602_FernGamet.K35p_864_13/14_0.286_2868, p.McWhite201602_FernFrond.K35ms_12996_1/2_0.889_2351, p.McWhite201602_FernFrond.K35p_19587_1/1_1.000_2106, p.McWhite201602_FernGamet.…	AUR62012128-RA, AUR62040708-RA	NA	KAG1337839.1, KAG1339256.1	B6SWH3	A0A0P0XIT7, Q2QN91	NA	A0A3Q7HYE4, A0A3Q7I442, K4C1Y1, K4D3S0	A0A0R0KN88, A0A0R0LHG8, I1J6Y3, I1JLM6, I1KK21, I1LMH1, I1N2K8	A0A3B6KDR8, A0A3B6LHP9, A0A3B6MMB3
ENOG502QPSU	NA	NA	NA	NA	NA	NA	NA	NA	NA	NA	NA	NA	NA	NA	NA	NA	NA	NA	NA	NA	NA	NA	NA	NA	NA	NA	NA	NA	P14843, P32449	EG_transcript_12896, EG_transcript_13245, EG_transcript_16087, EG_transcript_47268	NA	NA	NA	NA	NA	NA	NA	NA	NA	NA	NA	NA	NA	NA	NA	NA	NA	NA	NA
ENOG502QPT1	NA	NA	NA	NA	NA	NA	NA	NA	NA	NA	NA	O49318, Q9LVP0, Q9SHI2	NA	Probable leucine-rich repeat receptor-like protein kinase At2g33170 (EC 2.7.11.1), Probable leucine-rich repeat receptor-like protein kinase At5g63930 (EC 2.7.11.1), Leucine-rich repeat receptor-like serine/threonine-protein kinase At1g17230 (EC 2.7.11.1)	NA	SUBCELLULAR LOCATION: Membrane {ECO:0000305}; Single-pass type I membrane protein {ECO:0000305}., SUBCELLULAR LOCATION: Cell membrane {ECO:0000250}; Single-pass type I membrane protein {ECO:0000250}.	NA	ATP binding [GO:0005524]; protein serine kinase activity [GO:0106310]; protein threonine kinase activity [GO:0106311]	NA	NA	NA	NA	NA	NA	NA	NA	NA	NA	NA	NA	NA	B5Y526, B7FQB6, B7G0C5	NA	NA	NA	NA	O49318, Q9LVP0, Q9SHI2	A0A0D3AS14, A0A0D3C3U9, A0A0D3CAZ8	PK15502.1, PK21377.1, PK12814.1	p.McWhite201602_FernFrond.K35p_8562_1/5_0.273_4355, p.McWhite201602_FernFrond.K35p_14874_1/1_1.000_4559, p.McWhite201602_FernGamet.K45p_5129_1/2_0.667_4023, p.McWhite201602_FernFrond.K35p_10519_2/2_0.800_3694, p.McWhite201602_FernFrond.K45p_18964_2/4_0.500_5516, p.McWhite201602_FernFrond.K45p_5376_1/4_0.700_4842, p.McWhite201602_FernGamet.K35p_2290_13/15_0.507_4462, p.McWhite201602_FernGamet.K35m…	AUR62035317-RA, AUR62000643-RA, AUR62006998-RA, AUR62035933-RA	NA	KAG1354815.1, KAG1362503.1, KAG1368399.1	A0A1D6E6J4, A0A1D6HSI7	Q0JBW6, Q6YT77	D8QQG7, D8QZJ6, D8R0Q8, D8R5C3, D8R8G8, D8RFT2, D8RWB2, D8SP85, D8SQB2, D8SRY4, D8SU66, D8SUM1, D8SZ10, D8T232, D8T3A4	A0A3Q7HGP5, A0A3Q7I969, A0A3Q7JD39	A0A0R0G607, I1KU79, I1LAK2, I1NEI5	A0A3B6AXF9, A0A3B6B2R7, A0A3B6C7P5, A0A3B6C9C3, A0A3B6DCH9, A0A3B6DGE6
ENOG502QPT5	NA	NA	NA	NA	NA	NA	NA	NA	NA	NA	NA	NA	NA	NA	NA	NA	NA	NA	NA	NA	NA	NA	NA	NA	NA	NA	NA	NA	P38787	EG_transcript_16846	NA	NA	NA	NA	NA	NA	NA	NA	NA	NA	NA	NA	NA	NA	NA	NA	NA	NA	NA
ENOG502QPTD	NA	NA	NA	NA	NA	NA	NA	NA	NA	NA	NA	Q9ZUI0	NA	Putative leucine-rich repeat receptor-like serine/threonine-protein kinase At2g24130 (EC 2.7.11.1)	NA	SUBCELLULAR LOCATION: Cell membrane {ECO:0000250}; Single-pass type I membrane protein {ECO:0000250}.	NA	ATP binding [GO:0005524]; protein serine kinase activity [GO:0106310]; protein threonine kinase activity [GO:0106311]	NA	NA	NA	NA	NA	NA	NA	NA	NA	NA	NA	NA	NA	NA	NA	NA	NA	NA	Q9ZUI0	A0A0D3DVQ5	PK02739.1	p.McWhite201602_FernFrond.K35ms_2981_5/7_0.647_1718, p.McWhite201602_FernFrond.K35ms_2981_1/7_0.647_1718, p.McWhite201602_FernFrond.K35ms_2981_6/7_0.647_1477, p.McWhite201602_FernFrond.K55p_19633_1/1_1.000_1447, p.McWhite201602_FernGamet.K55ms_52_5/7_0.423_1956, p.McWhite201602_FernGamet.K55ms_52_4/7_0.500_1774, p.McWhite201602_FernGamet.K55ms_52_3/7_0.462_1651, p.McWhite201602_FernGamet.K45p_240…	AUR62028360-RA, AUR62025359-RA	NA	KAG1326532.1	A0A1D6LTR1, K7VE14, K7W5S6	A0A0P0WTA7, A0A0P0WTA9, A0A0P0WTB4, A0A0P0WTL7	NA	A0A3Q7H3M3	A0A0R0L477, I1KDC0, I1MT01	A0A3B6I2X7, A0A3B6R6U0, A0A3B6RB03, A0A3B6REQ6, A0A3B6S9A6, A0A3B6SCT2, A0A3B6T7I3, A0A3B6TF16, A0A3B6TL66
ENOG502QPTG	NA	NA	NA	NA	NA	NA	NA	NA	NA	NA	NA	NA	NA	NA	NA	NA	NA	NA	NA	NA	NA	NA	NA	NA	NA	NA	NA	NA	NA	NA	NA	NA	NA	NA	NA	NA	NA	NA	NA	NA	NA	NA	NA	NA	NA	NA	NA	NA	NA
ENOG502QPTI	NA	NA	NA	NA	NA	NA	NA	NA	NA	NA	NA	F4JPA3	NA	Ribosomal protein L25/Gln-tRNA synthetase, anti-codon-binding domain-containing protein	NA	NA	translation [GO:0006412]	5S rRNA binding [GO:0008097]; aminoacyl-tRNA ligase activity [GO:0004812]; cobalt ion binding [GO:0050897]; structural constituent of ribosome [GO:0003735]; zinc ion binding [GO:0008270]	NA	NA	NA	NA	NA	NA	NA	NA	NA	NA	NA	NA	NA	NA	NA	NA	NA	NA	F4JPA3	A0A0D3A5M8, A0A0D3A5N0, A0A0D3BK40, A0A0D3BK48	PK23270.1	p.McWhite201602_FernGamet.K45p_18817_1/1_1.000_2289, p.McWhite201602_FernFrond.K35ms_610_1/2_0.750_1421, p.McWhite201602_FernFrond.K45p_13707_3/3_0.571_1480, p.McWhite201602_FernFrond.K55p_6037_3/3_0.571_1393, p.McWhite201602_FernGamet.K45ms_17997_1/3_0.571_1613, p.McWhite201602_FernSpore.K45ms_3682_4/4_0.700_1531, p.McWhite201602_FernGamet.K35p_8850_5/5_0.667_1630, p.McWhite201602_FernSpore.K35p…	AUR62010767-RA, AUR62019768-RA, AUR62021509-RA	A0A2K3E0K7	KAG1346260.1	B4FYM2	Q0JLK3, Q5W6B7	D8RCX8, D8RST2	A0A3Q7IT22	A0A0R0FKZ9, I1N8C9	A0A077S0W6, A0A3B6EFX0, A0A3B6GSS9
ENOG502QPTK	NA	NA	NA	NA	NA	NA	NA	NA	NA	NA	NA	NA	NA	NA	NA	NA	NA	NA	NA	NA	NA	NA	NA	NA	NA	NA	NA	NA	NA	EG_transcript_8273, EG_transcript_10655, EG_transcript_12183	Q38EU5, Q38EU4, Q38EU3	B7G352, B7GAV3	A0A509AIW7	Q8IIV4	A0A384L0M6	NA	NA	NA	NA	NA	NA	A0A2K3CPC7	NA	NA	NA	NA	NA	NA	NA
ENOG502QPTQ	NA	NA	NA	NA	NA	NA	NA	NA	NA	NA	NA	NA	NA	NA	NA	NA	NA	NA	NA	NA	Q54YW3	NA	NA	NA	NA	NA	NA	NA	P35724, P43553, Q08269	EG_transcript_7682, EG_transcript_8192, EG_transcript_12169, EG_transcript_14682, EG_transcript_27426, EG_transcript_44934	NA	NA	NA	NA	NA	NA	NA	NA	NA	p.McWhite201602_FernGamet.K35p_22957_1/1_1.000_1305	NA	NA	NA	NA	NA	NA	NA	NA	NA
ENOG502QPTR	NA	NA	NA	NA	NA	NA	NA	NA	NA	NA	NA	NA	NA	NA	NA	NA	NA	NA	NA	NA	NA	NA	NA	NA	NA	NA	NA	NA	NA	NA	NA	B7G653	NA	NA	NA	NA	NA	NA	PK06131.1, PK05595.1	NA	AUR62039517-RA, AUR62014186-RA, AUR62014187-RA	NA	KAG1334723.1	B6SKY9	A0A0N7KHW9	D8RCK6, D8T517	A0A3Q7GEN7, A0A3Q7GH07	NA	M1FWA5, M1FYC7, M1FYD0
ENOG502QPTW	NA	NA	NA	NA	NA	NA	NA	NA	NA	NA	NA	A0A1P8B8B4, Q9XI10, Q9XI11	NA	TolB protein-like protein, DPP6 N-terminal domain-like protein (F8K7.10 protein), DPP6 amino-terminal domain protein (F8K7.9) (Uncharacterized protein At1g21670)	NA	NA	proteolysis [GO:0006508], NA	NA	NA	NA	NA	NA	NA	NA	NA	NA	NA	NA	NA	NA	NA	NA	NA	NA	NA	NA	A0A1P8B8B4, Q9XI10, Q9XI11	A0A0D3B8Y8, A0A0D3CC61, A0A0D3CC63	PK17181.1	p.McWhite201602_FernSpore.K45p_20_1/1_1.000_3021, p.McWhite201602_FernGamet.K55ms_14228_1/1_1.000_2384, p.McWhite201602_FernGamet.K35ms_3623_1/1_1.000_2664, p.McWhite201602_FernGamet.K45ms_3277_1/1_1.000_2663	AUR62023728-RA, AUR62002461-RA, AUR62024568-RA, AUR62011735-RA	NA	KAG1328110.1	A0A1D6GDM6, A0A1D6IKV5	Q6AVR6, Q7XLI9, Q8GVH2	D8SPD4, D8TCC7, D8TDW7	A0A3Q7GN27, A0A3Q7GQ57, A0A3Q7GS38, A0A3Q7INB5	A0A0R0J475, I1KAD3	A0A3B6C1U7, A0A3B6D8M9, A0A3B6HYY4, A0A3B6LW93, A0A3B6N2E6, A0A3B6NTU3
ENOG502QPUB	Q8WZA0	LZIC	NA	Protein LZIC (Leucine zipper and CTNNBIP1 domain-containing protein) (Leucine zipper and ICAT homologous domain-containing protein)	190	NA	response to ionizing radiation [GO:0010212]	GO:0008013; GO:0010212	11712074; 14702039; 16710414; 15489334; 21269460; 24275569	3	NA	NA	NA	NA	NA	NA	NA	NA	GINZ01002176.1.p1	Q7JPD8	Q54ID4	NA	Q8WZA0	Q8K3C3	A7T0N0	A0A287A837	W4XSK3	A0A1L8FF94, A0A1L8FKU4	NA	EG_transcript_25344	NA	NA	NA	NA	NA	Q23GE0	NA	NA	NA	NA	NA	NA	NA	NA	NA	NA	NA	NA	NA
ENOG502QPUE	Q8IXH7	NELFCD	NELFD TH1 TH1L	Negative elongation factor C/D (NELF-C/D) (TH1-like protein)	590	FUNCTION: Essential component of the NELF complex, a complex that negatively regulates the elongation of transcription by RNA polymerase II (PubMed:12612062). The NELF complex, which acts via an association with the DSIF complex and causes transcriptional pausing, is counteracted by the P-TEFb kinase complex (PubMed:10199401). {ECO:0000269|PubMed:10199401, ECO:0000269|PubMed:12612062}.; FUNCTION:…	negative regulation of transcription elongation from RNA polymerase II promoter [GO:0034244]	GO:0003723; GO:0005654; GO:0016020; GO:0032021; GO:0034244	11030415; 11042152; 14702039; 11780052; 15489334; 12612062; 11952167; 10199401; 21269460; 23884411; 27282391	5	SUBCELLULAR LOCATION: Nucleus {ECO:0000305}.	NA	NA	NA	NA	NA	NA	NA	GINZ01010416.1.p1	NA	Q55F13	Q24134	Q8IXH7	Q922L6	A7RMD1, A7T2E6	A0A286ZNQ3, A5GFY4	W4XGM7, W4XHQ2, W4YB81	A0A1L8ET09	NA	EG_transcript_7436	NA	NA	NA	NA	NA	NA	NA	NA	NA	NA	NA	A0A2K3CUL0, A0A2K3DG37, A0A2K3DRE2, A0A2K3DSJ6, A0A2K3DWH0	NA	NA	NA	NA	NA	NA	NA
ENOG502QPUG	NA	NA	NA	NA	NA	NA	NA	NA	NA	NA	NA	F4IUE7, Q8VY49	COV1, LCV1	Protein CONTINUOUS VASCULAR RING 1, Protein LIKE COV 1	FUNCTION: Involved in the regulation of vascular patterning in the stem, probably by negatively regulating the differentiation of vascular tissue. {ECO:0000269|PubMed:12668628}., NA	SUBCELLULAR LOCATION: Membrane {ECO:0000255}; Multi-pass membrane protein {ECO:0000255}.	stem vascular tissue pattern formation [GO:0010222]	NA	NA	NA	NA	NA	NA	NA	NA	NA	NA	NA	NA	NA	NA	NA	NA	NA	NA	NA	F4IUE7, Q8VY49	A0A0D3BD60, A0A0D3D2D4, A0A0D3D4Z6	PK24746.1	p.McWhite201602_FernFrond.K45p_6840_3/3_0.667_1482, p.McWhite201602_FernGamet.K35p_13613_2/7_0.579_1130, p.McWhite201602_FernGamet.K45p_21621_1/1_1.000_1232, p.McWhite201602_FernGamet.K55ms_6901_5/6_0.667_2741, p.McWhite201602_FernGamet.K35p_13613_1/7_0.684_1496, p.McWhite201602_FernGamet.K55ms_6901_3/6_0.600_2822, p.McWhite201602_FernGamet.K55ms_6901_2/6_0.533_941, p.McWhite201602_FernSpore.K45m…	AUR62010968-RA, AUR62021478-RA	A8JE84	KAG1335083.1	A0A1D6F7S9, A0A1D6H546, A0A1D6J6G6, B4F859, B4FG81	Q65XC4, Q6ERT7	D8QRP4, D8RJ72	A0A3Q7J2Q2	C5WLV2, I1L4J9	A0A3B5Y4M4, A0A3B5Z254, A0A3B5ZZ50
ENOG502QPUH	NA	NA	NA	NA	NA	NA	NA	NA	NA	NA	NA	NA	NA	NA	NA	NA	NA	NA	NA	NA	NA	NA	NA	NA	A7S5W0	NA	NA	NA	NA	NA	NA	NA	NA	NA	NA	NA	NA	NA	NA	NA	NA	NA	NA	NA	NA	NA	NA	NA	NA
ENOG502QPUN	NA	NA	NA	NA	NA	NA	NA	NA	NA	NA	NA	Q84JA6	CESA4	Cellulose synthase A catalytic subunit 4 [UDP-forming] (AtCesA4) (EC 2.4.1.12) (Protein IRREGULAR XYLEM 5) (AtIRX5)	FUNCTION: Catalytic subunit of cellulose synthase terminal complexes ('rosettes'), required for beta-1,4-glucan microfibril crystallization, a major mechanism of the cell wall formation. Involved in the secondary cell wall formation. Required for the xylem cell wall thickening. {ECO:0000269|PubMed:12538856, ECO:0000269|PubMed:17351116}.	SUBCELLULAR LOCATION: Cell membrane {ECO:0000305}; Multi-pass membrane protein {ECO:0000305}.	cellulose biosynthetic process [GO:0030244]; cell wall organization [GO:0071555]; defense response to bacterium [GO:0042742]; defense response to fungus [GO:0050832]; plant-type primary cell wall biogenesis [GO:0009833]; plant-type secondary cell wall biogenesis [GO:0009834]	cellulose synthase (UDP-forming) activity [GO:0016760]; cellulose synthase activity [GO:0016759]; identical protein binding [GO:0042802]; metal ion binding [GO:0046872]	NA	NA	NA	NA	NA	NA	NA	NA	NA	NA	NA	NA	NA	NA	NA	NA	NA	NA	Q84JA6	A0A0D3ATX4, A0A0D3D8T1	PK19450.1, PK01035.1, PK00244.1	NA	AUR62008783-RA, AUR62025448-RA	NA	KAG1361867.1	NA	Q9AV71	NA	A0A3Q7I4R3	A0A0R0G1U8, A0A0R0GWV0, A0A0R0HP35, I1KRK2, I1L158	A0A3B5XXT8, A0A3B5YVA1, A0A3B5ZRZ5
ENOG502QPUP	Q9C0B2	CFAP74	C1orf222 KIAA1751	Cilia- and flagella-associated protein 74	1584	FUNCTION: As part of the central apparatus of the cilium axoneme may play a role in cilium movement. {ECO:0000250|UniProtKB:D4P3R7}.	axoneme assembly [GO:0035082]	GO:0005930; GO:0035082	14702039; 16710414; 15489334; 11214970; 17974005	3	SUBCELLULAR LOCATION: Cytoplasm, cytoskeleton, cilium axoneme {ECO:0000250|UniProtKB:D4P3R7}.	NA	NA	NA	NA	NA	NA	NA	GINZ01004540.1.p1, GINZ01010237.1.p1, GINZ01010238.1.p1, GINZ01015567.1.p1, GINZ01015568.1.p1, GINZ01015569.1.p1, GINZ01015570.1.p1	NA	NA	NA	Q9C0B2	Q3UY96	A7REY5	I3LUQ5	W4XGP6, W4Z3M1	A0A1L8FM11	NA	EG_transcript_837	Q388P3	NA	NA	NA	NA	I7LZX2	NA	NA	NA	NA	NA	A0A2K3DNB8	NA	NA	NA	NA	NA	NA	NA
ENOG502QPUR	NA	NA	NA	NA	NA	NA	NA	NA	NA	NA	NA	Q9M9C5, Q9SJQ1	NA, PXC1	Probable leucine-rich repeat receptor-like protein kinase At1g68400 (EC 2.7.11.1), Leucine-rich repeat receptor-like protein kinase PXC1 (Protein PXY/TDR-CORRELATED 1)	NA, FUNCTION: Leucine-rich repeat receptor-like protein kinase involved in secondary cell wall formation in xylem fibers. May play a role in a regulatory network which also incorporates the TDR/PXY signaling pathway and regulates the maturation of interfascicular fiber cells. May promote the initiation of secondary cell wall deposition during the procedure of cell expansion. {ECO:0000269|PubMed:2…	SUBCELLULAR LOCATION: Cell membrane {ECO:0000250}; Single-pass type I membrane protein {ECO:0000250}., SUBCELLULAR LOCATION: Cell membrane {ECO:0000305}; Single-pass type I membrane protein {ECO:0000255}.	NA, plant-type secondary cell wall biogenesis [GO:0009834]	ATP binding [GO:0005524]; protein serine kinase activity [GO:0106310]; protein threonine kinase activity [GO:0106311], ATP binding [GO:0005524]; protein kinase activity [GO:0004672]	NA	NA	NA	NA	NA	NA	NA	NA	NA	NA	NA	NA	NA	NA	NA	NA	NA	NA	Q9M9C5, Q9SJQ1	A0A0D3ANY0, A0A0D3B595	PK24021.1, PK02633.1	p.McWhite201602_FernFrond.K45p_16099_4/4_0.625_2930, p.McWhite201602_FernFrond.K35ms_1047_1/1_1.000_2927, p.McWhite201602_FernFrond.K45ms_3868_3/3_0.714_3127, p.McWhite201602_FernFrond.K45p_6169_2/2_0.667_3036, p.McWhite201602_FernGamet.K45p_12666_1/1_1.000_3346, p.McWhite201602_FernFrond.K35p_16231_3/4_0.538_5259, p.McWhite201602_FernFrond.K35p_2926_3/10_0.242_3234, p.McWhite201602_FernFrond.K35…	AUR62037295-RA, AUR62002834-RA, AUR62033602-RA, AUR62037896-RA	NA	KAG1330653.1, KAG1334760.1	A0A1D6EI76, A0A1D6MLY5	A0A0P0UYI3, A0A0P0Y746, Q2QPR1	D8RMJ8, D8SLN1, D8SQ97, D8SUN5, D8T2C9, D8T662, D8T7U1, D8T820	A0A3Q7GB72, A0A3Q7HWM7	A0A0R0EML4, I1JPV7, I1L967, I1LEU4, I1LZE4, I1N729, I1NAH8, K7LBV2, K7LD99	A0A3B6EAH8, A0A3B6FI83, A0A3B6GQ17, A0A3B6KE45, A0A3B6LHK6, A0A3B6MMM2
ENOG502QPUV	NA	NA	NA	NA	NA	NA	NA	NA	NA	NA	NA	F4KIL8, Q5FV41, Q9SQN2	NA	Probable folate-biopterin transporter 5, Probable folate-biopterin transporter 2, Probable folate-biopterin transporter 3	FUNCTION: Could mediate folate transport. {ECO:0000250}.	SUBCELLULAR LOCATION: Membrane {ECO:0000305}; Multi-pass membrane protein {ECO:0000305}.	NA	NA	NA	NA	NA	NA	NA	NA	NA	NA	NA	NA	NA	EG_transcript_35482	Q4GYT9, Q4GYT6, Q580Y3, Q580Y5, Q580Y2, Q38A66, Q4GYU2	NA	NA	NA	NA	NA	F4KIL8, Q5FV41, Q9SQN2	A0A0D3AXS1, A0A0D3D1W5, A0A0D3DCX6	PK11117.1, PK09902.1	p.McWhite201602_FernGamet.K35p_13903_3/6_0.357_1979, p.McWhite201602_FernFrond.K55ms_8989_4/6_0.643_2368, p.McWhite201602_FernGamet.K55p_12683_2/4_0.444_949	AUR62033004-RA, AUR62024792-RA, AUR62034067-RA, AUR62032428-RA	NA	KAG1326479.1, KAG1363719.1, KAG1364400.1	A0A1D6E709, A0A1D6NTI2	A0A0P0WLH9, Q5SMU9, Q5SMV1	D8SW80, D8SWG7	A0A3Q7FTD9, A0A3Q7GI91, A0A3Q7HHE5, A0A3Q7HTB6	A0A0R0KBV8, I1M9E1, I1MWZ9	A0A3B6RB12, A0A3B6SEN5, A0A3B6TAX4
ENOG502QPV3	NA	NA	NA	NA	NA	NA	NA	NA	NA	NA	NA	Q9C989	SAG18	At1g71190 (Senescence associated gene 18)	NA	SUBCELLULAR LOCATION: Membrane {ECO:0000256|ARBA:ARBA00004141}; Multi-pass membrane protein {ECO:0000256|ARBA:ARBA00004141}.	ceramide metabolic process [GO:0006672]	hydrolase activity, acting on carbon-nitrogen (but not peptide) bonds, in linear amides [GO:0016811]	NA	NA	NA	NA	NA	NA	NA	NA	NA	NA	NA	NA	NA	NA	NA	NA	NA	NA	Q9C989	NA	PK08854.1	p.McWhite201602_FernFrond.K55ms_10726_1/1_1.000_1556, p.McWhite201602_FernSpore.K35ms_5231_3/3_0.600_1646, p.McWhite201602_FernGamet.K45ms_3176_1/2_0.667_1173, p.McWhite201602_FernGamet.K35p_1563_2/2_0.750_1613, p.McWhite201602_FernGamet.K35p_1563_1/2_0.750_2084, p.McWhite201602_FernGamet.K35ms_4652_1/2_0.750_2085, p.McWhite201602_FernSpore.K45p_10865_1/2_0.667_1741	AUR62041115-RA, AUR62014227-RA	NA	KAG1369855.1	K7V5D8	Q5JMS6	D8QYY9, D8RA71, D8SVG1, D8T0Q0	A0A3Q7EQF0	I1KSW8, I1KUM3, I1MDN5, K7KQU0	A0A080YU03, A0A3B6EUT8, A0A3B6H436, A0A3B6LKY1
ENOG502QPV6	NA	NA	NA	NA	NA	NA	NA	NA	NA	NA	NA	Q9LQP8, Q9SIB2	KCS3, KCS12	3-ketoacyl-CoA synthase 3 (KCS-3) (EC 2.3.1.199) (Very long-chain fatty acid condensing enzyme 3) (VLCFA condensing enzyme 3), 3-ketoacyl-CoA synthase 12 (KCS-12) (EC 2.3.1.199) (Very long-chain fatty acid condensing enzyme 12) (VLCFA condensing enzyme 12)	NA	SUBCELLULAR LOCATION: Endoplasmic reticulum {ECO:0000269|PubMed:18465198}.	fatty acid biosynthetic process [GO:0006633]; response to cold [GO:0009409]; response to light stimulus [GO:0009416], fatty acid biosynthetic process [GO:0006633]	3-oxo-arachidoyl-CoA synthase activity [GO:0102336]; 3-oxo-cerotoyl-CoA synthase activity [GO:0102337]; 3-oxo-lignoceronyl-CoA synthase activity [GO:0102338]; very-long-chain 3-ketoacyl-CoA synthase activity [GO:0102756]	NA	NA	NA	NA	NA	NA	NA	NA	NA	NA	NA	NA	NA	NA	NA	NA	NA	NA	Q9LQP8, Q9SIB2	A0A0D3BU34, A0A0D3C2N0, A0A0D3C8D2, A0A0D3DJD2	PK11840.1	NA	NA	NA	KAG1338010.1, KAG1353983.1	A0A1D6GF76, A0A1D6HP46, A0A1D6K4K4, B4FKZ5, B4FQN3	Q10KI1, Q6K3E6, Q75M74, Q9FW59	NA	A0A3Q7JQR2	I1LR32, I1M4R4, I1MDK4, K7LPR9, K7M5W4	A0A3B5XV84, A0A3B5XY83, A0A3B5YR89, A0A3B5YVD4, A0A3B5ZQ10, A0A3B5ZTU2, A0A3B6A2H2, A0A3B6NJ29, A0A3B6NWK6, A0A3B6PUN7, A0A3B6QKF0, A0A3B6RD75, A0A3B6S7Z9, A0A3B6TCX9, A0A3B6TJG6
ENOG502QPV7	Q5T655	CFAP58	C10orf80 CCDC147	Cilia- and flagella-associated protein 58 (Coiled-coil domain-containing protein 147)	872	FUNCTION: Has an essential role in the assembly and organization of the sperm flagellar axoneme. {ECO:0000269|PubMed:32791035}.	flagellated sperm motility [GO:0030317]; protein localization to motile cilium [GO:0120229]; sperm axoneme assembly [GO:0007288]; sperm mitochondrial sheath assembly [GO:0120317]	GO:0005615; GO:0005856; GO:0007288; GO:0030317; GO:0097225; GO:0120229; GO:0120317	15164054; 15489334; 14702039; 32791035	5	SUBCELLULAR LOCATION: Cell projection, cilium {ECO:0000250|UniProtKB:A8HUA1}. Cell projection, cilium, flagellum {ECO:0000269|PubMed:32791035}. Note=Localized to the entire flagellum and predominantly concentrated in the midpiece. {ECO:0000269|PubMed:32791035}.	NA	NA	NA	NA	NA	NA	NA	GINZ01010076.1.p1, GINZ01010077.1.p2	NA	NA	Q5LJN3, Q9VB71, Q9VB72	Q5T655	B2RW38	A7S0S3, A7S0S4	F1S5N5	W4XH44, W4Y7F8, W4Z663, W4ZGP4	A0A1L8FDQ4, A0A1L8FI05	NA	EG_transcript_1489, EG_transcript_2149	Q383I9	NA	A0A509AMI9	C6KTA1	A0A384K9U2	I7MK78, Q22M20, Q235Y4, W7XJ36	NA	NA	NA	p.McWhite201602_FernGamet.K55ms_3194_4/4_0.667_3150, p.McWhite201602_FernGamet.K45p_6710_5/6_0.615_3720, p.McWhite201602_FernGamet.K35ms_3811_3/4_0.667_3693	NA	A8HUA7	NA	NA	NA	NA	NA	NA	NA
ENOG502QPVD	NA	NA	NA	NA	NA	NA	NA	NA	NA	NA	NA	NA	NA	NA	NA	NA	NA	NA	NA	NA	NA	NA	NA	NA	NA	NA	NA	NA	NA	NA	NA	NA	NA	NA	NA	NA	NA	NA	NA	NA	NA	NA	NA	NA	NA	NA	A0A494G9W3	NA	NA
ENOG502QPVS	NA	NA	NA	NA	NA	NA	NA	NA	NA	NA	NA	Q3EAR4, Q5GM68, Q84VW9, Q8GVE8, Q9MAH0	NA, PPC2, PPC3, PPC4, PPC1	Phosphoenolpyruvate carboxylase-related / PEP carboxylase-like protein, Phosphoenolpyruvate carboxylase 2 (AtPPC2) (PEPC 2) (PEPCase 2) (EC 4.1.1.31), Phosphoenolpyruvate carboxylase 3 (AtPPC3) (PEPC 3) (PEPCase 3) (EC 4.1.1.31), Phosphoenolpyruvate carboxylase 4 (AtPPC4) (PEPC 4) (PEPCase 4) (EC 4.1.1.31), Phosphoenolpyruvate carboxylase 1 (AtPPC1) (PEPC 1) (PEPCase 1) (EC 4.1.1.31) (107-kDa PEP…	NA, FUNCTION: Through the carboxylation of phosphoenolpyruvate (PEP) it forms oxaloacetate, a four-carbon dicarboxylic acid source for the tricarboxylic acid cycle., FUNCTION: Through the carboxylation of phosphoenolpyruvate (PEP) it forms oxaloacetate, a four-carbon dicarboxylic acid source for the tricarboxylic acid cycle. Contributes probably to the adaptation to inorganic phosphate (Pi) depri…	NA, SUBCELLULAR LOCATION: Cytoplasm {ECO:0000250}.	carbon fixation [GO:0015977]; tricarboxylic acid cycle [GO:0006099], carbon fixation [GO:0015977]; leaf development [GO:0048366]; photosynthesis [GO:0015979]; tricarboxylic acid cycle [GO:0006099], carbon fixation [GO:0015977]; photosynthesis [GO:0015979]; tricarboxylic acid cycle [GO:0006099], carbon fixation [GO:0015977]; cellular response to phosphate starvation [GO:0016036]; leaf development …	phosphoenolpyruvate carboxylase activity [GO:0008964]	NA	NA	Q54JZ3	NA	NA	NA	NA	NA	NA	NA	NA	EG_transcript_1597	NA	B7G1G6, B7G725	A0A509AJS3	Q8ILJ7	A0A384LM36	Q23YQ3	Q3EAR4, Q5GM68, Q84VW9, Q8GVE8, Q9MAH0	A0A0D2ZVZ6, A0A0D2ZWG3, A0A0D2ZXJ6, A0A0D2ZY80, A0A0D2ZZE9, A0A0D3A072, A0A0D3A079, A0A0D3ADJ4, A0A0D3AH83, A0A0D3BBD8, A0A0D3BMV8, A0A0D3BPD6, A0A0D3C5V4, A0A0D3CD57, A0A0D3CK18, A0A0D3CPI9, A0A0D3CQF0, A0A0D3CQF1, A0A0D3CQF2, A0A0D3CQF3, A0A0D3CXT2, A0A0D3D543, A0A0D3E9U0	PK14326.1, PK16951.1	p.McWhite201602_FernFrond.K35p_17_4/4_0.750_3728, p.McWhite201602_FernFrond.K45p_21303_1/1_1.000_3485, p.McWhite201602_FernFrond.K55ms_6110_4/5_0.500_3569, p.McWhite201602_FernGamet.K45p_7191_2/4_0.769_3839, p.McWhite201602_FernFrond.K45p_20_2/5_0.750_3838, p.McWhite201602_FernGamet.K35ms_1415_2/2_0.750_3515, p.McWhite201602_FernGamet.K35p_7565_4/8_0.682_3832, p.McWhite201602_FernGamet.K35ms_4724…	AUR62007752-RA, AUR62019569-RA, AUR62002943-RA, AUR62043190-RA, AUR62039019-RA, AUR62042896-RA	A0A2K3CVJ4, A0A2K3D8D0, A0A2K3DX44	KAG1330288.1, KAG1330289.1, KAG1335246.1, KAG1335247.1, KAG1335248.1, KAG1346743.1, KAG1366223.1, KAG1367917.1	A0A1D6I1V4, A0A1D6J3B2, A0A1D6LW85, A0A1D6MNB9, A0A1D6QPS9, K7VCJ9, P04711, P51059, Q43267, Q9SAZ6	A0A0P0V835, A0A0P0XLG1, Q5JLS6, Q5QNA5, Q657S3, Q6EUD7, Q8H4V1	D8R3Z0, D8RQ18, D8RZK7, D8S8M2, D8SEV5, D8SHT8, D8SPZ5, D8T3J3, D8TAC4	A0A3Q7FX71, A0A3Q7HGM6, A0A3Q7HZT3, A0A3Q7I1H6, A0A3Q7I9N3, A0A3Q7IBX1, A0A3Q7J5K6	A0A0R0KVX6, A0A0R0KW91, A0A0R0KWD4, A0A0R0L2M6, A0A0R0L301, A0A0R0L3L0, A0A0R0L5L0, A0A0R0L6C3, I1KDL4, I1KEN4, I1LCU6, I1M3L8, K7K2T5, K7KPK9, P51061, Q02909, Q6Q2Z8, Q8H928	A0A077RRA0, A0A3B6ECY0, A0A3B6ENB3, A0A3B6FDU0, A0A3B6FEE3, A0A3B6FQW8, A0A3B6GNQ4, A0A3B6GTT4, A0A3B6GWF1, A0A3B6KHJ0, A0A3B6LL76, A0A3B6MR18, A0A3B6NQL9, A0A3B6PMV5, A0A3B6QH28, A0A3B6RLI7, A0A3B6SN06, A0A3B6TLI0
ENOG502QPVU	NA	NA	NA	NA	NA	NA	NA	NA	NA	NA	NA	F4JZA0	NA	ADP,ATP carrier protein	NA	SUBCELLULAR LOCATION: Membrane {ECO:0000256|ARBA:ARBA00004141}; Multi-pass membrane protein {ECO:0000256|ARBA:ARBA00004141}. Plastid, chloroplast membrane {ECO:0000256|RuleBase:RU363121}; Multi-pass membrane protein {ECO:0000256|RuleBase:RU363121}.	NA	ATP:ADP antiporter activity [GO:0005471]; ATP binding [GO:0005524]	NA	NA	NA	NA	NA	NA	NA	NA	NA	NA	NA	NA	NA	B7S3P4	NA	NA	NA	NA	F4JZA0	A0A0D3EHM6	PK03954.1	p.McWhite201602_FernFrond.K55ms_10050_5/7_0.611_2093, p.McWhite201602_FernFrond.K55p_13662_4/7_0.632_1456, p.McWhite201602_FernFrond.K55p_13662_6/7_0.421_1936, p.McWhite201602_FernGamet.K35p_11338_4/8_0.704_2403, p.McWhite201602_FernGamet.K35p_11338_2/8_0.407_2050, p.McWhite201602_FernFrond.K35p_14155_3/10_0.459_2325, p.McWhite201602_FernGamet.K55p_10263_5/7_0.476_2529, p.McWhite201602_FernFrond.…	AUR62012358-RA, AUR62003430-RA, AUR62031486-RA	A0A2K3DGI0	KAG1338121.1	A0A1D6IT06	A0A0P0XY18, Q2QYN3	NA	A0A3Q7GRF7	K7MX35	A0A3B6HVW4, A0A3B6INX7, A0A3B6JG24
ENOG502QPVW	NA	NA	NA	NA	NA	NA	NA	NA	NA	NA	NA	F4HP06, F4JCJ4, Q9C9V4, Q9LT58, Q9LY81, Q9SKF0, Q9SS93	NA, F18O22_270	Beta-1,4-N-acetylglucosaminyltransferase family protein (Glycosyltransferase), Beta-1,4-N-acetylglucosaminyltransferase family protein, At5g14480 (Beta-1,4-N-acetylglucosaminyltransferase family protein) (Glycosyltransferase), Beta-1,4-N-acetylglucosaminyltransferase family protein (Glycosyltransferase) (Putative N-acetylglucosaminyltransferase), Beta-1,4-N-acetylglucosaminyltransferase family pr…	NA	NA	N-acetylglucosamine metabolic process [GO:0006044]; protein N-linked glycosylation [GO:0006487]	beta-1,4-mannosylglycoprotein 4-beta-N-acetylglucosaminyltransferase activity [GO:0003830]; transferase activity, transferring glycosyl groups [GO:0016757]	NA	NA	NA	NA	NA	NA	NA	NA	NA	NA	NA	EG_transcript_5086, EG_transcript_5381, EG_transcript_16469	NA	NA	NA	NA	NA	NA	F4HP06, F4JCJ4, Q9C9V4, Q9LT58, Q9LY81, Q9SKF0, Q9SS93	A0A0D3AJ04, A0A0D3B148, A0A0D3C9H5, A0A0D3CNC9, A0A0D3CXZ2, A0A0D3DBB3, A0A0D3DPE8, A0A0D3E2U2, A0A0D3EFJ0	PK16908.1, PK13448.1, PK02926.1, PK23016.1, PK11550.1, PK27279.1, PK13510.1, PK13133.1	p.McWhite201602_FernGamet.K35ms_20284_1/2_0.750_1685, p.McWhite201602_FernFrond.K35p_23880_1/1_1.000_1615, p.McWhite201602_FernGamet.K35ms_13062_1/2_0.750_1871	AUR62024273-RA, AUR62013319-RA, AUR62028420-RA, AUR62041942-RA, AUR62011166-RA, AUR62005469-RA	NA	KAG1331405.1	B4FID7, B6SIB2, C0PGJ6, C4J217	A0A0P0VL50, Q2QMA5, Q6ZI62, Q7XK38	D8QNT0, D8R9B5, D8S5S9	A0A3Q7FBX0, A0A3Q7GGB2, A0A3Q7H7A1, A0A3Q7J6S0	I1K4G0, I1KSX8, I1LNG9, I1LZQ1, I1MYN2, I1N5K7, I1N6Z4, K7ML44	A0A1D5USD6, A0A3B6B1L3, A0A3B6C8L6, A0A3B6KCG6, A0A3B6LEL3, A0A3B6MKR8, A0A3B6NJ48, A0A3B6NR39, A0A3B6PH18, A0A3B6PNJ7, A0A3B6QHF7, A0A3B6U3Q6, A0A3B6U9I9
ENOG502QPVY	NA	NA	NA	NA	NA	NA	NA	NA	NA	NA	NA	NA	NA	NA	NA	NA	NA	NA	NA	NA	NA	NA	NA	NA	NA	NA	NA	NA	NA	NA	NA	NA	NA	NA	NA	NA	NA	NA	PK21382.1	NA	AUR62013285-RA, AUR62011202-RA	NA	KAG1331216.1, KAG1370015.1	A0A1D6F540, K7TRG9	Q53ME4	NA	A0A3Q7ERF2	NA	A0A3B6HUN7, A0A3B6IPI2, A0A3B6JHE2
ENOG502QPW3	NA	NA	NA	NA	NA	NA	NA	NA	NA	NA	NA	NA	NA	NA	NA	NA	NA	NA	NA	NA	NA	NA	NA	NA	NA	NA	NA	NA	NA	NA	NA	NA	NA	NA	NA	NA	NA	NA	NA	NA	NA	NA	NA	NA	NA	NA	NA	NA	NA
ENOG502QPWC	NA	NA	NA	NA	NA	NA	NA	NA	NA	NA	NA	NA	NA	NA	NA	NA	NA	NA	NA	NA	NA	NA	NA	NA	NA	NA	NA	NA	P09959	NA	NA	NA	NA	NA	NA	NA	NA	NA	NA	NA	NA	NA	NA	NA	NA	NA	NA	NA	NA
ENOG502QPWI	NA	NA	NA	NA	NA	NA	NA	NA	NA	NA	NA	Q9FRS6, Q9M0G7	PXL1, MIK1	Leucine-rich repeat receptor-like protein kinase PXL1 (EC 2.7.11.1) (Protein PHLOEM INTERCALATED WITH XYLEM-LIKE 1), MDIS1-interacting receptor like kinase 1 (AtMIK1) (Leucine-rich repeat receptor-like protein kinase PXL2) (EC 2.7.11.1) (Protein PHLOEM INTERCALATED WITH XYLEM-LIKE 2)	FUNCTION: Involved in the regulation of procambium maintenance and polarity during vascular-tissue development (PubMed:17570668). Phosphorylates HIRD11 and LHCA1 in vitro (PubMed:25602612). {ECO:0000269|PubMed:17570668}., FUNCTION: Involved in the regulation of procambium maintenance and polarity during vascular-tissue development (PubMed:17570668). Involved in the pollen tube perception of the f…	SUBCELLULAR LOCATION: Cell membrane {ECO:0000269|PubMed:25602612}; Single-pass type I membrane protein {ECO:0000255}., SUBCELLULAR LOCATION: Cell membrane {ECO:0000250}; Single-pass type I membrane protein {ECO:0000250}.	cell differentiation [GO:0030154]; phloem or xylem histogenesis [GO:0010087]; procambium histogenesis [GO:0010067], cell differentiation [GO:0030154]; phloem or xylem histogenesis [GO:0010087]; pollen tube guidance [GO:0010183]; procambium histogenesis [GO:0010067]; protein autophosphorylation [GO:0046777]; protein phosphorylation [GO:0006468]	ATP binding [GO:0005524]; protein serine kinase activity [GO:0106310]; protein threonine kinase activity [GO:0106311], ATP binding [GO:0005524]; protein kinase activity [GO:0004672]; protein serine kinase activity [GO:0106310]; protein threonine kinase activity [GO:0106311]	NA	NA	NA	NA	NA	NA	NA	NA	NA	NA	NA	NA	NA	NA	NA	NA	NA	NA	Q9FRS6, Q9M0G7	A0A0D3A3R0, A0A0D3DNH1	PK09915.1	p.McWhite201602_FernFrond.K55p_11598_2/3_0.714_1361, p.McWhite201602_FernFrond.K45ms_15483_1/1_1.000_1127	AUR62000631-RA, AUR62006984-RA, AUR62008801-RA, AUR62025438-RA	NA	KAG1354820.1, KAG1361444.1	A0A1D6GYD2, A0A1D6JNI1, K7VHI1	A0A0P0VSY6, Q6Z8Y3	D8QNG3, D8RDP3, D8RRF3, D8RXB6, D8RXM5	A0A3Q7G121, A0A3Q7I3N0	I1JP80, I1L8H6, I1LBP0, I1LYP4, I1N9V6, I1NIS5	A0A3B6I2Y4, A0A3B6IVR7, A0A3B6JQG6, A0A3B6LXA7, A0A3B6N1U1, A0A3B6NK71, A0A3B6PH04, A0A3B6QBY6
ENOG502QPWJ	Q9NPB1	NT5M	DNT2	5'(3')-deoxyribonucleotidase, mitochondrial (5',3'-nucleotidase, mitochondrial) (EC 3.1.3.-) (Deoxy-5'-nucleotidase 2) (dNT-2)	228	FUNCTION: Dephosphorylates specifically the 5' and 2'(3')-phosphates of uracil and thymine deoxyribonucleotides, and so protects mitochondrial DNA replication from excess dTTP. Has only marginal activity towards dIMP and dGMP. {ECO:0000269|PubMed:10899995}.	DNA replication [GO:0006260]; dUMP catabolic process [GO:0046079]; pyrimidine deoxyribonucleotide catabolic process [GO:0009223]	GO:0000166; GO:0005739; GO:0005759; GO:0006260; GO:0008252; GO:0008253; GO:0009223; GO:0046079; GO:0046872	10899995; 15489334; 12352955	5	SUBCELLULAR LOCATION: Mitochondrion {ECO:0000269|PubMed:10899995}.	NA	NA	NA	NA	NA	NA	NA	NA	NA	NA	NA	Q9NPB1	Q8VCE6	NA	F1SB15	NA	A0A1L8ER75, A0A1L8EYP8	NA	NA	NA	NA	NA	NA	NA	NA	NA	NA	NA	NA	NA	NA	NA	NA	NA	NA	NA	NA	NA
ENOG502QPWK	NA	NA	NA	NA	NA	NA	NA	NA	NA	NA	NA	Q66GR7	NA	5'-3' exonuclease family protein (At1g34380)	NA	NA	DNA-dependent DNA replication [GO:0006261]	5'-3' exonuclease activity [GO:0008409]; DNA binding [GO:0003677]; DNA-directed DNA polymerase activity [GO:0003887]	NA	NA	NA	NA	NA	NA	NA	NA	NA	NA	NA	NA	NA	NA	NA	NA	NA	NA	Q66GR7	A0A0D3CRS6	PK10035.1	p.McWhite201602_FernFrond.K45p_20589_2/2_0.750_1889, p.McWhite201602_FernSpore.K35ms_14228_2/4_0.667_1893, p.McWhite201602_FernFrond.K35p_20660_1/2_0.750_1972, p.McWhite201602_FernSpore.K35ms_14228_3/4_0.333_952	AUR62023576-RA, AUR62004659-RA	NA	NA	A0A1D6G7S0, A0A1D6G7S3, A0A1D6P949, B7ZZ62	Q5N8X0	D8RZ77, D8RZ80, D8SN19, D8SN35, D8SR26, D8SR31, D8SR34, D8SR51, D8SR53, D8TFQ3, D8TFQ4	A0A3Q7JK98	K7K6Y2, K7MHK5	A0A3B6ER73, A0A3B6H2K7, W5D5F7
ENOG502QPWR	Q8IWY9	CDAN1	NA	Codanin-1	1227	FUNCTION: May act as a negative regulator of ASF1 in chromatin assembly. {ECO:0000269|PubMed:22407294}.	chromatin assembly [GO:0031497]; chromatin organization [GO:0006325]; negative regulation of DNA replication [GO:0008156]; protein localization [GO:0008104]	GO:0005634; GO:0005737; GO:0005829; GO:0005886; GO:0006325; GO:0008104; GO:0008156; GO:0012505; GO:0016021; GO:0031497	12434312; 16572171; 15489334; 12975309; 21364188; 22407294; 22223895; 23186163	5	SUBCELLULAR LOCATION: Cytoplasm. Nucleus. Membrane {ECO:0000305}; Multi-pass membrane protein {ECO:0000305}. Note=Mainly detected as a cytoplasmic protein.	NA	NA	NA	NA	NA	NA	NA	GINZ01006594.1.p1, GINZ01006596.1.p1, GINZ01010419.1.p1	NA	NA	Q8T626	Q8IWY9	Q8CC12	A7RP17	F1SI43	W4XET2, W4XZS7	A0A1L8FAL1	NA	NA	NA	NA	NA	NA	NA	NA	NA	NA	NA	NA	NA	NA	NA	NA	NA	NA	NA	NA	NA
ENOG502QPWT	NA	NA	NA	NA	NA	NA	NA	NA	NA	NA	NA	O64511	TLP1	Protein TWIN LOV 1	NA	NA	protein-chromophore linkage [GO:0018298]; response to stimulus [GO:0050896]	photoreceptor activity [GO:0009881]	NA	NA	NA	NA	NA	NA	NA	NA	NA	NA	NA	NA	NA	NA	NA	NA	NA	NA	O64511	A0A0D3DAE5	PK19065.1	p.McWhite201602_FernGamet.K55ms_1695_3/5_0.692_1892, p.McWhite201602_FernFrond.K35p_14095_1/7_0.429_1883, p.McWhite201602_FernGamet.K55ms_1695_4/5_0.692_2136, p.McWhite201602_FernFrond.K55p_4360_6/6_0.583_2060, p.McWhite201602_FernGamet.K55ms_1695_2/5_0.692_1932, p.McWhite201602_FernFrond.K55ms_10586_2/5_0.636_2465, p.McWhite201602_FernGamet.K55p_10106_1/4_0.625_2227, p.McWhite201602_FernSpore.K3…	AUR62026449-RA, AUR62026256-RA	NA	KAG1335447.1	B4FVE0	Q5VRX2	D8S0P0, D8SBC5	A0A3Q7EA60, A0A3Q7H5L2	A0A0R0JTJ5, A0A0R0KYL2, I1J5K5, I1MM79	A0A3B6EC20, A0A3B6FHC6, A0A3B6GPH5
ENOG502QPWU	Q9BXC9	BBS2	NA	Bardet-Biedl syndrome 2 protein	721	FUNCTION: The BBSome complex is thought to function as a coat complex required for sorting of specific membrane proteins to the primary cilia. The BBSome complex is required for ciliogenesis but is dispensable for centriolar satellite function. This ciliogenic function is mediated in part by the Rab8 GDP/GTP exchange factor, which localizes to the basal body and contacts the BBSome. Rab8(GTP) ent…	adult behavior [GO:0030534]; brain morphogenesis [GO:0048854]; cerebral cortex development [GO:0021987]; cilium assembly [GO:0060271]; fat cell differentiation [GO:0045444]; Golgi to plasma membrane protein transport [GO:0043001]; hippocampus development [GO:0021766]; melanosome transport [GO:0032402]; negative regulation of appetite by leptin-mediated signaling pathway [GO:0038108]; negative reg…	GO:0005829; GO:0007288; GO:0007601; GO:0008104; GO:0016020; GO:0021756; GO:0021766; GO:0021987; GO:0030534; GO:0031514; GO:0032402; GO:0033365; GO:0034464; GO:0036064; GO:0038108; GO:0040015; GO:0043001; GO:0043005; GO:0045444; GO:0045494; GO:0048854; GO:0060170; GO:0060271; GO:0060296; GO:0061629; GO:1905515	11285252; 14702039; 15489334; 16823392; 16327777; 17574030; 18000879; 20080638; 22072986; 33144677; 25541840; 11567139; 12677556; 12872256; 12920096; 15666242; 15770229; 20120035; 21344540	5	SUBCELLULAR LOCATION: Cell projection, cilium membrane. Cytoplasm. Cytoplasm, cytoskeleton, microtubule organizing center, centrosome, centriolar satellite.	NA	NA	NA	NA	NA	NA	NA	GINZ01008417.1.p1, GINZ01014579.1.p1, GINZ01014580.1.p1	Q19640	NA	NA	Q9BXC9	Q9CWF6	A7S9V7	I3LT30	W4YP21, W4ZGS6	A0A1L8GEJ7	NA	EG_transcript_4742, EG_transcript_40770	Q584V4	NA	NA	NA	NA	Q23PP7	NA	NA	NA	NA	NA	A0A2K3DMF6	NA	NA	NA	NA	NA	NA	NA
ENOG502QPWX	NA	NA	NA	NA	NA	NA	NA	NA	NA	NA	NA	NA	NA	NA	NA	NA	NA	NA	NA	NA	NA	NA	NA	NA	A7T9W4	NA	NA	NA	NA	NA	NA	NA	NA	NA	NA	NA	NA	NA	PK22685.1, PK20911.1, PK19235.1, PK27956.1	p.McWhite201602_FernFrond.K55p_3605_3/3_0.667_2415, p.McWhite201602_FernFrond.K45p_4268_4/6_0.750_4054, p.McWhite201602_FernGamet.K45ms_14465_4/7_0.696_4018, p.McWhite201602_FernGamet.K55ms_583_2/6_0.111_650, p.McWhite201602_FernGamet.K45ms_14465_3/7_0.739_4081	NA	NA	KAG1359281.1	NA	NA	D8QQE9, D8R8I6	A0A3Q7FGI4	NA	NA
ENOG502QPX4	P51659	HSD17B4	EDH17B4 SDR8C1	Peroxisomal multifunctional enzyme type 2 (MFE-2) (17-beta-hydroxysteroid dehydrogenase 4) (17-beta-HSD 4) (D-bifunctional protein) (DBP) (Multifunctional protein 2) (MFP-2) (Short chain dehydrogenase/reductase family 8C member 1) [Cleaved into: (3R)-hydroxyacyl-CoA dehydrogenase (EC 1.1.1.n12); Enoyl-CoA hydratase 2 (EC 4.2.1.107) (EC 4.2.1.119) (3-alpha,7-alpha,12-alpha-trihydroxy-5-beta-choles…	736	FUNCTION: Bifunctional enzyme acting on the peroxisomal beta-oxidation pathway for fatty acids. Catalyzes the formation of 3-ketoacyl-CoA intermediates from straight-chain, 2-methyl-branched-chain fatty acids bile acid intermediates. With EHHADH, catalyzes the hydration of trans-2-enoyl-CoA and the dehydrogenation of 3-hydroxyacyl-CoA, but with opposite chiral specificity (PubMed:10671535). {ECO:…	androgen metabolic process [GO:0008209]; estrogen metabolic process [GO:0008210]; fatty acid beta-oxidation [GO:0006635]; medium-chain fatty-acyl-CoA metabolic process [GO:0036112]; osteoblast differentiation [GO:0001649]; Sertoli cell development [GO:0060009]; very long-chain fatty acid metabolic process [GO:0000038]; very long-chain fatty-acyl-CoA metabolic process [GO:0036111]	GO:0000038; GO:0001649; GO:0003857; GO:0004300; GO:0005777; GO:0005778; GO:0005782; GO:0005829; GO:0006635; GO:0008209; GO:0008210; GO:0016020; GO:0016508; GO:0016853; GO:0033989; GO:0036111; GO:0036112; GO:0042803; GO:0044594; GO:0060009	7487879; 9089413; 9880674; 14702039; 15372022; 15489334; 8902629; 10671535; 10706581; 15060085; 19369195; 19690332; 19608861; 21269460; 23186163; 24275569; 25944712; 11700068; 15644212; 9482850; 10400999; 11743515; 20673864; 25956234	5	SUBCELLULAR LOCATION: Peroxisome {ECO:0000305}.	NA	NA	NA	NA	NA	NA	NA	NA	Q21481	Q9NKW1	NA	P51659	P51660	A7STV7	I3LEF8	W4XUQ6, W4ZKS3	A0A1L8I1G6	NA	NA	NA	NA	NA	NA	NA	I7ML51	NA	NA	PK23900.1	NA	NA	NA	NA	NA	NA	NA	NA	NA	NA
ENOG502QPX8	NA	NA	NA	NA	NA	NA	NA	NA	NA	NA	NA	A8R7E6	CERK1	Chitin elicitor receptor kinase 1 (AtCERK1) (EC 2.7.11.1) (LysM domain receptor-like kinase 1) (LysM RLK1) (LysM-containing receptor-like kinase 1)	FUNCTION: Lysin motif (LysM) receptor kinase that functions as a cell surface receptor in chitin elicitor (chitooligosaccharides) signaling leading to innate immunity toward both biotic and abiotic stresses (e.g. tolerance to salinity, heavy-metal stresses, and Botrytis cinerea infection). Recognizes microbe-derived N-acetylglucosamine (NAG)-containing ligands. Involved in the resistance to patho…	SUBCELLULAR LOCATION: Cell membrane {ECO:0000269|PubMed:18042724, ECO:0000269|PubMed:24750441, ECO:0000269|PubMed:27679653}; Single-pass membrane protein {ECO:0000269|PubMed:18042724}.	cell surface pattern recognition receptor signaling pathway [GO:0002752]; cellular response to chitin [GO:0071323]; cellular response to molecule of bacterial origin [GO:0071219]; defense response to bacterium [GO:0042742]; defense response to fungus [GO:0050832]; detection of molecule of fungal origin [GO:0032491]; detection of peptidoglycan [GO:0032499]; innate immune response [GO:0045087]; int…	ATP binding [GO:0005524]; chitin binding [GO:0008061]; chitosan binding [GO:2001080]; identical protein binding [GO:0042802]; kinase activity [GO:0016301]; protein homodimerization activity [GO:0042803]; protein kinase activity [GO:0004672]; protein self-association [GO:0043621]; protein serine/threonine kinase activity [GO:0004674]; protein serine kinase activity [GO:0106310]; protein threonine …	NA	NA	NA	NA	NA	NA	NA	NA	NA	NA	NA	NA	NA	NA	NA	NA	NA	NA	A8R7E6	A0A0D3CHI0	PK21129.1, PK06694.1	p.McWhite201602_FernGamet.K45ms_20960_3/3_0.714_2806, p.McWhite201602_FernFrond.K45p_7198_5/6_0.562_2642, p.McWhite201602_FernSpore.K45p_2262_3/4_0.667_2573, p.McWhite201602_FernSpore.K45p_2262_2/4_0.667_2435, p.McWhite201602_FernGamet.K35ms_7121_8/10_0.560_2396, p.McWhite201602_FernFrond.K35p_3013_6/8_0.571_2302, p.McWhite201602_FernGamet.K35p_9001_4/10_0.593_2533, p.McWhite201602_FernFrond.K45p…	AUR62030718-RA, AUR62036355-RA, AUR62006327-RA, AUR62009116-RA, AUR62026365-RA, AUR62039142-RA	NA	KAG1330976.1, KAG1370227.1, KAG1370229.1	A0A1D6I8A8, A0A1D6KKJ3	A0A0N7KQK5, A0A0P0XII1, A0A0P0XKJ6, A0A0P0XL05, D7UPN3	D8S1M8, D8T968, D8TCC5, D8TDW5	A0A3Q7EMX7, A0A3Q7EP03, A0A3Q7F7F4, A0A3Q7FB00, A0A3Q7FSH4, A0A3Q7HDR5	A0A0R0G9C9, A0A0R0I623, I1JIL9, K7KB20, K7M4X4, K7MAT2, K7N1N7	A0A3B6NYG9, A0A3B6PU51, A0A3B6PW36, A0A3B6QLI0, A0A3B6RF20, A0A3B6SCF2, A0A3B6TQI6
ENOG502QPXA	NA	NA	NA	NA	NA	NA	NA	NA	NA	NA	NA	NA	NA	NA	NA	NA	NA	NA	NA	NA	NA	NA	NA	NA	NA	NA	NA	NA	NA	NA	NA	NA	NA	NA	NA	NA	NA	NA	PK06602.1	p.McWhite201602_FernSpore.K45ms_8745_3/4_0.444_1867, p.McWhite201602_FernGamet.K45ms_7427_1/4_0.364_1723, p.McWhite201602_FernSpore.K35ms_7773_1/8_0.450_1772, p.McWhite201602_FernGamet.K35ms_9313_4/4_0.727_1845, p.McWhite201602_FernSpore.K35ms_7773_8/8_0.650_1856, p.McWhite201602_FernSpore.K35ms_7773_3/8_0.500_1825, p.McWhite201602_FernSpore.K35ms_10337_1/4_0.200_1503, p.McWhite201602_FernSpore.K…	AUR62043506-RA, AUR62022329-RA, AUR62022330-RA	NA	KAG1354295.1	A0A1D6F8H1, A0A1D6F8H6, A0A1D6F8H9, A0A1D6F8I2, A0A1D6F8I4, A0A1D6F8I9, A0A1D6I8H1, A0A1D6K9B6	A0A0P0Y8U1	D8R690, D8SGF7	A0A3Q7EI69, A0A3Q7EKQ5, A0A3Q7ESY9, A0A3Q7ET60	B0M1A0	A0A3B5XZC0, A0A3B5YWR2, A0A3B5ZTR6
ENOG502QPXM	NA	NA	NA	NA	NA	NA	NA	NA	NA	NA	NA	F4IV66	RNE	Ribonuclease E/G-like protein, chloroplastic (RNase E/G-like protein) (EC 3.1.26.-) (RNase E)	FUNCTION: Involved in intercistronic processing of primary transcripts from chloroplast operons. The endonucleolytic activity of the enzyme depends on the number of phosphates at the 5' end, is inhibited by structured RNA, and preferentially cleaves A/U-rich sequences. {ECO:0000269|PubMed:18441049, ECO:0000269|PubMed:18515828, ECO:0000269|PubMed:21105931}.	SUBCELLULAR LOCATION: Plastid, chloroplast stroma {ECO:0000269|PubMed:18441049, ECO:0000269|PubMed:18515828, ECO:0000269|PubMed:22735703}.	chloroplast mRNA processing [GO:0010239]; chloroplast organization [GO:0009658]; chloroplast rRNA processing [GO:1901259]; rRNA processing [GO:0006364]	endoribonuclease activity [GO:0004521]; metal ion binding [GO:0046872]; ribonuclease activity [GO:0004540]; RNA binding [GO:0003723]; starch binding [GO:2001070]	NA	NA	NA	NA	NA	NA	NA	NA	NA	NA	NA	NA	NA	NA	NA	NA	NA	NA	F4IV66	A0A0D3D4L8	PK17502.1	p.McWhite201602_FernSpore.K45ms_8727_1/1_1.000_4240	AUR62026198-RA, AUR62040011-RA, AUR62039632-RA	NA	KAG1364302.1	A0A1D6KLZ1, A0A1D6KLZ2	Q6Z0E3	D8REG4, D8REJ2, D8RI02, D8RI32	A0A3Q7F7B9	A0A368UIB7, K7KA51	A0A3B6RJD6, A0A3B6SCZ6, A0A3B6TJT0
ENOG502QPXU	Q9P2C4	TMEM181	GPR178 KIAA1423	Transmembrane protein 181	612	FUNCTION: Mediates action of cytolethal distending toxins (CDT), which are secreted by many pathogenic bacteria. Expression level of TMEM181 is rate-limiting for intoxication. {ECO:0000269|PubMed:19965467}.	NA	GO:0015643; GO:0016021	10718198; 14574404; 17081983; 18691976; 19965467; 20068231; 21269460	3	SUBCELLULAR LOCATION: Membrane {ECO:0000305}; Multi-pass membrane protein {ECO:0000305}.	NA	NA	NA	NA	NA	NA	NA	GINZ01017730.1.p1, GINZ01017734.1.p1	NA	NA	Q9VD53	Q9P2C4	A0A338P7C9	A7TC33	I3LU18	W4XAK3, W4YX48	A0A1L8G2A8, A0A1L8G833	NA	EG_transcript_7824	NA	NA	NA	NA	NA	NA	NA	NA	NA	NA	NA	NA	NA	NA	NA	NA	NA	NA	NA
ENOG502QPXV	NA	NA	NA	NA	NA	NA	NA	NA	NA	NA	NA	O81770, O82730, Q9SI93	MGD1, MGD2, MGD3	Monogalactosyldiacylglycerol synthase 1, chloroplastic (AtMGD1) (EC 2.4.1.46) (MGDG synthase type A) (Protein EMBRYO DEFECTIVE 2797), Monogalactosyldiacylglycerol synthase 2, chloroplastic (AtMGD2) (EC 2.4.1.46) (MGDG synthase type B), Monogalactosyldiacylglycerol synthase 3, chloroplastic (AtMGD3) (EC 2.4.1.46) (MGDG synthase type C)	FUNCTION: Involved in the synthesis of the major structural component of photosynthetic membranes. Required for proper thylakoid membrane biogenesis. Does not discriminate between prokaryotic (18:1/16:0) or eukaryotic (18:2/18:2) 1,2-diacylglycerol species, but operates with some preference for the prokaryotic one. Is responsible for most galactolipid synthesis in chloroplasts (PubMed:10869420, P…	SUBCELLULAR LOCATION: Plastid, chloroplast inner membrane {ECO:0000305|PubMed:11171188, ECO:0000305|PubMed:11553816}., SUBCELLULAR LOCATION: Plastid, chloroplast outer membrane {ECO:0000305|PubMed:11553816}.	embryo development ending in seed dormancy [GO:0009793]; glycolipid biosynthetic process [GO:0009247]; thylakoid membrane organization [GO:0010027], cellular response to phosphate starvation [GO:0016036]; fatty acid metabolic process [GO:0006631]; galactolipid metabolic process [GO:0019374]; glycolipid biosynthetic process [GO:0009247]	1,2-diacylglycerol 3-beta-galactosyltransferase activity [GO:0046509]; UDP-galactosyltransferase activity [GO:0035250]; UDP-glycosyltransferase activity [GO:0008194], 1,2-diacylglycerol 3-beta-galactosyltransferase activity [GO:0046509]; UDP-galactosyltransferase activity [GO:0035250], 1,2-diacylglycerol 3-beta-galactosyltransferase activity [GO:0046509]	NA	NA	NA	NA	NA	NA	NA	NA	NA	NA	NA	EG_transcript_6725, EG_transcript_7741, EG_transcript_10840	NA	B5Y4U3, B7G3X5	NA	NA	NA	NA	O81770, O82730, Q9SI93	A0A0D3A2S4, A0A0D3AK57, A0A0D3DH92, A0A0D3E2T5	PK16218.1, PK28761.1	p.McWhite201602_FernFrond.K55ms_5603_1/3_0.714_2434, p.McWhite201602_FernFrond.K45p_10445_3/3_0.714_2762, p.McWhite201602_FernFrond.K35p_2289_2/5_0.455_1565, p.McWhite201602_FernGamet.K35p_4085_2/4_0.375_1523, p.McWhite201602_FernFrond.K45p_2383_4/5_0.556_3573, p.McWhite201602_FernFrond.K35p_2289_1/5_0.636_2481	AUR62024785-RA, AUR62013282-RA, AUR62032434-RA, AUR62011205-RA	H1AFJ8	KAG1326478.1, KAG1327875.1, KAG1338661.1, KAG1363231.1, KAG1363974.1, KAG1364403.1, KAG1366995.1	A0A1D6HNL0, A0A1D6KIM9, B4FBN5	Q0DWQ1, Q69QJ7, Q6UTZ2	D8RQT3	A0A3Q7HHG5, A0A3Q7I0P1, A0A3Q7J437	I1LZT6, I1MU28, I1MX35, Q9FZL4	A0A3B6HUW2, A0A3B6ILU7, A0A3B6JFG3, A0A3B6KJK7, A0A3B6LMJ6, A0A3B6MQU5, A0A3B6NUC0, A0A3B6PU88, A0A3B6QNB0
ENOG502QPY5	NA	NA	NA	NA	NA	NA	NA	NA	NA	NA	NA	Q9FIZ5, Q9LTW3	NA	DNA glycosylase superfamily protein (Similarity to DNA-3-methyladenine glycosylase I), DNA glycosylase superfamily protein (DNA-3-methyladenine glycosidase I-like protein)	NA	NA	base-excision repair [GO:0006284]	DNA-3-methyladenine glycosylase activity [GO:0008725]	NA	NA	NA	NA	NA	NA	NA	NA	NA	NA	NA	NA	NA	NA	NA	NA	NA	NA	Q9FIZ5, Q9LTW3	A0A0D3AE65, A0A0D3AU50, A0A0D3CKT4	PK27066.1, PK03714.1	p.McWhite201602_FernFrond.K35p_10730_5/5_0.692_2484, p.McWhite201602_FernGamet.K55p_11784_5/5_0.615_3579, p.McWhite201602_FernFrond.K45p_845_4/6_0.625_4107, p.McWhite201602_FernFrond.K45ms_11269_4/6_0.600_2032, p.McWhite201602_FernFrond.K35ms_11756_1/6_0.600_2549, p.McWhite201602_FernFrond.K35p_775_2/6_0.667_3849	AUR62037652-RA	NA	KAG1347432.1	A0A1D6G9X2, B4FWT0	Q5VQI7	NA	A0A3Q7FT65, A0A3Q7I9C5, A0A3Q7ID31	I1KTV2, I1MIA5, I1MJF6, K7KDF9, K7L8B7	A0A077S421, A0A3B6EK30, A0A3B6H0M1
ENOG502QPY9	NA	NA	NA	NA	NA	NA	NA	NA	NA	NA	NA	F4JW80, Q93Z04, Q9SCP2	NA, PMR6	Pectate lyase (EC 4.2.2.2), Probable pectate lyase 13 (EC 4.2.2.2) (Powdery mildew susceptibility protein) (Powdery mildew-resistant mutant 6), Probable pectate lyase 12 (EC 4.2.2.2)	NA, FUNCTION: Susceptibility factor required for infection by most powdery mildews, but not by unrelated pathogens. Exact function not known, but clearly affects cell wall composition. {ECO:0000269|PubMed:12215508}.	NA, SUBCELLULAR LOCATION: Cell membrane {ECO:0000305}; Lipid-anchor, GPI-anchor {ECO:0000305}.	pectin catabolic process [GO:0045490], cell wall modification involved in multidimensional cell growth [GO:0042547]; defense response to other organism [GO:0098542]; pectin catabolic process [GO:0045490]	metal ion binding [GO:0046872]; pectate lyase activity [GO:0030570]	NA	NA	NA	NA	NA	NA	NA	NA	NA	NA	NA	NA	NA	NA	NA	NA	NA	NA	F4JW80, Q93Z04, Q9SCP2	A0A0D3AZ39, A0A0D3AZN9, A0A0D3CTJ6, A0A0D3CTW4, A0A0D3DPT2, A0A0D3DSP8, A0A0D3DT66, A0A0D3EHY4	PK01602.1	NA	AUR62041579-RA, AUR62030081-RA, AUR62006363-RA, AUR62026931-RA, AUR62029696-RA, AUR62038222-RA	NA	KAG1354849.1, KAG1354850.1	A0A1D6KU41	A0A0P0XVJ6	NA	A0A3Q7G8N0, A0A3Q7HHJ6, A0A3Q7ISW2	A0A0R0GUZ0, A0A0R0HQ09, I1JPR5, I1LEZ6, I1NFF3, K7KP94	A0A3B5XYU7, A0A3B5YW82, A0A3B5ZTL0
ENOG502QPYA	NA	NA	NA	NA	NA	NA	NA	NA	NA	NA	NA	P56763, P56764	rpoC1, rpoC2	DNA-directed RNA polymerase subunit beta' (EC 2.7.7.6) (PEP) (Plastid-encoded RNA polymerase subunit beta') (RNA polymerase subunit beta'), DNA-directed RNA polymerase subunit beta'' (EC 2.7.7.6) (PEP) (Plastid-encoded RNA polymerase subunit beta'') (RNA polymerase subunit beta'')	FUNCTION: DNA-dependent RNA polymerase catalyzes the transcription of DNA into RNA using the four ribonucleoside triphosphates as substrates. {ECO:0000255|HAMAP-Rule:MF_01323}., FUNCTION: DNA-dependent RNA polymerase catalyzes the transcription of DNA into RNA using the four ribonucleoside triphosphates as substrates. {ECO:0000255|HAMAP-Rule:MF_01324}.	SUBCELLULAR LOCATION: Plastid, chloroplast {ECO:0000255|HAMAP-Rule:MF_01323}., SUBCELLULAR LOCATION: Plastid, chloroplast {ECO:0000255|HAMAP-Rule:MF_01324}.	transcription, DNA-templated [GO:0006351]	DNA binding [GO:0003677]; DNA-directed 5'-3' RNA polymerase activity [GO:0003899]; magnesium ion binding [GO:0000287]; mRNA binding [GO:0003729]; zinc ion binding [GO:0008270], DNA binding [GO:0003677]; DNA-directed 5'-3' RNA polymerase activity [GO:0003899]; zinc ion binding [GO:0008270]	NA	NA	NA	NA	NA	NA	A8DW37	NA	NA	NA	NA	EG_transcript_18378	NA	NA	A0A509AUH2, A0A509AWE5	A0A140KXX4, A0A5K1K9C5, P21422, Q25802	A0A679L8F2, A0A679L8M3	NA	P56763, P56764	NA	PK18383.1	p.McWhite201602_FernFrond.K45p_12478_5/6_0.238_7357, p.McWhite201602_FernFrond.K35ms_8979_3/3_0.857_7481, p.McWhite201602_FernFrond.K35p_12204_1/3_0.214_556, p.McWhite201602_FernFrond.K55p_28085_2/2_0.667_764	AUR62024082-RA, AUR62032504-RA, AUR62030122-RA, AUR62042108-RA, AUR62014094-RA, AUR62042525-RA, AUR62034956-RA, AUR62021208-RA	Q7PCJ6, Q8HUG9, Q8HUH0	NA	P16024, P16025	P0C506, P0C509	C7B2E4, C7B2E5, D8TE68	A0A3Q7EC61, A0A3Q7ECT7, A0A3Q7EEB4, A0A3Q7EX08, A0A3Q7G394, A0A3Q7H2X4, A0A3Q7HKB3, A0A3Q7HMY9, A0A3Q7IDK2, A0A3Q7IEK5, A0A3Q7J7J2, A0A3Q7J7P6, A0A3Q7J8E0, A0A3Q7JXC6, A0A3Q7JYN7, K4AUR8, K4AUT2, K4CCX9, K4CJ72, K4D923, Q2MIA9, Q2MIB0	A0A0R0GMW3, A0A0R0L5Q1, K7KK30, Q8HVY3, Q8HVY4	A0A3B5ZT82, A0A3B6B6K6, A0A3B6JIB6, A0A3B6SEP4, A0A3B6SGK7, A0A3B6UCX5, Q9XPS8, Q9XPS9
ENOG502QPYK	NA	NA	NA	NA	NA	NA	NA	NA	NA	NA	NA	Q949Z1, Q9FWX5, Q9FXC1	NA, T14P4.18	Polygalacturonase At1g48100 (PG) (EC 3.2.1.15) (Pectinase At1g48100), At1g02460 (Pectin lyase-like superfamily protein) (Putative polygalacturonase), Pectin lyase-like superfamily protein (Putative polygalacturonase)	FUNCTION: Polygalacturonase not involved in the final stages of pod shatter. {ECO:0000269|PubMed:19168715}., NA	SUBCELLULAR LOCATION: Secreted, cell wall {ECO:0000250}., SUBCELLULAR LOCATION: Secreted, cell wall {ECO:0000256|ARBA:ARBA00004191}.	carbohydrate metabolic process [GO:0005975]; plant-type cell wall modification involved in multidimensional cell growth [GO:0009831], carbohydrate metabolic process [GO:0005975]	polygalacturonase activity [GO:0004650], lyase activity [GO:0016829]; polygalacturonase activity [GO:0004650]	NA	NA	NA	NA	NA	NA	NA	NA	NA	NA	NA	NA	NA	NA	NA	NA	NA	NA	Q949Z1, Q9FWX5, Q9FXC1	A0A0D3B8Y6, A0A0D3CP28, A0A0D3E5S2	PK16743.1, PK21311.1	p.McWhite201602_FernFrond.K35ms_3347_4/10_0.421_1855	AUR62000446-RA, AUR62006794-RA, AUR62024577-RA, AUR62011744-RA	NA	KAG1338851.1	A0A1D6FHK6, A0A1D6MRK6	A0A0P0V1G9	NA	A0A3Q7EHI2, A0A3Q7EP77, A0A3Q7EX15, A0A494G8G1	A0A0R0GMP0, I1JBC8, I1JQV3, I1L7L9, I1NBG4, K7LJF4, K7MZS2	A0A3B5Y3D2, A0A3B5Z267, A0A3B5ZXS4
ENOG502QPYN	Q9BZF9	UACA	KIAA1561	Uveal autoantigen with coiled-coil domains and ankyrin repeats	1416	FUNCTION: Regulates APAF1 expression and plays an important role in the regulation of stress-induced apoptosis. Promotes apoptosis by regulating three pathways, apoptosome up-regulation, LGALS3/galectin-3 down-regulation and NF-kappa-B inactivation. Regulates the redistribution of APAF1 into the nucleus after proapoptotic stress. Down-regulates the expression of LGALS3 by inhibiting NFKB1 (By sim…	apoptotic signaling pathway [GO:0097190]; negative regulation of NIK/NF-kappaB signaling [GO:1901223]; positive regulation of cysteine-type endopeptidase activity involved in apoptotic process [GO:0043280]	GO:0005576; GO:0005634; GO:0005654; GO:0005829; GO:0005856; GO:0043280; GO:0070062; GO:0097190; GO:1901223	11162650; 10997877; 12168954; 16572171; 15489334; 14702039; 17974005; 15358194; 21269460; 22814378; 25218447	5	SUBCELLULAR LOCATION: Nucleus {ECO:0000269|PubMed:15358194}. Cytoplasm {ECO:0000269|PubMed:15358194}. Cytoplasm, cytoskeleton {ECO:0000269|PubMed:15358194}. Note=Expressed diffusely in cytoplasm.	NA	NA	NA	NA	NA	NA	NA	NA	NA	NA	NA	Q9BZF9	Q8CGB3	A7T1U6	A0A287B7Y7	NA	A0A1L8GS99, A0A1L8H1I3	NA	NA	NA	NA	NA	NA	NA	NA	NA	NA	NA	NA	NA	NA	NA	NA	NA	NA	NA	NA	NA
ENOG502QPYQ	NA	NA	NA	NA	NA	NA	NA	NA	NA	NA	NA	O49730	TRANS11	Phospho-N-acetylmuramoyl-pentapeptide-transferase homolog (Translocase I)	FUNCTION: May be involved in glycosylation events.	SUBCELLULAR LOCATION: Membrane {ECO:0000305}; Multi-pass membrane protein {ECO:0000305}.	cell wall macromolecule biosynthetic process [GO:0044038]; cell wall organization [GO:0071555]	phospho-N-acetylmuramoyl-pentapeptide-transferase activity [GO:0008963]; phosphotransferase activity, for other substituted phosphate groups [GO:0016780]	NA	NA	NA	NA	NA	NA	NA	NA	NA	NA	NA	NA	NA	NA	NA	NA	NA	NA	O49730	A0A0D3DEU1, A0A0D3DEU2	PK10318.1	p.McWhite201602_FernFrond.K35p_14136_2/6_0.429_1693, p.McWhite201602_FernFrond.K35p_14136_3/6_0.357_1512, p.McWhite201602_FernFrond.K45p_14013_3/5_0.200_895, p.McWhite201602_FernGamet.K55p_7551_2/3_0.400_719	AUR62027517-RA, AUR62030211-RA, AUR62030212-RA	NA	KAG1335228.1, KAG1346763.1	A0A1D6MG30	A0A0P0UZR0	D8SF52, D8SRQ9	A0A3Q7F2G2	A0A0R0FYG1, K7M130	A0A3B6EGJ7, A0A3B6GTR0, W5CZW7
ENOG502QPYR	NA	NA	NA	NA	NA	NA	NA	NA	NA	NA	NA	NA	NA	NA	NA	NA	NA	NA	NA	NA	NA	NA	NA	NA	NA	NA	NA	NA	NA	NA	NA	NA	NA	NA	NA	NA	NA	NA	NA	NA	NA	NA	NA	NA	NA	NA	NA	NA	NA
ENOG502QPYS	NA	NA	NA	NA	NA	NA	NA	NA	NA	NA	NA	C0LGP4, C0LGT6, F4KEF0, Q9FL28, Q9SD62, Q9SD64, Q9SN80	NA, EFR, MUL8.7, FLS2, F13I12.140, F1P2.130	Probable LRR receptor-like serine/threonine-protein kinase At3g47570 (EC 2.7.11.1), LRR receptor-like serine/threonine-protein kinase EFR (EC 2.7.11.1) (Elongation factor Tu receptor) (EF-Tu receptor), Leucine-rich repeat protein kinase family protein, LRR receptor-like serine/threonine-protein kinase FLS2 (EC 2.7.11.1) (Protein FLAGELLIN-SENSING 2) (Protein FLAGELLIN-SENSITIVE 2), Putative recep…	NA, FUNCTION: Constitutes the pattern-recognition receptor (PPR) that determines the specific perception of elongation factor Tu (EF-Tu), a potent elicitor of the defense response to pathogen-associated molecular patterns (PAMPs); phosphorylates BIK1 upon elicitation to regulate immune responses such as defense hormone expression (e.g. jasmonic acid (JA) and salicylic acid (SA)) (PubMed:29649442)…	SUBCELLULAR LOCATION: Cell membrane {ECO:0000250}; Single-pass type I membrane protein {ECO:0000250}., SUBCELLULAR LOCATION: Cell membrane; Single-pass type I membrane protein. Endomembrane system; Single-pass type I membrane protein., NA, SUBCELLULAR LOCATION: Cell membrane {ECO:0000269|PubMed:24923602, ECO:0000269|Ref.32}; Single-pass type I membrane protein {ECO:0000255}. Endosome membrane {EC…	NA, detection of bacterium [GO:0016045]; hormone-mediated signaling pathway [GO:0009755]; immune response-regulating signaling pathway [GO:0002764]; innate immune response-activating signal transduction [GO:0002758]; plant-type hypersensitive response [GO:0009626]; regulation of anion channel activity [GO:0010359]; response to molecule of bacterial origin [GO:0002237], defense response by callose…	ATP binding [GO:0005524]; protein serine kinase activity [GO:0106310]; protein threonine kinase activity [GO:0106311], ATP binding [GO:0005524]; protein serine kinase activity [GO:0106310]; protein threonine kinase activity [GO:0106311]; transmembrane receptor protein kinase activity [GO:0019199], ATP binding [GO:0005524]; protein kinase activity [GO:0004672], ATP binding [GO:0005524]; identical …	NA	NA	NA	NA	NA	NA	NA	NA	NA	NA	NA	NA	NA	B7GBU4	NA	NA	NA	NA	C0LGP4, C0LGT6, F4KEF0, Q9FL28, Q9SD62, Q9SD64, Q9SN80	A0A0D2ZPI5, A0A0D3A6H0, A0A0D3A8K7, A0A0D3A8X8, A0A0D3ADL5, A0A0D3AHA4, A0A0D3ASR2, A0A0D3ASR4, A0A0D3AUJ7, A0A0D3B238, A0A0D3B2G9, A0A0D3B2N2, A0A0D3B2N3, A0A0D3B2N7, A0A0D3B2N8, A0A0D3B8V6, A0A0D3BDH6, A0A0D3BDH7, A0A0D3BDH8, A0A0D3BG49, A0A0D3BG50, A0A0D3BGG7, A0A0D3BHQ7, A0A0D3BHQ9, A0A0D3BHR0, A0A0D3BHU7, A0A0D3BHV3, A0A0D3BMY8, A0A0D3BRX5, A0A0D3BSQ2, A0A0D3C2L6, A0A0D3CIG4, A0A0D3CM25, A0A…	PK02556.1, PK26057.1, PK20628.1, PK04647.1, PK28267.1, PK29690.1, PK15458.1, PK23338.1	p.McWhite201602_FernFrond.K45ms_12967_4/6_0.667_3960, p.McWhite201602_FernGamet.K55p_3442_12/13_0.471_4102, p.McWhite201602_FernGamet.K35ms_9819_6/12_0.554_4380, p.McWhite201602_FernGamet.K35ms_9819_3/12_0.571_4380, p.McWhite201602_FernFrond.K35p_14973_10/10_0.593_4919, p.McWhite201602_FernGamet.K35p_12852_7/9_0.273_2387, p.McWhite201602_FernGamet.K35p_12852_4/9_0.364_2517, p.McWhite201602_FernGa…	AUR62020739-RA, AUR62027190-RA, AUR62027191-RA, AUR62027194-RA, AUR62027192-RA, AUR62027193-RA, AUR62036015-RA, AUR62040564-RA, AUR62016428-RA, AUR62041311-RA, AUR62037279-RA, AUR62009345-RA, AUR62003276-RA, AUR62003277-RA, AUR62003269-RA, AUR62003270-RA, AUR62003278-RA, AUR62002818-RA, AUR62003274-RA, AUR62016704-RA, AUR62016691-RA, AUR62016686-RA, AUR62016690-RA, AUR62016694-RA, AUR62016689-RA,…	A0A2K3D0L8	KAG1334001.1, KAG1334005.1, KAG1334008.1, KAG1335444.1, KAG1335450.1, KAG1342013.1, KAG1355333.1, KAG1358670.1, KAG1360787.1, KAG1360809.1, KAG1360813.1, KAG1360814.1, KAG1360815.1, KAG1362579.1, KAG1362720.1, KAG1366500.1, KAG1366825.1	A0A1D6E854, A0A1D6ECT4, A0A1D6EFI1, A0A1D6F8J1, A0A1D6FM72, A0A1D6G2Q9, A0A1D6GM24, A0A1D6HD42, A0A1D6IU30, A0A1D6IU31, A0A1D6IU37, A0A1D6J0Q8, A0A1D6J1V2, A0A1D6JP52, A0A1D6KEG0, A0A1D6KEH5, A0A1D6KFG2, A0A1D6LEP8, A0A1D6LEP9, A0A1D6LSM0, A0A1D6ML90, A0A1D6ML91, A0A1D6MVF4, A0A1D6NQJ2, A0A1D6P530, A0A1D6PPV7, A0A1D6PQA6, A0A1D6Q1L0, A0A1D6Q4X0, A0A1D6Q4X3, A0A1D6Q4X8, A0A1D6Q4X9, A0A1D6Q4Y0, A0A…	A0A0N7KCC6, A0A0N7KEX1, A0A0N7KFN4, A0A0N7KFP1, A0A0N7KKP6, A0A0N7KMC1, A0A0N7KSI1, A0A0N7KSI2, A0A0P0UYJ1, A0A0P0V6V4, A0A0P0VDQ9, A0A0P0VG93, A0A0P0VGE0, A0A0P0VGF0, A0A0P0VGF4, A0A0P0VGF8, A0A0P0W7G5, A0A0P0W7I1, A0A0P0W7S1, A0A0P0W7W1, A0A0P0WY19, A0A0P0WY54, A0A0P0WYI2, A0A0P0WYK8, A0A0P0WYL7, A0A0P0WYQ5, A0A0P0X1R8, A0A0P0XDF8, A0A0P0XEQ9, A0A0P0XQZ8, A0A0P0XTM6, A0A0P0XTU7, A0A0P0XU58, A0A…	D8RMR1, D8S1H5, D8S7D1, D8SAZ0, D8SLU0, D8SMM4, D8SZ57	A0A3Q7EC16, A0A3Q7EX56, A0A3Q7F124, A0A3Q7F1N1, A0A3Q7F2X1, A0A3Q7F2X6, A0A3Q7F2X8, A0A3Q7F2Z1, A0A3Q7FD13, A0A3Q7FD42, A0A3Q7FFA0, A0A3Q7FGZ1, A0A3Q7FMI8, A0A3Q7FMJ8, A0A3Q7FMK0, A0A3Q7FPM5, A0A3Q7FPN4, A0A3Q7FQX4, A0A3Q7FQX7, A0A3Q7FTU3, A0A3Q7FUC1, A0A3Q7FWR4, A0A3Q7FY00, A0A3Q7FYE1, A0A3Q7FZJ9, A0A3Q7FZT8, A0A3Q7FZU9, A0A3Q7G0B2, A0A3Q7G0H1, A0A3Q7G0Z0, A0A3Q7G1B4, A0A3Q7G1I2, A0A3Q7GIM8, A0A…	A0A0R0GLN1, A0A0R0ICW9, A0A0R0IJ21, A0A0R0ILM7, A0A0R0KGP1, A0A0R0L0N5, A0A0R0L8Z0, A0A0R0LGS9, I1KKK2, I1M7V3, I1MI06, K7K2N0, K7K404, K7K405, K7KAR5, K7KJP3, K7KPV8, K7L1S6, K7L1S7, K7LFA3, K7M260, K7MGA8, K7MTG6	A0A077RP69, A0A077S818, A0A1D5TYU2, A0A1D5UGY5, A0A1D5UHU6, A0A1D5URX0, A0A1D5V0K7, A0A1D5V1M7, A0A1D5WB36, A0A2X0S0S0, A0A2X0S2B1, A0A2X0SDE0, A0A2X0SQP5, A0A341ZE35, A0A3B5XTU0, A0A3B5XU94, A0A3B5XXZ6, A0A3B5XYV3, A0A3B5Y0W5, A0A3B5Y3M2, A0A3B5Y5A9, A0A3B5Y7A4, A0A3B5YPS7, A0A3B5YWH4, A0A3B5YYH2, A0A3B5Z088, A0A3B5Z117, A0A3B5Z696, A0A3B5Z6I0, A0A3B5ZPF3, A0A3B5ZY04, A0A3B5ZY06, A0A3B5ZYI6, A0A…
ENOG502QPYU	NA	NA	NA	NA	NA	NA	NA	NA	NA	NA	NA	NA	NA	NA	NA	NA	NA	NA	NA	NA	NA	NA	NA	NA	NA	NA	NA	NA	P23776, P32603	EG_transcript_11628	NA	B7FXM1, B7G125, B7GA46, B7GB76	NA	NA	NA	NA	NA	NA	PK04012.1, PK02808.1, PK11797.1	p.McWhite201602_FernFrond.K45p_11620_9/9_0.636_1970, p.McWhite201602_FernFrond.K35ms_4795_1/9_0.667_2189, p.McWhite201602_FernFrond.K45p_11620_8/9_0.500_4229, p.McWhite201602_FernGamet.K35ms_40407_1/1_1.000_1732, p.McWhite201602_FernFrond.K55p_11977_2/5_0.667_1990, p.McWhite201602_FernFrond.K55ms_10525_1/4_0.700_2119, p.McWhite201602_FernFrond.K35ms_11795_2/5_0.692_2714, p.McWhite201602_FernFrond…	AUR62027197-RA, AUR62013532-RA, AUR62013376-RA, AUR62044253-RA, AUR62003268-RA, AUR62044352-RA, AUR62038528-RA	NA	KAG1334546.1, KAG1342311.1, KAG1342312.1	A0A1D6FNV3, A0A1D6NRZ7	A0A0P0XHV0, Q5W708, Q8RU06, Q8RU51	D8QUI8, D8SEI4, D8SWU2, D8SWU3, D8SWU6, D8SWV9, D8T462, D8TDU5, D8TDU6, D8TDU9	A0A3Q7IQQ2, A0A3Q7JX67	A0A0R0GKE4, A0A0R0HLI1, A0A0R0JNC7, A0A0R0JNM5, A0A368UGI5, I1K4L7, I1LW02, I1MAR5, K7L6K3, K7M795	A0A3B5XSV3, A0A3B5XVX3, A0A3B5YQD7, A0A3B5YQX5, A0A3B5YTJ5, A0A3B5ZMC1, A0A3B5ZN66, A0A3B5ZNJ3, A0A3B5ZP05, A0A3B5ZQT0, A0A3B6KAD9, A0A3B6KCN1, A0A3B6LGJ9, A0A3B6LGU5, A0A3B6LH00, A0A3B6ML47, A0A3B6MLA6, A0A3B6RFK2, A0A3B6SA24, A0A3B6TN97
ENOG502QPYW	NA	NA	NA	NA	NA	NA	NA	NA	NA	NA	NA	NA	NA	NA	NA	NA	NA	NA	NA	NA	NA	NA	NA	NA	NA	NA	NA	NA	NA	NA	NA	NA	NA	NA	NA	NA	NA	NA	NA	NA	NA	NA	NA	NA	NA	NA	A0A3Q7HE93, A0A3Q7I8I7	NA	NA
ENOG502QPZ1	NA	NA	NA	NA	NA	NA	NA	NA	NA	NA	NA	NA	NA	NA	NA	NA	NA	NA	NA	NA	NA	NA	NA	NA	NA	NA	NA	NA	NA	NA	NA	NA	NA	NA	NA	NA	NA	NA	NA	NA	NA	NA	NA	NA	NA	NA	NA	NA	NA
ENOG502QPZ9	NA	NA	NA	NA	NA	NA	NA	NA	NA	NA	NA	NA	NA	NA	NA	NA	NA	NA	NA	NA	Q8ST07	NA	NA	NA	NA	NA	NA	NA	NA	EG_transcript_889	NA	NA	NA	NA	NA	Q22NS1, Q24F48	NA	NA	NA	NA	NA	NA	NA	NA	NA	NA	NA	NA	NA
ENOG502QPZF	NA	NA	NA	NA	NA	NA	NA	NA	NA	NA	NA	O23447, Q3E8Z8, Q8GX86	PME43, PME28, PME21	Putative pectinesterase/pectinesterase inhibitor 43 [Includes: Pectinesterase inhibitor 43 (Pectin methylesterase inhibitor 43); Pectinesterase 43 (PE 43) (EC 3.1.1.11) (Pectin methylesterase 43) (AtPME43)], Putative pectinesterase/pectinesterase inhibitor 28 [Includes: Pectinesterase inhibitor 28 (Pectin methylesterase inhibitor 28); Pectinesterase 28 (PE 28) (EC 3.1.1.11) (Pectin methylesterase…	FUNCTION: Acts in the modification of cell walls via demethylesterification of cell wall pectin. {ECO:0000250}.	SUBCELLULAR LOCATION: Secreted, cell wall {ECO:0000250}., SUBCELLULAR LOCATION: Membrane {ECO:0000305}; Single-pass membrane protein {ECO:0000305}.	cell wall modification [GO:0042545]; pectin catabolic process [GO:0045490]	aspartyl esterase activity [GO:0045330]; pectinesterase activity [GO:0030599]; pectinesterase inhibitor activity [GO:0046910]	NA	NA	NA	Q9VWZ8	NA	NA	NA	NA	NA	NA	NA	NA	NA	NA	A0A509ALV7, A0A509ASG7	Q8I5A3, Q8I5W6	A0A384L7K5, A0A679L6R8	NA	O23447, Q3E8Z8, Q8GX86	A0A0D3ACC6, A0A0D3AFG8, A0A0D3B3V8, A0A0D3B9T9, A0A0D3CMI8, A0A0D3D281, A0A0D3DCI2, A0A0D3DM44, A0A0D3E148	NA	p.McWhite201602_FernGamet.K55ms_2980_1/2_0.750_2975, p.McWhite201602_FernGamet.K35ms_42_7/11_0.457_2823, p.McWhite201602_FernGamet.K35ms_42_5/11_0.457_2637, p.McWhite201602_FernGamet.K35ms_42_2/11_0.457_2851, p.McWhite201602_FernGamet.K35ms_42_4/11_0.400_2754, p.McWhite201602_FernGamet.K35ms_42_8/11_0.400_2542, p.McWhite201602_FernGamet.K45p_46_8/11_0.208_3000, p.McWhite201602_FernGamet.K35p_6812…	AUR62018042-RA, AUR62018044-RA, AUR62018043-RA, AUR62005229-RA, AUR62000736-RA, AUR62015245-RA, AUR62015244-RA, AUR62015246-RA	A0A2K3DT09, A0A2K3E1H8	KAG1365277.1	A0A1D6F4U1, A0A1D6F4U3, A0A1D6IP48, A0A1D6JZZ9	A0A0P0V2N2, Q10MP6, Q7F0H7	NA	A0A3Q7EFY0, A0A3Q7ENF6, A0A3Q7EZ53, A0A3Q7EZ58, A0A3Q7EZ63, A0A3Q7GME6, A0A3Q7JEU1	A0A0R0J590, A0A0R0J7M3, I1J771, I1JR84, I1KGU8, I1KGU9, I1KGW7, I1KMW7, I1L0X0, I1L0X1, I1LB85, I1MRL0, I1NBU9, K7MBF9, K7N5A6	A0A3B6ARW3, A0A3B6BZP3, A0A3B6D741, A0A3B6DI76, A0A3B6HSN7, A0A3B6IRJ8, A0A3B6JKV8
ENOG502QPZI	NA	NA	NA	NA	NA	NA	NA	NA	NA	NA	NA	NA	NA	NA	NA	NA	NA	NA	NA	NA	Q54II9, Q54IJ0	NA	NA	NA	NA	NA	NA	NA	Q12428	NA	NA	NA	NA	NA	NA	NA	NA	NA	NA	NA	NA	NA	NA	NA	NA	NA	NA	NA	NA
ENOG502QPZM	NA	NA	NA	NA	NA	NA	NA	NA	NA	NA	NA	NA	NA	NA	NA	NA	NA	NA	NA	NA	NA	NA	NA	NA	NA	NA	NA	NA	NA	NA	NA	B7G767, B7G768	NA	NA	NA	NA	NA	NA	NA	p.McWhite201602_FernGamet.K55ms_5009_2/7_0.556_2872, p.McWhite201602_FernGamet.K45ms_6913_2/10_0.458_2828, p.McWhite201602_FernGamet.K35ms_5956_9/10_0.400_2658, p.McWhite201602_FernGamet.K35p_8058_7/10_0.340_2846, p.McWhite201602_FernGamet.K55ms_5009_1/7_0.556_2854, p.McWhite201602_FernGamet.K45ms_6913_1/10_0.458_2810, p.McWhite201602_FernFrond.K45p_18220_1/1_1.000_2214, p.McWhite201602_FernGamet…	NA	A0A2K3D361, A0A2K3DAS0, A0A2K3DAS1, A0A2K3DWD3	NA	NA	NA	D8RMS5	NA	NA	NA
ENOG502QPZT	Q96EK5	KIFBP	KBP KIAA1279 KIF1BP	KIF-binding protein (KIF1-binding protein) (Kinesin family binding protein)	621	FUNCTION: Required for organization of axonal microtubules, and axonal outgrowth and maintenance during peripheral and central nervous system development. {ECO:0000269|PubMed:16225668, ECO:0000269|PubMed:20621975, ECO:0000269|PubMed:23427148}.	cell differentiation [GO:0030154]; in utero embryonic development [GO:0001701]; mitochondrial transport [GO:0006839]; nervous system development [GO:0007399]	GO:0001701; GO:0005739; GO:0005856; GO:0006839; GO:0007399; GO:0019894; GO:0030154	16225668; 10574462; 12168954; 14702039; 15164054; 15489334; 17974005; 15883926; 20621975; 21269460; 23427148; 23186163	5	SUBCELLULAR LOCATION: Cytoplasm, cytoskeleton {ECO:0000269|PubMed:16225668, ECO:0000269|PubMed:20621975, ECO:0000269|PubMed:23427148}.	NA	NA	NA	NA	NA	NA	NA	GINZ01016057.1.p1	NA	Q54SU1	Q9VMX1	Q96EK5	Q6ZPU9	A7T0X6	F1SUG6	W4XKH2	A0A1L8FES6	NA	EG_transcript_3644, EG_transcript_11431, EG_transcript_25217	Q582T4	NA	NA	NA	NA	NA	NA	NA	NA	NA	NA	A0A2K3DB04	NA	NA	NA	NA	NA	NA	NA
ENOG502QPZV	NA	NA	NA	NA	NA	NA	NA	NA	NA	NA	NA	NA	NA	NA	NA	NA	NA	NA	NA	NA	NA	NA	NA	NA	NA	NA	NA	NA	NA	NA	NA	NA	NA	NA	NA	NA	NA	NA	NA	NA	NA	A0A2K3DQA2	NA	NA	NA	NA	NA	NA	NA
ENOG502QPZW	NA	NA	NA	NA	NA	NA	NA	NA	NA	NA	NA	F4I933	STR8	Rhodanese-like domain-containing protein 8, chloroplastic (Sulfurtransferase 8) (AtStr8)	NA	SUBCELLULAR LOCATION: Plastid, chloroplast {ECO:0000305}.	NA	NA	NA	NA	NA	NA	NA	NA	NA	NA	NA	NA	NA	NA	NA	NA	NA	NA	NA	NA	F4I933	NA	PK23698.1	p.McWhite201602_FernSpore.K45ms_11038_1/2_0.667_1887, p.McWhite201602_FernFrond.K35ms_10865_6/8_0.600_2590	AUR62033067-RA, AUR62042217-RA	A0A2K3DR88	NA	A0A1D6LCP2	Q10A88	NA	A0A3Q7J6F7	A0A0R0IHM9, I1K581	A0A3B6LZ30, A0A3B6N4F5, A0A3B6S8Q5
ENOG502QQ01	NA	NA	NA	NA	NA	NA	NA	NA	NA	NA	NA	F4K8X8	MXI22.5	DNA repair protein RadA-like protein	NA	NA	recombinational repair [GO:0000725]	ATP binding [GO:0005524]; damaged DNA binding [GO:0003684]; DNA-dependent ATPase activity [GO:0008094]	NA	NA	NA	NA	NA	NA	NA	NA	NA	NA	NA	NA	NA	B7FVI7	NA	NA	NA	NA	F4K8X8	A0A0D3B7Q9	PK11628.1	p.McWhite201602_FernFrond.K55p_16544_1/2_0.750_2527	AUR62022240-RA, AUR62022260-RA, AUR62022239-RA, AUR62031953-RA	A0A2K3DIU2, A0A2K3DIU3, A0A2K3DWX0	KAG1335335.1	A0A1D6LL52	Q76B91	D8RQV9, D8RZX9	A0A3Q7FVG0	A0A0R0GYB2, A0A0R0IVG0, I1KV06, K7M933	A0A3B6RDB0, A0A3B6SBE3, A0A3B6TKL4
ENOG502QQ05	Q8TBY9	CFAP251	WDR66	Cilia- and flagella-associated protein 251 (WD repeat-containing protein 66)	1149	FUNCTION: Involved in spermatozoa motility (PubMed:30122540, PubMed:30122541). May also regulate cilium motility through its role in the assembly of the axonemal radial spokes (By similarity). {ECO:0000250|UniProtKB:A8IRK7, ECO:0000250|UniProtKB:Q24DE2, ECO:0000269|PubMed:30122540, ECO:0000269|PubMed:30122541}.	cilium movement [GO:0003341]; flagellated sperm motility [GO:0030317]	GO:0003341; GO:0005930; GO:0030317; GO:0031514; GO:0036126	16541075; 15489334; 14702039; 17974005; 30122540; 30122541	5	SUBCELLULAR LOCATION: Cytoplasm, cytoskeleton, cilium axoneme {ECO:0000250|UniProtKB:A8IRK7}. Cell projection, cilium, flagellum {ECO:0000269|PubMed:30122540, ECO:0000269|PubMed:30122541}.	NA	NA	NA	NA	NA	NA	NA	GINZ01015669.1.p1, GINZ01018836.1.p1	NA	NA	NA	Q8TBY9	E9Q743	A7TBP4, A8DWK5	F1RNR9	W4XUN5	A0A1L8I155	NA	EG_transcript_2751	Q57ZE4	NA	A0A509AHX3	Q8I393	A0A384KIJ0	Q24DE2	NA	NA	NA	p.McWhite201602_FernGamet.K55p_12805_4/4_0.700_3129, p.McWhite201602_FernGamet.K55p_12805_3/4_0.700_3121, p.McWhite201602_FernGamet.K35ms_631_5/6_0.312_682, p.McWhite201602_FernGamet.K35ms_631_3/6_0.688_3294	NA	A0A2K3DY12	NA	NA	NA	NA	NA	NA	NA
ENOG502QQ0A	Q13423	NNT	NA	NAD(P) transhydrogenase, mitochondrial (EC 7.1.1.1) (Nicotinamide nucleotide transhydrogenase) (Pyridine nucleotide transhydrogenase)	1086	FUNCTION: The transhydrogenation between NADH and NADP is coupled to respiration and ATP hydrolysis and functions as a proton pump across the membrane (By similarity). May play a role in reactive oxygen species (ROS) detoxification in the adrenal gland (PubMed:22634753). {ECO:0000250|UniProtKB:P07001, ECO:0000269|PubMed:22634753}.	cell redox homeostasis [GO:0045454]; cellular oxidant detoxification [GO:0098869]; NADPH regeneration [GO:0006740]; negative regulation of apoptotic process [GO:0043066]; negative regulation of protein phosphorylation [GO:0001933]; oxygen homeostasis [GO:0032364]; positive regulation of hydrogen peroxide catabolic process [GO:1903285]; positive regulation of mitochondrial membrane potential [GO:0…	GO:0001933; GO:0003957; GO:0005739; GO:0005743; GO:0005746; GO:0006099; GO:0006740; GO:0008746; GO:0010918; GO:0016020; GO:0016021; GO:0032364; GO:0033273; GO:0043066; GO:0045454; GO:0050661; GO:0051287; GO:0072593; GO:0098869; GO:1902600; GO:1903285	9524818; 8616157; 17974005; 15489334; 19608861; 21269460; 22634753; 24275569; 25944712; 10673423; 12791694; 15323555	5	SUBCELLULAR LOCATION: Mitochondrion inner membrane {ECO:0000305}; Multi-pass membrane protein {ECO:0000305}; Matrix side {ECO:0000305}.	NA	NA	NA	NA	NA	NA	NA	GINZ01000294.1.p1	Q18031	Q55F30	NA	Q13423	Q61941	A7SEI9, A7T2C3	A0A287AQG1	W4YRG7	A0A1L8GSV7, A0A1L8HRN5, Q66J07	NA	EG_transcript_2419, EG_transcript_6238, EG_transcript_8446, EG_transcript_10031, EG_transcript_21908, EG_transcript_31369, EG_transcript_52003	NA	B5Y5A5, B5Y5A6, B5Y5F4, B7GC36	A0A509AS70	Q8IKU3	A0A384LJQ0	NA	NA	NA	NA	NA	NA	A8JCP5	NA	NA	NA	NA	NA	NA	NA
ENOG502QQ0F	NA	NA	NA	NA	NA	NA	NA	NA	NA	NA	NA	Q94K97	NA	30S ribosomal protein (Uncharacterized protein At5g24490)	NA	NA	negative regulation of translational elongation [GO:0045900]; primary metabolic process [GO:0044238]	mRNA binding [GO:0003729]; ribosomal small subunit binding [GO:0043024]; ribosome binding [GO:0043022]	NA	NA	NA	NA	NA	NA	NA	NA	NA	NA	NA	NA	NA	B7GE66	NA	NA	NA	NA	Q94K97	A0A0D3A0C3, A0A0D3A0D5, A0A0D3E1F7	PK17451.1, PK07654.1	p.McWhite201602_FernFrond.K35p_4832_7/9_0.429_2033, p.McWhite201602_FernFrond.K45p_3338_6/6_0.364_1151, p.McWhite201602_FernGamet.K35ms_2149_2/10_0.429_1456, p.McWhite201602_FernFrond.K45p_4856_3/10_0.250_1110, p.McWhite201602_FernFrond.K35p_4832_1/9_0.393_1330, p.McWhite201602_FernGamet.K55ms_1779_2/4_0.500_1057, p.McWhite201602_FernFrond.K45p_4856_2/10_0.143_782, p.McWhite201602_FernFrond.K35p_…	AUR62006005-RA, AUR62035622-RA	A0A2K3DSW0	KAG1362451.1	A0A1D6LC84	Q84M68	D8RRN9, D8RXJ5	Q672Q2	I1JYI1, I1KB15	A0A3B6HY00, A0A3B6LYW6, A0A3B6N219, A0A3B6N3E4
ENOG502QQ0K	Q8TF21	ANKRD24	KIAA1981	Ankyrin repeat domain-containing protein 24	1146	NA	NA	NA	15057824; 11853319	3	NA	NA	NA	NA	NA	NA	NA	NA	NA	NA	NA	NA	Q8TF21	Q80VM7	NA	A0A287AC41	NA	A0A1L8HW40	NA	NA	NA	NA	NA	NA	NA	NA	NA	NA	NA	NA	NA	NA	NA	NA	NA	NA	G8Z253	NA	NA
ENOG502QQ0P	NA	NA	NA	NA	NA	NA	NA	NA	NA	NA	NA	NA	NA	NA	NA	NA	NA	NA	NA	NA	NA	NA	NA	NA	NA	A0A287AFS7	NA	NA	NA	NA	NA	NA	NA	NA	NA	NA	NA	NA	NA	NA	NA	NA	NA	NA	NA	NA	NA	NA	NA
ENOG502QQ0X	NA	NA	NA	NA	NA	NA	NA	NA	NA	NA	NA	NA	NA	NA	NA	NA	NA	NA	GINZ01010914.1.p1, GINZ01010915.1.p1, GINZ01010916.1.p1, GINZ01010992.1.p1, GINZ01012731.1.p1, GINZ01013486.1.p1, GINZ01013487.1.p1, GINZ01014770.1.p1	O62436	NA	Q9VF91	NA	NA	A7RJN4, A7RK82, A7RUI3, A7S0N8, A7S7V2, A7S7V9, A7SGQ5, A7SRA2, A7SRS4, A7SRS5, A7SSJ8, A7SW39, A7SW42, A7T1Z3, A7T5U9	NA	NA	NA	NA	EG_transcript_8981	NA	NA	NA	NA	NA	NA	NA	NA	NA	NA	NA	NA	NA	NA	NA	NA	NA	NA	NA
ENOG502QQ1B	NA	NA	NA	NA	NA	NA	NA	NA	NA	NA	NA	NA	NA	NA	NA	NA	NA	NA	NA	NA	NA	NA	NA	NA	NA	NA	NA	NA	NA	NA	NA	B7FTM7	A0A509ATF6	Q8I5D9	A0A384LCL8	NA	NA	NA	NA	NA	NA	NA	NA	NA	NA	NA	NA	NA	NA
ENOG502QQ1H	NA	NA	NA	NA	NA	NA	NA	NA	NA	NA	NA	P42804, P49294, Q9SJX1	HEMA1, HEMA2, HEMA3	Glutamyl-tRNA reductase 1, chloroplastic (GluTR) (EC 1.2.1.70), Glutamyl-tRNA reductase 2, chloroplastic (GluTR) (EC 1.2.1.70), Probable glutamyl-tRNA reductase 3, chloroplastic (EC 1.2.1.70)	FUNCTION: Catalyzes the NADPH-dependent reduction of glutamyl-tRNA(Glu) to glutamate 1-semialdehyde (GSA). Probably involved in the tetrapyrrole synthesis required for the chlorophyll biosynthesis. {ECO:0000269|PubMed:12139011, ECO:0000269|PubMed:7908550}., FUNCTION: Catalyzes the NADPH-dependent reduction of glutamyl-tRNA(Glu) to glutamate 1-semialdehyde (GSA). Probably involved in wound-induced…	SUBCELLULAR LOCATION: Plastid, chloroplast membrane {ECO:0000269|PubMed:22180625, ECO:0000269|PubMed:22212719, ECO:0000269|PubMed:7908550}., SUBCELLULAR LOCATION: Plastid, chloroplast {ECO:0000250}., SUBCELLULAR LOCATION: Plastid, chloroplast {ECO:0000305}.	chlorophyll biosynthetic process [GO:0015995]; heme biosynthetic process [GO:0006783]; protoporphyrinogen IX biosynthetic process [GO:0006782], chlorophyll biosynthetic process [GO:0015995]; heme biosynthetic process [GO:0006783]; protoporphyrinogen IX biosynthetic process [GO:0006782]; response to oxidative stress [GO:0006979]; tetrapyrrole biosynthetic process [GO:0033014], chlorophyll biosynth…	glutamyl-tRNA reductase activity [GO:0008883]; NADP binding [GO:0050661]	NA	NA	NA	NA	NA	NA	NA	NA	NA	NA	NA	EG_transcript_3435	NA	B7FT63	NA	NA	NA	NA	P42804, P49294, Q9SJX1	A0A0D2ZWA0, A0A0D3A921, A0A0D3AA31, A0A0D3AGD6, A0A0D3C9J8, A0A0D3DY87, A0A0D3E5L5	PK11879.1, PK15313.1	p.McWhite201602_FernFrond.K35p_13145_1/1_1.000_2406, p.McWhite201602_FernSpore.K45ms_966_1/1_1.000_1887, p.McWhite201602_FernFrond.K55ms_99_3/3_0.667_2139, p.McWhite201602_FernSpore.K35p_7173_1/1_1.000_2071, p.McWhite201602_FernFrond.K55p_4598_1/3_0.714_2148, p.McWhite201602_FernGamet.K55p_2_1/1_1.000_2377, p.McWhite201602_FernFrond.K35ms_2749_1/3_0.867_2266, p.McWhite201602_FernFrond.K45p_5410_2…	AUR62035407-RA, AUR62035695-RA	Q9FPR7	KAG1353914.1, KAG1361796.1	A0A1D6GNK4, B4F970, B4FF46	P0C587	D8QUS4, D8RFM4, D8T1H8, D8TCI3	A0A3Q7ERP6, A0A3Q7G876, K4AYS5	I1JH44, I1JV15, I1K9K8, I1KL76, I1KQV2, I1MB34	A0A3B5XUB7, A0A3B5XZ04, A0A3B5YS00, A0A3B5YW87, A0A3B5ZQA4, A0A3B5ZUC5, A0A3B6RDV8, A0A3B6S9C3, A0A3B6TE55
ENOG502QQ1K	NA	NA	NA	NA	NA	NA	NA	NA	NA	NA	NA	NA	NA	NA	NA	NA	NA	NA	NA	NA	NA	NA	NA	NA	NA	NA	NA	NA	NA	NA	NA	NA	NA	NA	NA	NA	NA	NA	PK18295.1	p.McWhite201602_FernFrond.K55ms_15138_2/2_0.667_711	AUR62033841-RA, AUR62035741-RA	NA	KAG1359401.1, KAG1360918.1, KAG1361892.1	NA	NA	NA	A0A3Q7GAH1	A0A0R0GBA6, A0A0R0JIT3, A0A0R0K2S3, C6TIK3, C6TLU1	NA
ENOG502QQ1P	NA	NA	NA	NA	NA	NA	NA	NA	NA	NA	NA	A0A1I9LQ28, P0C6E7, Q8GUH1	NA, PUB55, PUB33	U-box kinase family protein, Putative U-box domain-containing protein 55 (EC 2.3.2.27) (Plant U-box protein 55) (RING-type E3 ubiquitin transferase PUB54), U-box domain-containing protein 33 (Plant U-box protein 33) [Includes: E3 ubiquitin ligase (EC 2.3.2.27) (RING-type E3 ubiquitin transferase); Serine/threonine-protein kinase (EC 2.7.11.-)]	NA, FUNCTION: Functions as an E3 ubiquitin ligase. {ECO:0000250}.	NA	NA	kinase activity [GO:0016301], ubiquitin-protein transferase activity [GO:0004842], ATP binding [GO:0005524]; protein serine kinase activity [GO:0106310]; protein threonine kinase activity [GO:0106311]; ubiquitin-protein transferase activity [GO:0004842]	NA	NA	NA	NA	NA	NA	NA	NA	NA	NA	NA	EG_transcript_6445	NA	NA	NA	NA	NA	NA	A0A1I9LQ28, P0C6E7, Q8GUH1	A0A0D3BQ80, A0A0D3BQ81, A0A0D3BWG6, A0A0D3C6H8, A0A0D3C6H9, A0A0D3C6T5, A0A0D3DUU0	PK18360.1	NA	AUR62003429-RA, AUR62029412-RA, AUR62022572-RA, AUR62022571-RA, AUR62004363-RA, AUR62004361-RA, AUR62004362-RA, AUR62022440-RA, AUR62022439-RA	NA	KAG1355025.1, KAG1359598.1, KAG1361326.1	A0A1D6E3I1, A0A1D6EE45, A0A1D6EEM8, A0A1D6ELT9, A0A1D6K803, A0A1D6PX27, A0A1D6Q0V9, A0A1D6Q6L6, A0A1D6Q6M0, A0A1D6QAK9	A0A0N7KT79, A0A0P0VMV4, A0A0P0VMX2, A0A0P0VRD5, A0A0P0XQM0, A0A0P0XX95, A0A0P0Y4R1, Q0DR28, Q0IZG9, Q0IZH1, Q2R145, Q2R148, Q2R161, Q336U5	NA	A0A3Q7ELV9	A0A0R0J4K3, K7KC17, K7LG44, K7MUA7	A0A3B5Y0D4, A0A3B5YYF1, A0A3B5ZUB0, A0A3B6IZH0, A0A3B6JD56, A0A3B6KFU5, A0A3B6KIB6, A0A3B6KJR2, A0A3B6KLD8, A0A3B6KLG5, A0A3B6LKG1, A0A3B6LLW5, A0A3B6LPW4, A0A3B6LQ22, A0A3B6LQ92, A0A3B6MRK8, A0A3B6MRY8, A0A3B6MUI5, A0A3B6MV00, A0A3B6MW41, A0A3B6NQ51, A0A3B6NRP3, A0A3B6NTB9, A0A3B6NW14, A0A3B6PMV7, A0A3B6PQX4, A0A3B6PT46, A0A3B6QIW1, A0A3B6QIW2, A0A3B6QJ77, A0A3B6QM91, A0A3B6RSC0, A0A3B6SUK9, A0A…
ENOG502QQ1R	NA	NA	NA	NA	NA	NA	NA	NA	NA	NA	NA	Q9MAC9	RP2	Pyruvate, phosphate dikinase regulatory protein 2 (EC 2.7.11.32) (EC 2.7.4.27) (Pyruvate, Pi dikinase regulatory protein 2) (AtRP2) (PPDK RP2) (PPDK regulatory protein 2)	FUNCTION: Bifunctional serine/threonine kinase and phosphorylase involved in the dark/light-mediated regulation of PPDK by catalyzing its phosphorylation/dephosphorylation. Has a much lower phosphotransferase activity than PDRP1 (PubMed:21883547). Can use ADP as a high specificity substrate and GDP as a lower affinity substrate, but has no activity with UDP (PubMed:21414960). {ECO:0000269|PubMed:…	SUBCELLULAR LOCATION: Cytoplasm {ECO:0000269|PubMed:17996018}.	NA	ATP binding [GO:0005524]; phosphotransferase activity, phosphate group as acceptor [GO:0016776]; protein kinase activity [GO:0004672]; protein serine/threonine kinase activity [GO:0004674]	NA	NA	NA	NA	NA	NA	NA	NA	NA	NA	NA	NA	NA	B7G989	NA	NA	NA	NA	Q9MAC9	A0A0D3AG36, A0A0D3AG48, A0A0D3CNG1	PK20946.1, PK10839.1	p.McWhite201602_FernSpore.K45ms_7041_1/1_1.000_2441, p.McWhite201602_FernSpore.K35ms_4663_1/1_1.000_2284, p.McWhite201602_FernFrond.K45p_14982_1/1_1.000_1892, p.McWhite201602_FernGamet.K35p_6274_4/5_0.500_2986, p.McWhite201602_FernFrond.K55ms_3881_1/2_0.667_942, p.McWhite201602_FernFrond.K35ms_4881_2/3_0.400_1123, p.McWhite201602_FernGamet.K35p_12305_3/4_0.667_3159, p.McWhite201602_FernFrond.K35m…	AUR62022016-RA	A0A2K3D3N3	NA	A0A1D6EXF1, A0A1D6HBQ9, A0A1D6IDV8, A0A1D6LCA0, Q195N6	Q8GVP6	D8RPN1, D8SMD8	A0A3Q7I9K0	A9QNE4, K7LLD0	A0A3B6AWJ4, A0A3B6C4H1, A0A3B6DBR4
ENOG502QQ1X	NA	NA	NA	NA	NA	NA	NA	NA	NA	NA	NA	Q8H1F7	IPK	Isopentenyl phosphate kinase (AtIPK) (IPK) (EC 2.7.4.26)	FUNCTION: Catalyzes the formation of isopentenyl diphosphate (IPP), the universal five-carbon isoprenoid building block of all natural isoprenoids (PubMed:24327557, PubMed:26216978). Acts in parallel with the mevalonate (MVA) pathway and plays an important role in regulating the formation of both MVA and methylerythritol phosphate (MEP) pathway-derived terpenoid compounds by controlling the ratio…	SUBCELLULAR LOCATION: Cytoplasm, cytosol {ECO:0000269|PubMed:26216978}.	terpenoid biosynthetic process [GO:0016114]	ATP binding [GO:0005524]; isopentenyl phosphate kinase activity [GO:0102043]; kinase activity [GO:0016301]	NA	NA	Q54JI5	NA	NA	NA	A7RZ75	NA	W4XR04	NA	NA	NA	NA	NA	NA	NA	NA	NA	Q8H1F7	A0A0D3CD18	PK01020.1	p.McWhite201602_FernGamet.K45ms_15004_6/6_0.562_1808, p.McWhite201602_FernSpore.K35p_4228_1/4_0.583_1822, p.McWhite201602_FernSpore.K55p_4077_1/5_0.385_1277, p.McWhite201602_FernGamet.K45p_21911_2/7_0.667_1768, p.McWhite201602_FernFrond.K35ms_11313_1/4_0.545_717, p.McWhite201602_FernFrond.K35p_9418_4/10_0.182_1165	AUR62005859-RA, AUR62032851-RA	A8HTR6	KAG1347856.1	A0A1D6DVS3, A0A1D6NAU8	Q5JN10	D8RFL8, D8TCH6	A0A3Q7FWX7	A0A368ULV3	A0A077RQ95, A0A3B6EJ29, A0A3B6GWL1
ENOG502QQ27	NA	NA	NA	NA	NA	NA	NA	NA	NA	NA	NA	NA	NA	NA	NA	NA	NA	NA	NA	G5ECS4	NA	NA	NA	NA	A7SWF1	NA	NA	NA	NA	EG_transcript_751, EG_transcript_1069, EG_transcript_1167	NA	NA	NA	NA	NA	NA	NA	NA	NA	NA	NA	A0A2K3DFX2, A2PZC1	NA	NA	NA	NA	NA	NA	NA
ENOG502QQ2B	Q96MC2	DRC1	C2orf39 CCDC164	Dynein regulatory complex protein 1 (Coiled-coil domain-containing protein 164)	740	FUNCTION: Component of the nexin-dynein regulatory complex (N-DRC) a key regulator of ciliary/flagellar motility which maintains the alignment and integrity of the distal axoneme and regulates microtubule sliding in motile axonemes (By similarity). Plays a critical role in the assembly of N-DRC and also stabilizes the assembly of multiple inner dynein arms and radial spokes. Coassembles with CCDC…	axonemal dynein complex assembly [GO:0070286]; cilium-dependent cell motility [GO:0060285]; determination of left/right symmetry [GO:0007368]; heart development [GO:0007507]; regulation of cilium movement [GO:0003352]	GO:0003352; GO:0005829; GO:0005858; GO:0005930; GO:0007368; GO:0007507; GO:0031514; GO:0060285; GO:0070286	14702039; 15815621; 17974005; 23354437; 25186273	5	SUBCELLULAR LOCATION: Cytoplasm, cytoskeleton, cilium axoneme {ECO:0000250|UniProtKB:P0DL09}. Cytoplasm, cytoskeleton, flagellum axoneme {ECO:0000250|UniProtKB:P0DL09}.	NA	NA	NA	NA	NA	NA	NA	GINZ01014540.1.p1	NA	NA	Q9W3J8	Q96MC2	Q3USS3	A7SI13, A7SI14	F1SDN3	W4XGE5, W4Z9P8, W4Z9Q0	A0A1L8GCS6	NA	EG_transcript_6637, EG_transcript_52366	Q38AH6	NA	A0A509ANH6	A0A144A137	A0A384LFB4	Q229S1	NA	NA	NA	p.McWhite201602_FernGamet.K35ms_670_30/31_0.143_2727, p.McWhite201602_FernGamet.K35p_2007_3/10_0.529_2859, p.McWhite201602_FernGamet.K55ms_1892_5/11_0.600_2953, p.McWhite201602_FernFrond.K35ms_15541_5/10_0.565_2743, p.McWhite201602_FernGamet.K45ms_2036_2/10_0.500_2667, p.McWhite201602_FernGamet.K45ms_2036_4/10_0.615_3026, p.McWhite201602_FernGamet.K45ms_2036_6/10_0.615_2800	NA	NA	NA	NA	NA	D8RFK1, D8SDR1	NA	NA	NA
ENOG502QQ2D	Q7L311	ARMCX2	ALEX2 KIAA0512	Armadillo repeat-containing X-linked protein 2 (ARM protein lost in epithelial cancers on chromosome X 2) (Protein ALEX2)	632	FUNCTION: May regulate the dynamics and distribution of mitochondria in neural cells. {ECO:0000250|UniProtKB:Q6A058}.	NA	GO:0005739; GO:0005741; GO:0016021	9628581; 15772651; 15489334; 11162520	3	SUBCELLULAR LOCATION: Mitochondrion {ECO:0000250|UniProtKB:Q6A058}. Mitochondrion outer membrane {ECO:0000250|UniProtKB:Q8BHS6}; Single-pass membrane protein {ECO:0000255}.	A0A1P8AV53, Q4PSE6, Q9LHF1, Q9SN46, Q9T0K5	NA, LRX7, LRX4, LRX5, LRX3	Hydroxyproline-rich glycoprotein family protein, Leucine-rich repeat extensin-like protein 7 (AtLRX7) (LRR/EXTENSIN7) (Cell wall hydroxyproline-rich glycoprotein), Leucine-rich repeat extensin-like protein 4 (AtLRX4) (LRR/EXTENSIN4) (Cell wall hydroxyproline-rich glycoprotein), Leucine-rich repeat extensin-like protein 5 (AtLRX5) (LRR/EXTENSIN5) (Cell wall hydroxyproline-rich glycoprotein), Leuci…	NA, FUNCTION: Modulates cell morphogenesis by regulating cell wall formation and assembly, and/or growth polarization. {ECO:0000250}.	NA, SUBCELLULAR LOCATION: Secreted, cell wall {ECO:0000250}., SUBCELLULAR LOCATION: Secreted, cell wall {ECO:0000250|UniProtKB:O48809}.	chloroplast organization [GO:0009658], cell wall organization [GO:0071555]	NA, structural constituent of cell wall [GO:0005199]	NA	A0A0K3ARZ7, A4F303, A4F329, A4F330, A4F331, A4F332, A4F333, A4F334, C3JXD8, C3JXD9, C7GIL0, F8WU15, G4SG25, H2KYB0, O01923, O18085, O44888, O44889, O44890, O44892, O45159, O45329, O45333, O45561, O76638, P91522, Q19168, Q19169, Q22948, Q2WF55, Q2WF60, Q4W5Q7, Q86MI8, Q8IAB2, Q95XB2, Q95XB5, Q95XB6, Q95XB7, Q95XB8, Q95XK8, Q95XK9, Q95XL2, Q95XL3, Q95XL4, Q95Y63, Q95Y64, Q95Y66, Q966E3, Q966E4, Q96…	Q55FQ4, Q55FQ5, Q55FQ6	Q9VY61	Q7L311	Q6A058	A7RLP1, A7T9V9	K7GNG5	NA	NA	NA	NA	Q38AT6	NA	A0A509AH76, A0A509ALB2	Q8I0U8	A0A384L5M2, A0A679L3P5	NA	A0A1P8AV53, Q4PSE6, Q9LHF1, Q9SN46, Q9T0K5	A0A0D3A461, A0A0D3BD26, A0A0D3C979, A0A0D3DCT2, A0A0D3DY12	PK09455.1	p.McWhite201602_FernGamet.K55ms_5448_1/2_0.667_4437, p.McWhite201602_FernGamet.K55p_1255_3/3_0.667_4442, p.McWhite201602_FernFrond.K45ms_24514_1/1_1.000_2991, p.McWhite201602_FernFrond.K35ms_1245_3/3_0.600_4481, p.McWhite201602_FernFrond.K45p_2502_7/8_0.409_2636, p.McWhite201602_FernFrond.K45ms_6060_7/9_0.556_2805, p.McWhite201602_FernGamet.K45ms_1629_1/2_0.800_2410, p.McWhite201602_FernFrond.K35…	AUR62011013-RA, AUR62021524-RA	A0A2K3D1G5, A0A2K3D2L0, A0A2K3D3P5, A0A2K3D3P6, A0A2K3D706, A0A2K3D8L3, A0A2K3D8L4, A0A2K3DCU6, A0A2K3DGE6, A0A2K3DJN1, A0A2K3DM93, A0A2K3DRP3, A0A2K3DX94, A0A2K3E269, A0A2K3E395	KAG1330079.1	A0A1D6E7I6, A0A1D6EW97, A0A1D6FFF3, A0A1D6IN50, A0A1D6L1R2, A0A1D6L7B9, A0A1D6MJB2, A0A1D6NL97, B4FCT4, B8A1C9	A0A0P0XYA4, A0A0P0YB11, Q0IS08, Q5KQK4, Q5VR46, Q8GVN4, Q8L3T8	D8QZ35, D8RA23, D8SFU5, D8T8A0, D8TBK9, D8TCT9	A0A3Q7H2P5, A0A3Q7J2M6	A0A0R0IHR9, A0A0R0K5L0, I1KIT0, I1KQ33	A0A3B5XWL8, A0A3B5YUJ8, A0A3B5ZRE3, A0A3B6EJS5, A0A3B6FQC2, A0A3B6GRG0, A0A3B6GS31
ENOG502QQ2H	NA	NA	NA	NA	NA	NA	NA	NA	NA	NA	NA	Q2EF88, Q6R3K6, Q6R3K8, Q6R3K9, Q9FHJ1, Q9SHY2	YSL3, YSL6, YSL4, YSL2, MFC19.12, YSL7	Metal-nicotianamine transporter YSL3 (Protein YELLOW STRIPE LIKE 3) (AtYSL3), Probable metal-nicotianamine transporter YSL6 (Protein YELLOW STRIPE LIKE 6) (AtYSL6), Probable metal-nicotianamine transporter YSL4 (Protein YELLOW STRIPE LIKE 4) (AtYSL4), Metal-nicotianamine transporter YSL2 (Protein YELLOW STRIPE LIKE 2) (AtYSL2), Gb|AAD49762.1 (Oligopeptide transporter OPT superfamily protein), Pro…	FUNCTION: May be involved in the lateral transport of nicotianamine-chelated metals in the vasculature. {ECO:0000269|PubMed:16815956}., FUNCTION: May be involved in the transport of nicotianamine-chelated metals. {ECO:0000250}., FUNCTION: May be involved in the lateral transport of nicotianamine-chelated metals in the vasculature. {ECO:0000269|PubMed:15255869}., NA	SUBCELLULAR LOCATION: Membrane {ECO:0000305}; Multi-pass membrane protein {ECO:0000305}., SUBCELLULAR LOCATION: Cell membrane {ECO:0000269|PubMed:15255869}; Multi-pass membrane protein {ECO:0000269|PubMed:15255869}. Note=Found almost exclusively on the lateral plasma membranes., SUBCELLULAR LOCATION: Membrane {ECO:0000256|ARBA:ARBA00004141}; Multi-pass membrane protein {ECO:0000256|ARBA:ARBA00004…	developmental process involved in reproduction [GO:0003006]; response to iron ion [GO:0010039]; response to nematode [GO:0009624]; seed development [GO:0048316], transmembrane transport [GO:0055085], response to iron ion [GO:0010039]; response to zinc ion [GO:0010043]; seed development [GO:0048316]	iron-nicotianamine transmembrane transporter activity [GO:0051980], NA	NA	NA	Q54EF1	NA	NA	NA	NA	NA	NA	NA	P53134	EG_transcript_4649, EG_transcript_31273	NA	NA	NA	NA	NA	NA	Q2EF88, Q6R3K6, Q6R3K8, Q6R3K9, Q9FHJ1, Q9SHY2	A0A0D2ZQP9, A0A0D2ZX50, A0A0D3AMF5, A0A0D3AMF6, A0A0D3BBV5, A0A0D3C0W8, A0A0D3CIA3, A0A0D3CY92, A0A0D3DD41, A0A0D3E0F7, A0A0D3EAQ5	PK09286.1, PK14776.1, PK13884.1, PK10224.1, PK03839.1, PK20810.1, PK16233.1, PK19825.1, PK16166.1, PK02878.1, PK10365.1, PK01672.1, PK05674.1, PK19485.1, PK27361.1	p.McWhite201602_FernFrond.K45p_19955_1/1_1.000_2669, p.McWhite201602_FernSpore.K45p_12429_1/1_1.000_3099, p.McWhite201602_FernFrond.K45ms_7678_3/3_0.667_3020, p.McWhite201602_FernGamet.K35p_5656_2/2_0.667_2639, p.McWhite201602_FernFrond.K35p_6963_1/4_0.750_2850, p.McWhite201602_FernGamet.K55p_1252_8/8_0.619_3466, p.McWhite201602_FernFrond.K55p_12544_1/2_0.667_2469, p.McWhite201602_FernFrond.K55ms…	AUR62004730-RA, AUR62003421-RA, AUR62006040-RA, AUR62006041-RA, AUR62029420-RA, AUR62031235-RA, AUR62035588-RA, AUR62035587-RA, AUR62037525-RA, AUR62019913-RA, AUR62007049-RA, AUR62027467-RA, AUR62027466-RA	A0A2K3E1B8	KAG1331426.1, KAG1354541.1, KAG1361191.1, KAG1362808.1, KAG1362809.1, KAG1362810.1, KAG1362811.1, KAG1370152.1	A0A1D6DZY7, A0A1D6E4E1, A0A1D6E5T6, A0A1D6ECH4, A0A1D6ECI1, A0A1D6FHB2, A0A1D6FNU8, A0A1D6FNU9, A0A1D6G8Y8, A0A1D6H3S5, A0A1D6HE34, A0A1D6HET2, A0A1D6HET4, A0A1D6JBB9, A0A1D6LR16, A0A1D6QUQ7, E3UJZ1, E3UJZ2, K7TXJ3, K7UGL9, K7UKB6, Q9AY27	Q0E4J6, Q0J932, Q5JQD7, Q688S6, Q6AVD0, Q6H3Z3, Q6H3Z6, Q6H7J6, Q6ZCX1, Q6ZGM7, Q7XN54, Q7XRV1, Q7XRV2, Q7XUJ2, Q941V3, Q9FTU1	D8SF29, D8SRN3, D8TAX4, D8TDB5	A0A3Q7EDN8, A0A3Q7EV93, A0A3Q7F7P8, A0A3Q7FKF9, A0A3Q7G0G0, A0A3Q7G4K9, A0A3Q7GHM8, A0A3Q7GL44, A0A3Q7GP93, K4CV73	A0A0R0IHE9, A0A0R0IKF9, I1JYL9, I1KAX7, I1L3V2, I1LM19, I1MLF6, I1MQH0, I1N7U4, I1NCY4, K7KCR0, K7KPC8, K7MMK5, K7N0K6	A0A077RR07, A0A1D5UFU1, A0A1D5UIX9, A0A1D5UJV7, A0A1D5UM71, A0A1D5UPS3, A0A2X0S135, A0A2X0SL32, A0A2X0TXE3, A0A3B5XXD6, A0A3B5Y6Q3, A0A3B5YW36, A0A3B5Z4U4, A0A3B5ZT58, A0A3B6A1I7, A0A3B6ASH3, A0A3B6AZG8, A0A3B6B019, A0A3B6B1H6, A0A3B6B2K5, A0A3B6B2T8, A0A3B6B2Y3, A0A3B6B3A9, A0A3B6B3C6, A0A3B6B3D1, A0A3B6B3U9, A0A3B6B557, A0A3B6B8F9, A0A3B6BZD6, A0A3B6BZF3, A0A3B6C6H3, A0A3B6C6P9, A0A3B6C9Y0, A0A…
ENOG502QQ2N	NA	NA	NA	NA	NA	NA	NA	NA	NA	NA	NA	NA	NA	NA	NA	NA	NA	NA	NA	NA	NA	NA	NA	NA	NA	NA	NA	NA	P32784, P36148	EG_transcript_4600, EG_transcript_18675	Q38BT6	B7G3Q6	A0A509ARW3	Q8I5S7	A0A384KLJ5	I7LWK2	NA	NA	NA	NA	NA	NA	NA	NA	NA	NA	NA	NA	NA
ENOG502QQ2U	Q8NA56	TTC29	NA	Tetratricopeptide repeat protein 29 (TPR repeat protein 29) (Protein TBPP2A) (Testis development protein NYD-SP14)	475	FUNCTION: Axonemal protein which is implicated in axonemal and/or peri-axonemal structures assembly and regulates flagella assembly and beating and therefore sperm motility. {ECO:0000269|PubMed:31735292, ECO:0000269|PubMed:31735294}.	cilium movement [GO:0003341]; cilium organization [GO:0044782]	GO:0003341; GO:0005737; GO:0005856; GO:0036126; GO:0044782	14702039; 15815621; 31735292; 31735294	5	SUBCELLULAR LOCATION: Cytoplasm, cytoskeleton, flagellum axoneme {ECO:0000269|PubMed:31735292, ECO:0000269|PubMed:31735294}.	NA	NA	NA	NA	NA	NA	NA	GINZ01012061.1.p1	NA	NA	NA	Q8NA56	Q80VM3	A7RN65	A0A287AQJ3	W4XUZ8	A0A1L8HLR7, A0A1L8HUF4	NA	NA	NA	NA	NA	NA	NA	NA	NA	NA	NA	NA	NA	NA	NA	NA	NA	NA	NA	NA	NA
ENOG502QQ2Y	NA	NA	NA	NA	NA	NA	NA	NA	NA	NA	NA	NA	NA	NA	NA	NA	NA	NA	NA	NA	NA	NA	NA	NA	NA	NA	NA	NA	NA	NA	NA	NA	NA	NA	NA	NA	NA	NA	NA	NA	NA	NA	NA	NA	NA	NA	NA	NA	NA
ENOG502QQ38	NA	NA	NA	NA	NA	NA	NA	NA	NA	NA	NA	Q8VYA7	NA	Membrane protein	NA	NA	NA	NA	NA	NA	NA	NA	NA	NA	NA	NA	NA	NA	NA	NA	NA	NA	NA	NA	NA	NA	Q8VYA7	A0A0D3BI30	PK08313.1	p.McWhite201602_FernFrond.K45p_6446_3/3_0.714_1174, p.McWhite201602_FernSpore.K55p_9649_1/2_0.750_1220, p.McWhite201602_FernSpore.K45p_6662_2/2_0.750_1069, p.McWhite201602_FernFrond.K55ms_9397_1/3_0.714_1333, p.McWhite201602_FernGamet.K45p_6193_1/2_0.750_1227	AUR62007783-RA, AUR62002977-RA	A0A2K3DKJ9	KAG1326657.1, KAG1364339.1	A0A1D6NWY5	Q6Z868	D8SF00, D8SHY3	A0A494G9W7	A0A0R0KWB8	A0A3B6NL41, A0A3B6PIV7, A0A3B6QE10, A0A3B6RH24, A0A3B6SDI1, A0A3B6TNX8
ENOG502QQ39	Q8NDM7	CFAP43	C10orf79 WDR96	Cilia- and flagella-associated protein 43 (WD repeat-containing protein 96)	1665	FUNCTION: Flagellar protein involved in sperm flagellum axoneme organization and function (By similarity). Involved in the regulation of the beating frequency of motile cilia on the epithelial cells of the respiratory tract (By similarity). {ECO:0000250|UniProtKB:E9Q7R9}.	brain development [GO:0007420]; cerebrospinal fluid circulation [GO:0090660]; cilium assembly [GO:0060271]; mucociliary clearance [GO:0120197]; regulation of cilium beat frequency [GO:0003356]; sperm axoneme assembly [GO:0007288]	GO:0003356; GO:0005576; GO:0005930; GO:0007288; GO:0007420; GO:0060271; GO:0090660; GO:0097729; GO:0120197	11230166; 14702039; 15164054; 15489334; 25676728; 28552195; 29449551; 31004071	5	SUBCELLULAR LOCATION: Cell projection, cilium, flagellum {ECO:0000250|UniProtKB:A8JAF2}. Cytoplasm, cytoskeleton, flagellum axoneme {ECO:0000250|UniProtKB:Q57WH1}. Cytoplasm, cytoskeleton, cilium axoneme {ECO:0000250|UniProtKB:E9Q7R9}.	NA	NA	NA	NA	NA	NA	NA	GINZ01006993.1.p1, GINZ01014338.1.p1, GINZ01020153.1.p1	NA	NA	Q9VU57	Q8NDM7	E9Q7R9	NA	A0A5G2QY67	W4XHI0, W4XXS9, W4Y3Z8, W4Z7X0	A0A1L8GXY4	NA	EG_transcript_286	Q580P9, Q57YQ1	NA	NA	NA	NA	Q23K15	NA	NA	NA	p.McWhite201602_FernGamet.K55p_3556_3/3_0.667_6223, p.McWhite201602_FernGamet.K35ms_3760_2/4_0.250_2308	NA	A0A2K3CWA0, A0A2K3DHL8	NA	NA	NA	D8STG0, D8T5A3	NA	NA	NA
ENOG502QQ3B	NA	NA	NA	NA	NA	NA	NA	NA	NA	NA	NA	Q8GUP2	NA	S-adenosyl-L-methionine-dependent methyltransferases superfamily protein	NA	NA	methylation [GO:0032259]	methyltransferase activity [GO:0008168]; mRNA binding [GO:0003729]	NA	NA	NA	NA	NA	NA	NA	NA	NA	NA	NA	NA	NA	NA	NA	NA	NA	NA	Q8GUP2	A0A0D3DX00	PK26998.1, PK08255.1	p.McWhite201602_FernFrond.K55p_9413_1/9_0.500_1013, p.McWhite201602_FernGamet.K35p_11148_2/5_0.692_2742, p.McWhite201602_FernGamet.K55ms_16439_2/5_0.400_630, p.McWhite201602_FernFrond.K55ms_3217_6/9_0.300_860, p.McWhite201602_FernFrond.K55ms_3217_1/9_0.200_1356	AUR62018167-RA, AUR62042431-RA	A0A2K3D3U6	KAG1368415.1	A0A1D6M4R1, A0A1D6M7Z7	Q0DGU2	D8RVJ1	A0A3Q7IB24	I1MJB8, K7L758	A0A3B5Y3W3, A0A3B5Y4C4, A0A3B5Z1C5, A0A3B5Z1D3, A0A3B5ZYC6, A0A3B6A004, A0A3B6TSR9
ENOG502QQ3I	O95436, Q06495	SLC34A2, SLC34A1	NA, NPT2 SLC17A2	Sodium-dependent phosphate transport protein 2B (Sodium-phosphate transport protein 2B) (Na(+)-dependent phosphate cotransporter 2B) (NaPi3b) (Sodium/phosphate cotransporter 2B) (Na(+)/Pi cotransporter 2B) (NaPi-2b) (Solute carrier family 34 member 2), Sodium-dependent phosphate transport protein 2A (Sodium-phosphate transport protein 2A) (Na(+)-dependent phosphate cotransporter 2A) (NaPi-3) (Sod…	690, 639	FUNCTION: May be involved in actively transporting phosphate into cells via Na(+) cotransport. It may be the main phosphate transport protein in the intestinal brush border membrane. May have a role in the synthesis of surfactant in lungs' alveoli., FUNCTION: Involved in actively transporting phosphate into cells via Na(+) cotransport in the renal brush border membrane. Probably mediates 70-80% o…	cellular phosphate ion homeostasis [GO:0030643]; cellular protein metabolic process [GO:0044267]; in utero embryonic development [GO:0001701]; phosphate ion transport [GO:0006817]; response to estrogen [GO:0043627]; sodium-dependent phosphate transport [GO:0044341], arsenate ion transmembrane transport [GO:1901684]; cellular phosphate ion homeostasis [GO:0030643]; cellular protein metabolic proce…	GO:0001701; GO:0005436; GO:0005886; GO:0005887; GO:0005903; GO:0006817; GO:0016021; GO:0016324; GO:0030643; GO:0031402; GO:0031526; GO:0031982; GO:0042301; GO:0043627; GO:0044267; GO:0044341, GO:0001503; GO:0001822; GO:0005436; GO:0005654; GO:0005768; GO:0005829; GO:0005886; GO:0005887; GO:0005903; GO:0006817; GO:0009100; GO:0009986; GO:0010288; GO:0016324; GO:0016607; GO:0030165; GO:0030643; GO:…	10329428; 10610722; 15815621; 15489334; 11171583; 14702039; 12661006; 16960801, 8327470; 14702039; 15372022; 22506049; 26047794; 12324554; 20335586	5	SUBCELLULAR LOCATION: Membrane; Multi-pass membrane protein., SUBCELLULAR LOCATION: Apical cell membrane {ECO:0000269|PubMed:26047794}; Multi-pass membrane protein {ECO:0000255}.	NA	NA	NA	NA	NA	NA	NA	GINZ01001480.1.p1, GINZ01004671.1.p1, GINZ01006157.1.p1, GINZ01009279.1.p1, GINZ01009398.1.p1, GINZ01011563.1.p1	Q23530	NA	NA	O95436, Q06495	Q60825, Q9DBP0	A7RG57, A7RWT6, A7S044	A0A287ABA6, F1S5A6	W4XIL5, W4YMS9, W4ZCP8, W4ZFJ9	A0A1L8HL07, A0A1L8HTK0	NA	NA	NA	B5Y4T7, B7G2Y3, B7G4H0, B7G4H1, B7GBF0, B7GC15	NA	NA	NA	NA	NA	NA	NA	NA	NA	NA	NA	NA	NA	NA	NA	NA	NA
ENOG502QQ3K	NA	NA	NA	NA	NA	NA	NA	NA	NA	NA	NA	Q9FFI9	MKP11.14	Pectin lyase-like superfamily protein (Polygalacturonase-like protein)	NA	SUBCELLULAR LOCATION: Secreted, cell wall {ECO:0000256|ARBA:ARBA00004191}.	carbohydrate metabolic process [GO:0005975]	lyase activity [GO:0016829]; polygalacturonase activity [GO:0004650]	NA	NA	NA	NA	NA	NA	NA	NA	NA	NA	NA	NA	NA	NA	NA	NA	NA	NA	Q9FFI9	NA	NA	NA	AUR62012372-RA, AUR62002112-RA, AUR62031499-RA	NA	KAG1334150.1	NA	NA	NA	A0A3Q7HP53	A0A0R0LH50	NA
ENOG502QQ3Q	NA	NA	NA	NA	NA	NA	NA	NA	NA	NA	NA	NA	NA	NA	NA	NA	NA	NA	NA	NA	NA	NA	NA	NA	NA	NA	NA	NA	NA	NA	NA	NA	NA	NA	NA	NA	NA	NA	NA	NA	NA	NA	NA	NA	NA	NA	NA	NA	NA
ENOG502QQ3W	P04070	PROC	NA	Vitamin K-dependent protein C (EC 3.4.21.69) (Anticoagulant protein C) (Autoprothrombin IIA) (Blood coagulation factor XIV) [Cleaved into: Vitamin K-dependent protein C light chain; Vitamin K-dependent protein C heavy chain; Activation peptide]	461	FUNCTION: Protein C is a vitamin K-dependent serine protease that regulates blood coagulation by inactivating factors Va and VIIIa in the presence of calcium ions and phospholipids (PubMed:25618265). Exerts a protective effect on the endothelial cell barrier function (PubMed:25651845). {ECO:0000269|PubMed:25618265, ECO:0000269|PubMed:25651845}.	blood coagulation [GO:0007596]; negative regulation of apoptotic process [GO:0043066]; negative regulation of blood coagulation [GO:0030195]; negative regulation of coagulation [GO:0050819]; negative regulation of inflammatory response [GO:0050728]; positive regulation of establishment of endothelial barrier [GO:1903142]; proteolysis [GO:0006508]	GO:0004252; GO:0005509; GO:0005576; GO:0005615; GO:0005783; GO:0005788; GO:0005794; GO:0005796; GO:0006508; GO:0007596; GO:0030195; GO:0043066; GO:0050728; GO:0050819; GO:1903142	2991859; 2991887; 3511471; 14702039; 15815621; 15489334; 8560401; 8477066; 6589623; 7878626; 1694179; 1544894; 16335952; 22171320; 24275569; 26091039; 8003977; 9003757; 8446940; 2437584; 2602169; 1868249; 1347706; 1611081; 1511988; 1511989; 1301959; 1593215; 8324221; 8499565; 8499568; 8292730; 8398832; 7919373; 7841323; 7841324; 7865674; 7974343; 7605880; 7792728; 8829639; 9798967; 22531345; 2254…	5	SUBCELLULAR LOCATION: Secreted {ECO:0000269|PubMed:25618265}. Golgi apparatus {ECO:0000269|PubMed:22531345, ECO:0000269|PubMed:25748729}. Endoplasmic reticulum {ECO:0000269|PubMed:22531345, ECO:0000269|PubMed:25748729}.	NA	NA	NA	NA	NA	NA	NA	NA	NA	NA	NA	P04070	P33587	NA	I3LRJ4, Q9GLP2	NA	A0A1L8G4P2, A0A1L8GB68	NA	NA	NA	NA	NA	NA	NA	NA	NA	NA	NA	NA	NA	NA	NA	NA	NA	NA	NA	NA	NA
ENOG502QQ3X	NA	NA	NA	NA	NA	NA	NA	NA	NA	NA	NA	NA	NA	NA	NA	NA	NA	NA	NA	NA	NA	NA	NA	NA	NA	NA	NA	NA	P38310	NA	NA	NA	NA	NA	NA	NA	NA	NA	NA	NA	NA	NA	NA	NA	NA	NA	NA	NA	NA
ENOG502QQ3Z	P57076	CFAP298	C21orf48 C21orf59	Cilia- and flagella-associated protein 298 (Protein kurly homolog)	290	FUNCTION: Plays a role in motile cilium function, possibly by acting on outer dynein arm assembly (PubMed:24094744). Seems to be important for initiation rather than maintenance of cilium motility (By similarity). Required for correct positioning of the cilium at the apical cell surface, suggesting an additional role in the planar cell polarity (PCP) pathway (By similarity). May suppress canonica…	cilium assembly [GO:0060271]; regulation of cilium movement [GO:0003352]	GO:0003352; GO:0005634; GO:0005829; GO:0005856; GO:0005929; GO:0060271	10830953; 15489334; 15592455; 24094744; 29601588	5	SUBCELLULAR LOCATION: Cytoplasm {ECO:0000269|PubMed:29601588}. Cytoplasm, cytoskeleton, cilium basal body {ECO:0000250|UniProtKB:A0A1L8HCK2}. Note=Partially colocalized with SASS6 in cytoplasmic puncta, suggesting a centrosomal localization. {ECO:0000250|UniProtKB:Q5U3Z0}.	NA	NA	NA	NA	NA	NA	NA	GINZ01013270.1.p1	NA	NA	Q9VZH1	P57076	Q8BL95	A7SR06	A0A286ZKE9	W4Z3I2	A0A1L8H579, A0A1L8HCK2	NA	EG_transcript_19668	Q389Y9	NA	A0A509AHN1	C0H554	A0A384KYV8	I7LVP0	NA	NA	NA	p.McWhite201602_FernGamet.K55ms_8841_3/4_0.667_1219, p.McWhite201602_FernGamet.K35p_2226_2/8_0.300_1372, p.McWhite201602_FernGamet.K45p_2123_6/7_0.500_1217, p.McWhite201602_FernSpore.K35ms_77_1/2_0.750_1335	NA	A0A2K3CU42	NA	NA	NA	D8S5S1, D8SMT7	NA	NA	NA
ENOG502QQ40	NA	NA	NA	NA	NA	NA	NA	NA	NA	NA	NA	NA	NA	NA	NA	NA	NA	NA	NA	NA	NA	NA	NA	NA	A7SEY3	NA	NA	NA	NA	NA	NA	NA	NA	NA	NA	NA	NA	NA	NA	NA	NA	NA	NA	NA	NA	NA	NA	NA	NA
ENOG502QQ49	NA	NA	NA	NA	NA	NA	NA	NA	NA	NA	NA	Q9LV69	MJE7.7	At5g48440 (FAD-dependent oxidoreductase family protein)	NA	NA	NA	oxidoreductase activity [GO:0016491]	NA	NA	NA	NA	NA	NA	NA	NA	NA	NA	NA	NA	NA	NA	NA	NA	NA	NA	Q9LV69	A0A0D3DBS1	PK13320.1	p.McWhite201602_FernGamet.K45ms_92_3/9_0.545_2018, p.McWhite201602_FernFrond.K45ms_6029_12/12_0.447_1964, p.McWhite201602_FernSpore.K45p_6557_4/5_0.667_1909, p.McWhite201602_FernGamet.K55p_25_4/9_0.545_1543, p.McWhite201602_FernSpore.K35p_6605_4/7_0.500_1718, p.McWhite201602_FernGamet.K55p_25_5/9_0.545_1967, p.McWhite201602_FernSpore.K35ms_1422_2/5_0.692_1965, p.McWhite201602_FernFrond.K35ms_6887…	AUR62028656-RA, AUR62008077-RA, AUR62030912-RA, AUR62043643-RA, AUR62027071-RA	A0A2K3DL07	KAG1363703.1	A0A1D6I8I3	Q69IN1	D8QSK5, D8R1S5	A0A3Q7I3J1	A0A0R0LED1, I1KYY0	A0A3B6KJV4, A0A3B6LQ58, A0A3B6MW76
ENOG502QQ4F	Q4G0P3	HYDIN	HYDIN1 KIAA1864	Hydrocephalus-inducing protein homolog	5121	FUNCTION: Required for ciliary motility. {ECO:0000250}.	axonemal central apparatus assembly [GO:1904158]; cilium movement [GO:0003341]; epithelial cell development [GO:0002064]; trachea development [GO:0060438]; ventricular system development [GO:0021591]	GO:0002064; GO:0003341; GO:0021591; GO:0060438; GO:1904158; GO:1990716; GO:1990718	14702039; 15616553; 15489334; 17974005; 16938426; 17296793; 23022101; 25186273;	5	SUBCELLULAR LOCATION: Cell projection, cilium {ECO:0000305}. Cytoplasm, cytoskeleton, cilium axoneme {ECO:0000250|UniProtKB:Q80W93}. Note=Localizes in the cilium axoneme in a SPEF1-dependent manner. {ECO:0000250|UniProtKB:Q80W93}.	NA	NA	NA	NA	NA	NA	NA	GINZ01001158.1.p1, GINZ01004720.1.p1, GINZ01004962.1.p1	NA	NA	Q9VPV1	Q4G0P3	Q80W93	A7T9R2, A7TAH9	A0A286ZP34	W4XGE6, W4XJD0, W4XQD8, W4YB82, W4Z9L1	A0A1L8GF23	NA	EG_transcript_8, EG_transcript_59629	Q583L9	NA	A0A509AN02	Q8IL30	A0A679L691	Q22UM4, W7XGG9	NA	NA	NA	p.McWhite201602_FernGamet.K45p_2601_5/5_0.583_11493, p.McWhite201602_FernGamet.K55p_12316_3/9_0.250_1343, p.McWhite201602_FernGamet.K35ms_8998_5/10_0.621_1815, p.McWhite201602_FernGamet.K45p_2877_5/10_0.533_1419, p.McWhite201602_FernFrond.K45p_17551_1/2_0.750_1397, p.McWhite201602_FernGamet.K35p_1741_6/12_0.281_1481, p.McWhite201602_FernGamet.K35ms_8998_1/10_0.586_1510, p.McWhite201602_FernGamet.…	NA	A0A2K3E6E5	NA	NA	NA	D8RQG9, D8STP3	NA	NA	NA
ENOG502QQ4I	NA	NA	NA	NA	NA	NA	NA	NA	NA	NA	NA	NA	NA	NA	NA	NA	NA	NA	NA	NA	NA	NA	NA	NA	NA	NA	NA	NA	NA	NA	NA	NA	NA	NA	NA	NA	NA	NA	NA	NA	NA	NA	NA	NA	NA	NA	NA	NA	NA
ENOG502QQ4Q	Q6ZTR5	CFAP47	CHDC2 CXorf22 CXorf30 CXorf59	Cilia- and flagella-associated protein 47	3187	NA	NA	NA	14702039; 15772651; 15489334	3	NA	NA	NA	NA	NA	NA	NA	NA	GINZ01003440.1.p1, GINZ01011771.1.p1, GINZ01011772.1.p1	NA	NA	NA	Q6ZTR5	A0A0G2JEB6	A7STZ5, A7STZ6, A7TAV9	A0A5G2RAQ7, K7GM09	W4XPI5, W4YL95, W4ZEV7	A0A1L8HGI3, A0A1L8HGJ2, A0A1L8HGQ8	NA	EG_transcript_31	Q583U1	NA	NA	NA	NA	I7LV58, I7LY45, I7MEN4, W7WVU8	NA	NA	NA	NA	NA	A0A2K3CNX4, A0A2K3CP55	NA	NA	NA	NA	NA	NA	NA
ENOG502QQ4T	NA	NA	NA	NA	NA	NA	NA	NA	NA	NA	NA	Q9SYQ8	CLV1	Receptor protein kinase CLAVATA1 (EC 2.7.11.1)	FUNCTION: Involved in the detection of CLV3 and CLV3-like (CLE) peptides, that act as extracellular signals regulating meristem maintenance. Acts with CLV3p as a ligand-receptor pair in a signal transduction pathway coordinating growth between adjacent meristematic regions and controlling the balance between meristem cell proliferation and differentiation. {ECO:0000269|PubMed:19933383}.	SUBCELLULAR LOCATION: Cell membrane {ECO:0000269|PubMed:19933383, ECO:0000269|PubMed:21051944}; Single-pass type I membrane protein {ECO:0000269|PubMed:19933383, ECO:0000269|PubMed:21051944}.	cell differentiation [GO:0030154]; multicellular organism development [GO:0007275]; peptidyl-serine autophosphorylation [GO:0036289]; regulation of meristem structural organization [GO:0009934]	ATP binding [GO:0005524]; protein self-association [GO:0043621]; protein serine/threonine kinase activity [GO:0004674]; protein serine kinase activity [GO:0106310]; protein threonine kinase activity [GO:0106311]; receptor serine/threonine kinase binding [GO:0033612]	NA	NA	NA	NA	NA	NA	NA	NA	NA	NA	NA	NA	NA	B7G6V7	NA	NA	NA	NA	Q9SYQ8	A0A0D3D0Z5	PK07153.1	NA	AUR62040553-RA, AUR62041480-RA	NA	KAG1359423.1, KAG1360967.1	P0DL10	Q5Z9N5	NA	A0A3Q7GAM8	A0A0R0HFP5, A0A0R0HPY5, Q9M6A7	A0A3B6RSC9, A0A3B6TMI8, A0A3B6UC44
ENOG502QQ4U	NA	NA	NA	NA	NA	NA	NA	NA	NA	NA	NA	NA	NA	NA	NA	NA	NA	NA	NA	NA	NA	NA	NA	NA	NA	NA	NA	NA	NA	NA	NA	NA	NA	NA	NA	NA	NA	A0A0D3CC21	PK19104.1	p.McWhite201602_FernSpore.K45p_9425_1/1_1.000_1283, p.McWhite201602_FernFrond.K35p_1616_2/6_0.571_1271, p.McWhite201602_FernSpore.K45ms_9091_2/3_0.714_853, p.McWhite201602_FernGamet.K35ms_11262_1/1_1.000_913, p.McWhite201602_FernFrond.K45p_1713_1/4_0.200_671, p.McWhite201602_FernSpore.K45p_4121_1/4_0.700_1067, p.McWhite201602_FernSpore.K55p_832_4/4_0.583_1364, p.McWhite201602_FernSpore.K55p_832_1…	AUR62013508-RA, AUR62026764-RA	A8JDA2	KAG1328168.1	B6U038	Q7F229	D8R5M4, D8SFC3, D8SK76, D8SK77, D8T095	A0A3Q7GYP5	I1JYW6, I1KAL3	A0A3B6ASU3, A0A3B6C0E3, A0A3B6DAK7, A0A3B6EUC2, A0A3B6FXC3
ENOG502QQ4W	Q6UVJ0	SASS6	SAS6	Spindle assembly abnormal protein 6 homolog (HsSAS-6)	657	FUNCTION: Central scaffolding component of the centrioles ensuring their 9-fold symmetry. Required for centrosome biogenesis and duplication: required both for mother-centriole-dependent centriole duplication and deuterosome-dependent centriole amplification in multiciliated cells. Overexpression results in excess foci-bearing centriolar markers. Required for the recruitment of STIL to the procen…	centriole replication [GO:0007099]; centrosome duplication [GO:0051298]	GO:0005813; GO:0005814; GO:0005829; GO:0007099; GO:0034451; GO:0051298; GO:0098536	16710414; 17974005; 15572125; 15665853; 16244668; 16964243; 17681131; 18669648; 19690332; 20068231; 21269460; 22020124; 21725316; 21273447; 24107630; 23186163; 31722219; 24951542	5	SUBCELLULAR LOCATION: Cytoplasm, cytoskeleton, microtubule organizing center, centrosome {ECO:0000269|PubMed:15665853, ECO:0000269|PubMed:24107630, ECO:0000269|PubMed:31722219}. Cytoplasm, cytoskeleton, microtubule organizing center, centrosome, centriole {ECO:0000269|PubMed:15572125, ECO:0000269|PubMed:15665853, ECO:0000269|PubMed:17681131}. Note=Component of the deuterosome, a structure that pr…	NA	NA	NA	NA	NA	NA	NA	GINZ01009391.1.p1	NA	NA	Q9VAC8	Q6UVJ0	Q80UK7	NA	A0A286ZPE5	W4XQ16, W4ZE13	A0A1L8GN37, A0A1L8HYW3	NA	NA	NA	NA	A0A509AEM6	C6KSS4	A0A679L5V4	I7M8R0, Q23RG9	NA	NA	NA	p.McWhite201602_FernGamet.K55ms_5309_2/7_0.684_3197, p.McWhite201602_FernGamet.K55p_3073_4/7_0.722_3407, p.McWhite201602_FernGamet.K55ms_5309_4/7_0.684_3360, p.McWhite201602_FernGamet.K45ms_5721_7/10_0.381_3267, p.McWhite201602_FernGamet.K55ms_5309_1/7_0.684_3270, p.McWhite201602_FernGamet.K45ms_5721_8/10_0.381_3267, p.McWhite201602_FernGamet.K35ms_6289_3/6_0.588_3352, p.McWhite201602_FernGamet.K…	NA	A9CQL4	NA	NA	NA	D8QTD9, D8QTH2, D8SBU6	NA	NA	NA
ENOG502QQ4X	NA	NA	NA	NA	NA	NA	NA	NA	NA	NA	NA	A0A1P8AWP1, F4J3R7	NA, SPD1	p-loop containing nucleoside triphosphate hydrolases superfamily protein, Protein SEEDLING PLASTID DEVELOPMENT 1	NA, FUNCTION: Required during eoplast (a highly reduced plastid type present during the degreening and dehydration stages of seed maturation) development in embryos and early stages of eoplast redifferentiation during seedling growth. {ECO:0000269|PubMed:21045120}.	NA, SUBCELLULAR LOCATION: Plastid, chloroplast membrane {ECO:0000269|PubMed:21045120}; Peripheral membrane protein {ECO:0000269|PubMed:21045120}; Intermembrane side {ECO:0000269|PubMed:21045120}. Plastid, chloroplast envelope {ECO:0000269|PubMed:21045120}.	NA, plastid organization [GO:0009657]; reversible differentiation [GO:0090677]; seed maturation [GO:0010431]	ATPase activity [GO:0016887]; ATP binding [GO:0005524]	NA	NA	NA	NA	NA	NA	NA	NA	NA	NA	NA	EG_transcript_379, EG_transcript_1272, EG_transcript_1308, EG_transcript_1520, EG_transcript_1765, EG_transcript_1927, EG_transcript_2335, EG_transcript_2469, EG_transcript_2835, EG_transcript_4743, EG_transcript_5696, EG_transcript_11121, EG_transcript_16802, EG_transcript_41234, EG_transcript_43232	Q584X8	A0T0F7	NA	NA	NA	NA	A0A1P8AWP1, F4J3R7	A0A0D2ZR66, A0A0D3AER1, A0A0D3CLG2, A0A0D3EFA4	PK15735.1, PK19703.1	p.McWhite201602_FernFrond.K55ms_16338_4/4_0.750_2824, p.McWhite201602_FernFrond.K35p_13110_5/6_0.444_1862, p.McWhite201602_FernGamet.K35ms_20119_5/6_0.400_1515, p.McWhite201602_FernGamet.K55p_6665_2/5_0.250_1182	AUR62019557-RA, AUR62019558-RA, AUR62017581-RA, AUR62015118-RA, AUR62037875-RA, AUR62037874-RA	A0A2K3CPX2, A0A2K3DQV3, A0A2K3DQW5	KAG1368829.1	A0A1D6F8V4, C0P427	A0A0P0X317, Q5VMB3	D8RG55, D8SPK6	A0A3Q7IQ47, A0A3Q7J5E9, A0A3Q7JTD1	I1LEY9, I1NFG0, K7KWU4	A0A3B5XV43, A0A3B5YSC6, A0A3B5ZP59, A0A3B6R9T4, A0A3B6SD11, A0A3B6TE42
ENOG502QQ50	NA	NA	NA	NA	NA	NA	NA	NA	NA	NA	NA	NA	NA	NA	NA	NA	NA	NA	NA	NA	NA	P09957	NA	NA	NA	NA	NA	NA	NA	NA	NA	NA	NA	NA	NA	NA	NA	NA	NA	NA	NA	NA	NA	NA	NA	NA	NA	NA	NA
ENOG502QQ55	NA	NA	NA	NA	NA	NA	NA	NA	NA	NA	NA	A0A1P8B9U3, A0A1P8BG25, F4JAB7, F4KE06, Q8RWM4, Q94KD8, Q9FGY1, Q9FLG1, Q9LJN4, Q9LXA8, Q9LXD6, Q9LZJ4, Q9SD68, Q9SD72, Q9SD73, Q9SGZ5	NA, BXL2, BXL1, BXL4, BXL5, BXL6, BXL3, F26K9_140, F13I12.100, F13I12.60, F13I12.50, BXL7	Glycosyl hydrolase family protein, Beta-glucosidase (EC 3.2.1.21), Beta-glucosidase-like protein (Glycosyl hydrolase family protein), Probable beta-D-xylosidase 2 (AtBXL2) (EC 3.2.1.-), Beta-D-xylosidase 1 (AtBXL1) (EC 3.2.1.-) (Alpha-L-arabinofuranosidase) (EC 3.2.1.55), Beta-D-xylosidase 4 (AtBXL4) (EC 3.2.1.37), Probable beta-D-xylosidase 5 (AtBXL5) (EC 3.2.1.-), Probable beta-D-xylosidase 6 (…	NA, FUNCTION: May be involved in remodeling of xylans during vascular development. {ECO:0000250}., FUNCTION: Involved in pectic arabinan modification in mucilage secretory cells. Acts also as a beta-D-xylosidase during the remodeling of xylans in vascular development. {ECO:0000269|PubMed:12609041, ECO:0000269|PubMed:15181203, ECO:0000269|PubMed:19458117}., FUNCTION: Beta-D-xylosidase showing an o…	NA, SUBCELLULAR LOCATION: Secreted, extracellular space, extracellular matrix {ECO:0000250}., SUBCELLULAR LOCATION: Secreted, extracellular space, extracellular matrix {ECO:0000305}., SUBCELLULAR LOCATION: Secreted {ECO:0000305}.	glucan catabolic process [GO:0009251], arabinan catabolic process [GO:0031222]; xylan catabolic process [GO:0045493], arabinan catabolic process [GO:0031222]; seed coat development [GO:0010214]; xylan catabolic process [GO:0045493], arabinan catabolic process [GO:0031222]; systemic acquired resistance [GO:0009627]; xylan catabolic process [GO:0045493]	beta-glucosidase activity [GO:0008422], beta-glucosidase activity [GO:0008422]; scopolin beta-glucosidase activity [GO:0102483], alpha-L-arabinofuranosidase activity [GO:0046556]; xylan 1,4-beta-xylosidase activity [GO:0009044], beta-glucosidase activity [GO:0008422]; xylan 1,4-beta-xylosidase activity [GO:0009044]	NA	NA	Q23892	NA	NA	NA	NA	NA	W4Z0K3	A0A1L8H7R1	NA	EG_transcript_1790, EG_transcript_2912	NA	B7FWJ8, B7FYX7	NA	NA	NA	A4VE26, I7MIP4	A0A1P8B9U3, A0A1P8BG25, F4JAB7, F4KE06, Q8RWM4, Q94KD8, Q9FGY1, Q9FLG1, Q9LJN4, Q9LXA8, Q9LXD6, Q9LZJ4, Q9SD68, Q9SD72, Q9SD73, Q9SGZ5	A0A0D3A8X7, A0A0D3AKA2, A0A0D3AS84, A0A0D3AX14, A0A0D3AX31, A0A0D3AX32, A0A0D3AYQ1, A0A0D3AZ42, A0A0D3AZR6, A0A0D3B265, A0A0D3BF28, A0A0D3BHP7, A0A0D3BHQ0, A0A0D3BHQ2, A0A0D3BTX8, A0A0D3BW80, A0A0D3C760, A0A0D3CID1, A0A0D3CVE5, A0A0D3CYH4, A0A0D3CYK0, A0A0D3CYK2, A0A0D3DC68, A0A0D3E0X4, A0A0D3E266, A0A0D3EDL1, A0A0D3EDL2, A0A0D3EDV3, A0A0D3EG70, A0A0D3EGE9, A0A0D3EHR7	PK23956.1, PK24629.1, PK12441.1, PK20277.1, PK07062.1, PK16859.1, PK02829.1, PK16008.1, PK00913.1, PK21618.1, PK00362.1, PK21098.1	p.McWhite201602_FernFrond.K35ms_3057_6/6_0.643_2813, p.McWhite201602_FernFrond.K45p_15668_1/1_1.000_3293, p.McWhite201602_FernFrond.K45p_76_16/16_0.333_2991, p.McWhite201602_FernFrond.K35p_65_9/10_0.532_3288, p.McWhite201602_FernGamet.K55ms_1967_9/18_0.541_3442, p.McWhite201602_FernGamet.K35p_4761_9/10_0.190_2701, p.McWhite201602_FernFrond.K45p_15004_2/2_0.750_2729, p.McWhite201602_FernGamet.K45p…	AUR62034083-RA, AUR62007526-RA, AUR62007527-RA, AUR62016098-RA, AUR62016137-RA, AUR62004018-RA, AUR62004017-RA, AUR62039730-RA, AUR62034146-RA, AUR62020191-RA, AUR62020095-RA, AUR62035046-RA, AUR62027725-RA, AUR62043458-RA, AUR62042956-RA, AUR62042957-RA, AUR62014289-RA, AUR62031299-RA, AUR62024669-RA, AUR62043776-RA, AUR62011825-RA, AUR62001589-RA, AUR62001687-RA, AUR62005884-RA, AUR62005885-RA,…	NA	KAG1326111.1, KAG1326112.1, KAG1326113.1, KAG1326199.1, KAG1333913.1, KAG1333914.1, KAG1333916.1, KAG1333917.1, KAG1337752.1, KAG1342406.1, KAG1342407.1, KAG1342444.1, KAG1355123.1	A0A1D6E4T8, A0A1D6EGK8, A0A1D6GH62, A0A1D6JFG2, A0A1D6L4E9, A0A1D6L4F0, A0A1D6M4Z2, A0A1D6NAD2, A0A1D6PTL5, A0A1D6QK01, A0A1D6QU17, B4F8R5, B6SWK9, B7ZXD3, B8A1R0, K7V329, K7WB31, Q6VB92	A0A0P0VIY8, A0A0P0XZC5, A0A0P0Y1K3, A0A0P0Y573, Q0IT77, Q0IT92, Q0JNF8, Q10CU4, Q10CU9, Q10CV2, Q2QZ84, Q53MQ1, Q60EH3, Q6Z8I7, Q6ZG89, Q7X6F6, Q7X7M4, Q94ED2	D8QPF8, D8QYJ3, D8RU61, D8RVL3, D8S2B3, D8S994, D8S995, D8SL21, D8SN31, D8SPR4, D8SR47, D8SUV4, D8SVP1, D8SVP2	A0A3Q7E9B5, A0A3Q7EN49, A0A3Q7EQN7, A0A3Q7FCH4, A0A3Q7G0T6, A0A3Q7G769, A0A3Q7G7Y1, A0A3Q7H063, A0A3Q7H1P7, A0A3Q7H2W5, A0A3Q7HVR3, A0A3Q7IEQ9, A0A3Q7IX94, A0A3Q7J0Q3, A0A3Q7J0Z8, H1AC31	A0A0R0EWH1, A0A0R0EX33, A0A0R0FL35, A0A0R0G057, A0A0R0HT51, A0A0R0JU29, A0A0R0K4H0, A0A0R0L894, A0A368UGZ4, I1JBG9, I1JHB3, I1JIN5, I1JQR0, I1KA12, I1KR53, I1KUF1, I1L4V4, I1LA42, I1LVZ8, I1M7D8, I1MAR9, I1MB94, I1MGH2, I1ML02, I1MW70, I1N8A2, I1NBB5, K7L243, K7LBF4, K7LBP9, K7LQP0, K7N397	A0A1D5URN5, A0A2X0SWX3, A0A3B5Y2Q4, A0A3B5Z003, A0A3B5ZX66, A0A3B6B362, A0A3B6B6U8, A0A3B6B722, A0A3B6BAJ4, A0A3B6C9P2, A0A3B6CF64, A0A3B6CFX5, A0A3B6CGH1, A0A3B6DKI4, A0A3B6DMR3, A0A3B6EG71, A0A3B6EMU9, A0A3B6FJX2, A0A3B6FXQ5, A0A3B6GUA4, A0A3B6GZM0, A0A3B6H5G7, A0A3B6HND2, A0A3B6HSR2, A0A3B6HTG7, A0A3B6HXE0, A0A3B6I1E5, A0A3B6IKQ2, A0A3B6INV1, A0A3B6IP80, A0A3B6IPU7, A0A3B6ITX2, A0A3B6JCT2, A0A…
ENOG502QQ5A	O00625	PIR	NA	Pirin (EC 1.13.11.24) (Probable quercetin 2,3-dioxygenase PIR) (Probable quercetinase)	290	FUNCTION: Transcriptional coregulator of NF-kappa-B which facilitates binding of NF-kappa-B proteins to target kappa-B genes in a redox-state-dependent manner. May be required for efficient terminal myeloid maturation of hematopoietic cells. Has quercetin 2,3-dioxygenase activity (in vitro). {ECO:0000269|PubMed:17288615, ECO:0000269|PubMed:20010624, ECO:0000269|PubMed:20711196, ECO:0000269|PubMed…	digestion [GO:0007586]; monocyte differentiation [GO:0030224]; transcription by RNA polymerase II [GO:0006366]	GO:0003712; GO:0005634; GO:0005654; GO:0005737; GO:0005829; GO:0006366; GO:0007586; GO:0008127; GO:0030224; GO:0046872	9079676; 15489334; 10362352; 15951572; 17288615; 20089166; 19766747; 20010624; 21269460; 22814378; 14573596; 20711196; 23716661	5	SUBCELLULAR LOCATION: Nucleus {ECO:0000269|PubMed:20089166, ECO:0000269|PubMed:9079676}. Cytoplasm {ECO:0000269|PubMed:20089166}. Note=Predominantly localized in dot-like subnuclear structures. Cytoplasmic localization of PIR seems to positively correlate with melanoma progression. {ECO:0000269|PubMed:20089166, ECO:0000269|PubMed:9079676}.	Q9LPS9, Q9LX45, Q9LX49, Q9ZW82	NA, PRN1, PRN2	Pirin-like protein At1g50590, Putative pirin-like protein At3g59260, Pirin-1 (AtPirin1), Pirin-like protein 2 (PIRIN2) (Pirin-like protein At2g43120)	NA, FUNCTION: Involved in abscisic acid signal transduction. Plays a role in seed germination and early seedling development. Involved in the blue light (BL) signaling. {ECO:0000269|PubMed:17322342}., FUNCTION: Involved in susceptibility to the bacterial plant pathogen Ralstonia solanacearum. Stabilizes the xylem cysteine protease XCP2 by blocking its autolysis. {ECO:0000269|PubMed:24947605}.	SUBCELLULAR LOCATION: Nucleus {ECO:0000250}., SUBCELLULAR LOCATION: Cytoplasm, cytosol {ECO:0000269|PubMed:24947605}. Nucleus {ECO:0000269|PubMed:24947605}.	NA, abscisic acid-activated signaling pathway [GO:0009738]; blue light signaling pathway [GO:0009785]; response to abscisic acid [GO:0009737], defense response to bacterium [GO:0042742]	NA, metal ion binding [GO:0046872]; peptidase inhibitor activity [GO:0030414]	GINZ01008461.1.p1, GINZ01008462.1.p1, GINZ01008463.1.p1	NA	C7G074, Q54EK6, Q54I01, Q54QI5, Q54TP1, Q54UE4, Q54UE5, Q54UE9, Q54UY3	NA	O00625	Q9D711	A7SIR9	K7GKW6	W4XMD4, W4YV57	Q7ZX61	NA	EG_transcript_9822, EG_transcript_21282	NA	B7FQ23, B7FWH1, B7G1L1	NA	NA	NA	I7MGA3, Q23U84, Q23U85	Q9LPS9, Q9LX45, Q9LX49, Q9ZW82	A0A0D3ANY5, A0A0D3B6G3, A0A0D3BPH9, A0A0D3BWX7, A0A0D3CPS8, A0A0D3CUR0, A0A0D3DUB2, A0A0D3DUB3	PK23933.1	p.McWhite201602_FernGamet.K45p_255_6/6_0.600_1816, p.McWhite201602_FernGamet.K45p_255_1/6_0.600_1304, p.McWhite201602_FernGamet.K55p_254_2/4_0.727_1406, p.McWhite201602_FernGamet.K55p_254_3/4_0.727_1983, p.McWhite201602_FernFrond.K35ms_10896_1/3_0.714_1629, p.McWhite201602_FernGamet.K35p_26223_2/2_0.889_837, p.McWhite201602_FernGamet.K35p_26223_1/2_0.444_2410, p.McWhite201602_FernGamet.K35ms_1279…	AUR62037111-RA, AUR62042876-RA, AUR62015930-RA, AUR62040679-RA	A0A2K3CVS7	KAG1327290.1, KAG1330852.1, KAG1370059.1	A0A1D6FJU3, A0A1D6LBR8, A0A1D6P132, B4FDB3, B4FMB9, C0P2Q1	Q0J0T5, Q0J657, Q75LB9	D8SVX9, D8TB36	A0A3Q7HIN1, A0A3Q7I946, A0A3Q7J5W2, Q9SEE4	A0A0R0EY21, A0A0R0J157, I1JJF8, I1KYF4, I1M6K5, I1N5F6	A0A3B5Y6H5, A0A3B5Z3Z1, A0A3B6A275, A0A3B6I0M3, A0A3B6I0M9, A0A3B6I243, A0A3B6I2Y6, A0A3B6KKZ9, A0A3B6LNW9, A0A3B6LXV7, A0A3B6LXZ5, A0A3B6LXZ7, A0A3B6LY55, A0A3B6MUS2, A0A3B6N0Z7, A0A3B6N2D5, A0A3B6N2Q8, A0A3B6N3L7
ENOG502QQ5C	NA	NA	NA	NA	NA	NA	NA	NA	NA	NA	NA	NA	NA	NA	NA	NA	NA	NA	NA	NA	NA	NA	NA	NA	NA	NA	NA	NA	NA	NA	NA	NA	NA	NA	NA	NA	NA	NA	PK13518.1	NA	NA	NA	NA	A0A1D6I2J9, A0A1D6I2K1	Q6EQG8	NA	A0A3Q7HDK5, A0A3Q7JRJ5	I1JJ63, I1M6V6	A0A3B6LLE4, A0A3B6MQS4, W5EZE9
ENOG502QQ5D	NA	NA	NA	NA	NA	NA	NA	NA	NA	NA	NA	A0A2P2CLH4, A0A2P2CLH5, F4IL90, Q33884, Q9T6H8	ccmFN2, ccmFN1, NA, CCMFN2, CCMFN1;	Cytochrome c biogenesis FN2 (Fragment), Cytochrome c biogenesis FN1, Cytochrome C assembly protein, Cytochrome c biogenesis CcmF N-terminal-like mitochondrial protein 2 (Cytochrome c biogenesis orf203) (Fragment), Cytochrome c biogenesis CcmF N-terminal-like mitochondrial protein 1 (Cytochrome c biogenesis orf382)	NA, FUNCTION: Forms a complex with CCMFC, CCMFN1 and CCMH that performs the assembly of heme with c-type apocytochromes in mitochondria. {ECO:0000269|PubMed:18644794}., FUNCTION: Forms a complex with CCMFC, CCMFN2 and CCMH that performs the assembly of heme with c-type apocytochromes in mitochondria. {ECO:0000269|PubMed:18644794}.	NA, SUBCELLULAR LOCATION: Mitochondrion inner membrane {ECO:0000269|PubMed:18644794}; Multi-pass membrane protein {ECO:0000255}.	cytochrome complex assembly [GO:0017004]	heme binding [GO:0020037]; heme transmembrane transporter activity [GO:0015232], heme transmembrane transporter activity [GO:0015232]	NA	NA	NA	NA	NA	NA	NA	NA	NA	NA	NA	NA	NA	NA	NA	NA	NA	NA	A0A2P2CLH4, A0A2P2CLH5, F4IL90, Q33884, Q9T6H8	A0A0D2ZT83, A0A0D3CCP3	PK27351.1, PK23580.1	NA	AUR62033936-RA, AUR62042333-RA	NA	NA	Q6R9E9	Q8HCN0	NA	A0A3Q7FE74, A0A3Q7HD31, A0A3Q7HKH0, A0A3Q7J7M5, A0A3Q7J8B7, A0A3Q7JN85, K4B617, K4BRW1, K4C7L6	M1FN36, M1FPL3	A0A3B5Z502, A0A3B5Z562, A0A3B5Z6J5, A0A3B6AXW2, A0A3B6FLV4, A0A3B6FVX0, A0A3B6IPY4, A0A3B6QEU2, A0A3B6QP07, A0A3B6TQ61, A0A3B6TTC4, Q35984
ENOG502QQ5E	NA	NA	NA	NA	NA	NA	NA	NA	NA	NA	NA	Q84MA8, Q9SRK7	AZG2, AZG1	Adenine/guanine permease AZG2 (AzgA-homolog protein) (Protein AZAGUANINE RESISTANT 2) (AtAzg2), Adenine/guanine permease AZG1 (AzgA-homolog protein) (Protein AZAGUANINE RESISTANT 1) (AtAzg1)	FUNCTION: Transports natural purines (adenine and guanine) as well as purine analogs. Confers sensitivity to 8-azaadenine and 8-azaguanine (8-azg). {ECO:0000269|PubMed:19121308}.	SUBCELLULAR LOCATION: Membrane {ECO:0000305}; Multi-pass membrane protein {ECO:0000305}.	adenine nucleotide transport [GO:0051503]; adenine transport [GO:0015853]; guanine nucleotide transmembrane transport [GO:1903790]; guanine transport [GO:0015854]; purine nucleobase transport [GO:0006863], adenine transport [GO:0015853]; guanine transport [GO:0015854]; purine nucleobase transport [GO:0006863]	adenine nucleotide transmembrane transporter activity [GO:0000295]; guanine nucleotide transmembrane transporter activity [GO:0001409]; purine nucleobase transmembrane transporter activity [GO:0005345], purine nucleobase transmembrane transporter activity [GO:0005345]	NA	NA	NA	NA	NA	NA	A7T3Z1	NA	NA	NA	NA	NA	NA	B7FP05	NA	NA	NA	NA	Q84MA8, Q9SRK7	A0A0D3AEJ9, A0A0D3E9Q5	PK28571.1, PK18109.1, PK01869.1	p.McWhite201602_FernFrond.K55p_19033_1/1_1.000_2383, p.McWhite201602_FernGamet.K45ms_11253_1/1_1.000_2391	AUR62012356-RA, AUR62003432-RA, AUR62001273-RA, AUR62001272-RA, AUR62025734-RA, AUR62025733-RA	A0A2K3DMN4	KAG1330787.1, KAG1338970.1, KAG1348178.1, KAG1371474.1	A0A1D6F536, A0A1D6PRA4, B8A3S5	Q0DJ35, Q53MW1	D8S978, D8S9A5, D8SVM2, D8SVQ6	A0A3Q7FRI1, A0A3Q7GV46	I1JXG2, I1JYA1, I1KC77, I1L725, I1N373, K7KV30	A0A3B5XUJ4, A0A3B5YSC5, A0A3B5ZQD4, A0A3B6HYQ7, A0A3B6INX8, A0A3B6JGG3
ENOG502QQ5F	NA	NA	NA	NA	NA	NA	NA	NA	NA	NA	NA	Q93WF1, Q93Z25, Q940Q1, Q944R1, Q9C5M8, Q9FXD8, Q9LJ42, Q9LRM5, Q9M8Z8, Q9SVQ6	NA	Probable pectate lyase 20 (EC 4.2.2.2), Probable pectate lyase 22 (EC 4.2.2.2), Probable pectate lyase 1 (EC 4.2.2.2) (Pectate lyase A1), Probable pectate lyase 15 (EC 4.2.2.2) (Pectate lyase A11), Probable pectate lyase 18 (EC 4.2.2.2) (Pectate lyase A10), Probable pectate lyase 5 (EC 4.2.2.2), Probable pectate lyase 10 (EC 4.2.2.2), Probable pectate lyase 9 (EC 4.2.2.2), Probable pectate lyase …	NA	NA	pectin catabolic process [GO:0045490], pectin catabolic process [GO:0045490]; response to nematode [GO:0009624]	metal ion binding [GO:0046872]; pectate lyase activity [GO:0030570]	NA	NA	NA	NA	NA	NA	NA	NA	NA	NA	NA	NA	NA	NA	NA	NA	NA	NA	Q93WF1, Q93Z25, Q940Q1, Q944R1, Q9C5M8, Q9FXD8, Q9LJ42, Q9LRM5, Q9M8Z8, Q9SVQ6	A0A0D3A0D6, A0A0D3A591, A0A0D3A623, A0A0D3AHC9, A0A0D3AHD0, A0A0D3ANR2, A0A0D3AWZ1, A0A0D3AWZ2, A0A0D3AWZ4, A0A0D3AYX6, A0A0D3BYX9, A0A0D3BZ20, A0A0D3C7L2, A0A0D3CM61, A0A0D3CNV1, A0A0D3CNV2, A0A0D3CNV3, A0A0D3CW80, A0A0D3CY06, A0A0D3CYS0, A0A0D3D4Z2, A0A0D3D592, A0A0D3DFX6, A0A0D3DIW1, A0A0D3DLM6, A0A0D3DMS1, A0A0D3DYZ4, A0A0D3E0W0, A0A0D3E205, A0A0D3E366, A0A0D3EB04	PK06286.1, PK08645.1, PK11973.1, PK00023.1	p.McWhite201602_FernGamet.K45ms_11950_1/2_0.750_2880, p.McWhite201602_FernGamet.K45p_2216_4/4_0.667_2101, p.McWhite201602_FernFrond.K45p_11487_4/7_0.647_2030, p.McWhite201602_FernFrond.K35ms_6637_7/7_0.632_2637, p.McWhite201602_FernFrond.K45p_6760_2/9_0.474_2477, p.McWhite201602_FernFrond.K45ms_5812_3/7_0.650_2695, p.McWhite201602_FernFrond.K35p_11582_3/7_0.562_1730, p.McWhite201602_FernFrond.K45…	AUR62028184-RA, AUR62024207-RA, AUR62031824-RA, AUR62002071-RA, AUR62035304-RA, AUR62032664-RA, AUR62001254-RA, AUR62008884-RA, AUR62025754-RA, AUR62005530-RA	NA	KAG1354843.1, KAG1359682.1, KAG1361421.1, KAG1362510.1	A0A1D6EFG0, A0A1D6J4K9, A0A1D6N9F8	A0A0P0W6X3	D8R0P7, D8R5D5, D8R5T1, D8SE80, D8SG06, D8SG09	A0A3Q7FPN1, A0A3Q7GFD0, A0A3Q7GYC6, A0A3Q7H2J9, A0A3Q7I9P7, A0A3Q7IZ83	A0A0R0E8X8, I1JXE5, I1K070, I1KC87, I1LAJ4, I1LNE4, I1LNE5, I1MUL0, I1MYL5, I1N2D3, K7LAU1, K7MPC4	A0A1D5V059, A0A3B6AQB7, A0A3B6BX63, A0A3B6NN01, A0A3B6PKT3, A0A3B6QE70
ENOG502QQ5H	P59045	NLRP11	NALP11 NOD17 PAN10 PYPAF6	NACHT, LRR and PYD domains-containing protein 11 (Nucleotide-binding oligomerization domain protein 17) (PAAD-and NACHT domain-containing protein 10) (PYRIN-containing APAF1-like protein 6)	1033	FUNCTION: Involved in inflammation. {ECO:0000305}.	NA	GO:0003723; GO:0005524; GO:0016715	12019269; 12615073; 12563287; 15057824; 15489334; 14702039	4	NA	Q9LJF3, Q9ZWC8	BRL3, BRL1	Receptor-like protein kinase BRI1-like 3 (EC 2.7.10.1) (EC 2.7.11.1) (BRASSINOSTEROID INSENSITIVE 1-like protein 3), Serine/threonine-protein kinase BRI1-like 1 (EC 2.7.11.1) (BRASSINOSTEROID INSENSITIVE 1-like protein 1)	FUNCTION: Receptor with a dual specificity kinase activity acting on both serine/threonine- and tyrosine-containing substrates. Binds brassinolide. Regulates, in response to brassinosteroid binding, a signaling cascade involved in plant development. May be involved in cell growth and vascular differentiation. {ECO:0000269|PubMed:15486337}., FUNCTION: Receptor with a serine/threonine-protein kinas…	SUBCELLULAR LOCATION: Cell membrane {ECO:0000269|PubMed:15486337}; Single-pass type I membrane protein {ECO:0000269|PubMed:15486337}.	hormone-mediated signaling pathway [GO:0009755]	ATP binding [GO:0005524]; protein serine/threonine kinase activity [GO:0004674]; protein serine kinase activity [GO:0106310]; protein threonine kinase activity [GO:0106311]; steroid binding [GO:0005496]; transmembrane receptor protein tyrosine kinase activity [GO:0004714], ATP binding [GO:0005524]; protein serine/threonine kinase activity [GO:0004674]; protein serine kinase activity [GO:0106310];…	NA	NA	NA	NA	P59045	NA	NA	K7GRE5	NA	NA	NA	NA	NA	NA	NA	NA	NA	I7LU18, I7M9P8, Q237G4, Q24DG4, W7XF84, W7XLC0	Q9LJF3, Q9ZWC8	A0A0D3AE03, A0A0D3AE04, A0A0D3BNA8, A0A0D3CKM0	PK17940.1	p.McWhite201602_FernGamet.K45p_39322_1/1_1.000_1747	NA	NA	KAG1326742.1, KAG1364269.1	A0A1D6I1D5, K7U385	Q69JN6, Q6ZCZ2	D8SXA1	A0A3Q7EPR7, Q9ARC8	A0A0R0KC24, I1KFU2	A0A3B6KER5, A0A3B6LJC6, A0A3B6MQD9
ENOG502QQ5S	NA	NA	NA	NA	NA	NA	NA	NA	NA	NA	NA	Q6NPL4	AGL26	At5g26880 (tRNA (Cytidine(34)-2'-O)-methyltransferase)	NA	NA	cellular response to nitrogen starvation [GO:0006995]; wobble position cytosine ribose methylation [GO:0002131]; wobble position uridine ribose methylation [GO:0002132]	RNA binding [GO:0003723]; RNA methyltransferase activity [GO:0008173]	NA	NA	NA	NA	NA	NA	NA	NA	NA	NA	NA	NA	NA	NA	NA	NA	NA	NA	Q6NPL4	A0A0D3BB65	PK26493.1	p.McWhite201602_FernFrond.K55ms_3098_2/5_0.545_1200, p.McWhite201602_FernFrond.K35ms_3929_3/8_0.350_1222, p.McWhite201602_FernFrond.K55ms_3098_1/5_0.636_1285, p.McWhite201602_FernFrond.K35p_3740_25/27_0.097_1209, p.McWhite201602_FernGamet.K35p_17274_3/5_0.385_686, p.McWhite201602_FernGamet.K45p_16811_2/4_0.636_1162, p.McWhite201602_FernFrond.K35ms_3929_1/8_0.550_1307, p.McWhite201602_FernFrond.K3…	AUR62009372-RA, AUR62023053-RA	A0A2K3D8X1	KAG1327263.1	A0A1D6KIQ4	A0A0P0XHQ7	D8R3B3	A0A3Q7EJ38	C6TCU8	A0A3B6RHU4, A0A3B6SFL2, A0A3B6TPL9
ENOG502QQ63	NA	NA	NA	NA	NA	NA	NA	NA	NA	NA	NA	Q9FVQ4	PLGG1	Plastidal glycolate/glycerate translocator 1, chloroplastic (Bacterial membrane protein LrgB-like protein) (AtLrgB)	FUNCTION: Glycolate/glycerate transporter required for photorespiration. {ECO:0000269|PubMed:21916894, ECO:0000269|PubMed:22180599, ECO:0000269|PubMed:23382251}.	SUBCELLULAR LOCATION: Plastid, chloroplast membrane {ECO:0000305|PubMed:12766230, ECO:0000305|PubMed:23382251}; Multi-pass membrane protein {ECO:0000305|PubMed:12766230, ECO:0000305|PubMed:23382251}.	cellular response to water deprivation [GO:0042631]; chloroplast organization [GO:0009658]; glycerate transmembrane transport [GO:1901975]; glycolate transmembrane transport [GO:0097339]; lateral root development [GO:0048527]; photorespiration [GO:0009853]; response to abscisic acid [GO:0009737]; stomatal movement [GO:0010118]	glycerate transmembrane transporter activity [GO:1901974]; glycolate transmembrane transporter activity [GO:0043879]	NA	NA	NA	NA	NA	NA	NA	NA	NA	NA	NA	EG_transcript_4735, EG_transcript_7484	NA	B7FYN5, B7FZ18	NA	NA	NA	NA	Q9FVQ4	A0A0D3CDK8, A0A0D3CGU7	PK22371.1	p.McWhite201602_FernGamet.K45ms_5006_1/1_1.000_1985, p.McWhite201602_FernFrond.K45p_4170_2/3_0.600_3698, p.McWhite201602_FernFrond.K45ms_6057_4/5_0.556_1480, p.McWhite201602_FernFrond.K55ms_3578_2/2_0.800_1879, p.McWhite201602_FernFrond.K55p_9374_2/9_0.609_990, p.McWhite201602_FernFrond.K45ms_6057_2/5_0.333_809, p.McWhite201602_FernFrond.K45ms_6057_3/5_0.222_669, p.McWhite201602_FernFrond.K45p_64…	AUR62018612-RA, AUR62007376-RA	A0A2K3DD95	KAG1354225.1, KAG1361991.1	A0A1D6KA63, C0PDS1	B7EKF2, Q7XBT7	D8QPG7, D8R5Z4, D8SG64, D8SL12	NA	A0A0R0ISZ3, I1J4L3, I1L543, I1MMF4	A0A3B5XZH8, A0A3B5YY99, A0A3B5ZUE2
ENOG502QQ65	Q63HN8	RNF213	ALO17 C17orf27 KIAA1554 KIAA1618 MYSTR	E3 ubiquitin-protein ligase RNF213 (EC 2.3.2.27) (EC 3.6.4.-) (ALK lymphoma oligomerization partner on chromosome 17) (Mysterin) (RING finger protein 213) (RING-type E3 ubiquitin transferase RNF213)	5207	FUNCTION: E3 ubiquitin-protein ligase involved in angiogenesis (PubMed:21799892, PubMed:26278786, PubMed:26766444, PubMed:26126547). Involved in the non-canonical Wnt signaling pathway in vascular development: acts by mediating ubiquitination and degradation of FLNA and NFATC2 downstream of RSPO3, leading to inhibit the non-canonical Wnt signaling pathway and promoting vessel regression (PubMed:2…	angiogenesis [GO:0001525]; negative regulation of non-canonical Wnt signaling pathway [GO:2000051]; protein autoubiquitination [GO:0051865]; protein homooligomerization [GO:0051260]; protein ubiquitination [GO:0016567]; sprouting angiogenesis [GO:0002040]; ubiquitin-dependent protein catabolic process [GO:0006511]	GO:0001525; GO:0002040; GO:0004842; GO:0005730; GO:0005737; GO:0005829; GO:0006511; GO:0016020; GO:0016567; GO:0046872; GO:0051260; GO:0051865; GO:0140603; GO:2000051	21799892; 17974005; 16625196; 15489334; 12112524; 10997877; 14702039; 18691976; 18669648; 18318008; 19369195; 19690332; 20454556; 20068231; 21269460; 21406692; 23186163; 24275569; 25218447; 24658080; 26070522; 26278786; 26766444; 21048783; 23110205; 23994138; 25043520; 25278557; 26198278; 26126547; 25956231; 27736983	5	SUBCELLULAR LOCATION: Cytoplasm, cytosol {ECO:0000269|PubMed:21799892}.	NA	NA	NA	NA	NA	NA	NA	GINZ01003449.1.p1, GINZ01003722.1.p1, GINZ01004115.1.p1, GINZ01005965.1.p1, GINZ01007478.1.p1, GINZ01007479.1.p2, GINZ01007638.1.p1, GINZ01007639.1.p1, GINZ01007744.1.p1, GINZ01007826.1.p1, GINZ01007827.1.p1, GINZ01009308.1.p1, GINZ01010434.1.p1, GINZ01014687.1.p1, GINZ01017176.1.p1	G5EDQ6, Q21027	Q55GE4	NA	Q63HN8	E9Q555, Q6P253	A7RN22, A7RN23, A7S951, A7SF03, A7T2U7, A7T391, A8DW22	I3LFU3	NA	A0A1L8ETH7, A0A1L8FCW8, A0A1L8FCX2, A0A1L8FCX4	NA	EG_transcript_42, EG_transcript_6188, EG_transcript_10099	NA	NA	A0A509AEN1, A0A509AES8, A0A509AH01, A0A509AK31, A0A509AQ64, A0A509ASH5, A0A509ASW0	A0A5K1K8A9, A0A5K1K8E0, C6KT38, O96158, O96171, Q8I4R4, Q8IJE8	A0A384KKY9, A0A384KUQ3, A0A384KZM9, A0A384L010, A0A384L103, A0A679L040, A0A679L2U2, A0A679L8N5	Q22MZ2, Q22MZ3, Q22S33, Q22SD1, Q22SD3, Q22SD4, Q22SD8, W7XK94	NA	A0A0D3BJR4, A0A0D3C1B6, A0A0D3DVX6	NA	p.McWhite201602_FernGamet.K35ms_13976_3/3_0.714_5404, p.McWhite201602_FernGamet.K45p_23979_4/4_0.769_2987, p.McWhite201602_FernGamet.K45p_23979_1/4_0.308_1005, p.McWhite201602_FernSpore.K45ms_22333_1/1_1.000_815	NA	A0A2K3CPU5, A0A2K3CUY1, A0A2K3E129, A0A2K3E152, A0A2K3E166, A0A2K3E173	NA	NA	A0A0P0V499, A0A0P0WQV3, A0A0P0Y2I9, A0A0P0Y2T1, A0A0P0YBT2, A0A0P0YC76, Q10HH4	NA	NA	NA	A0A3B5YRG1, A0A3B6JGF0, A0A3B6RPR2
ENOG502QQ6B	NA	NA	NA	NA	NA	NA	NA	NA	NA	NA	NA	O80568	ITPK4	Inositol 1,3,4-trisphosphate 5/6-kinase 4 (AtItpk-4) (Inositol-triphosphate 5/6-kinase 4) (Ins(1,3,4)P(3) 5/6-kinase 4) (EC 2.7.1.159) (Inositol-tetrakisphosphate 1-kinase 4)	FUNCTION: Kinase that can phosphorylate the inositol polyphosphate Ins(1,3,4)P3 to form InsP4. Also phosphorylates a racemic mixture of Ins(1,4,6)P3 and Ins(3,4,6)P3 to form InsP4. Does not display inositol 3,4,5,6-tetrakisphosphate 1-kinase activity, but possesses inositol 1,4,5,6-tetrakisphosphate and inositol 1,3,4,5-tetrakisphosphate isomerase activity (PubMed:17698066). Ins(1,3,4,6)P4 is an …	NA	inositol phosphorylation [GO:0052746]; inositol trisphosphate metabolic process [GO:0032957]; myo-inositol hexakisphosphate biosynthetic process [GO:0010264]	ATP binding [GO:0005524]; inositol-1,3,4-trisphosphate 5-kinase activity [GO:0052726]; inositol-1,3,4-trisphosphate 6-kinase activity [GO:0052725]; inositol tetrakisphosphate 1-kinase activity [GO:0047325]; magnesium ion binding [GO:0000287]	NA	NA	NA	NA	NA	NA	NA	NA	NA	NA	NA	NA	NA	NA	NA	NA	NA	NA	O80568	A0A0D3BPN9	PK03456.1	p.McWhite201602_FernSpore.K35ms_10373_5/5_0.733_2035, p.McWhite201602_FernSpore.K55ms_9532_2/4_0.333_1719, p.McWhite201602_FernSpore.K55p_9014_2/5_0.500_1868, p.McWhite201602_FernSpore.K35p_4653_5/7_0.579_1931, p.McWhite201602_FernSpore.K45ms_10102_2/7_0.684_2047, p.McWhite201602_FernFrond.K35p_54_9/10_0.103_2267	AUR62023707-RA, AUR62002485-RA	A0A2K3DXV5	NA	A0A1D6NV17, B4FBE5	Q0J0B2	D8SJY4, D8T4P1	A0A3Q7IG16	I1LME6, I1MZD1	A0A3B6KJ68, A0A3B6KLU3, A0A3B6LQC6, A0A3B6MVA5
ENOG502QQ6C	Q8N0Z6	TTC5	NA	Tetratricopeptide repeat protein 5 (TPR repeat protein 5) (Stress-responsive activator of p300) (Strap)	440	FUNCTION: Adapter protein involved in p53/TP53 response that acts by regulating and mediating the assembly of multi-protein complexes. Required to facilitate the interaction between JMY and p300/EP300 and increase p53/TP53-dependent transcription and apoptosis. Prevents p53/TP53 degradation by MDM2 (By similarity). {ECO:0000250}.	DNA repair [GO:0006281]; positive regulation of transcription by RNA polymerase II [GO:0045944]	GO:0003677; GO:0003682; GO:0005654; GO:0005737; GO:0006281; GO:0045944	14702039; 12508121; 15489334; 21269460; 22362889	5	SUBCELLULAR LOCATION: Nucleus. Cytoplasm. Note=Phosphorylation at Ser-203 results in nuclear localization, while unphosphorylated protein localizes to the cytoplasm. {ECO:0000250}.	NA	NA	NA	NA	NA	NA	NA	GINZ01012778.1.p1, GINZ01012779.1.p1	Q9BKU9	NA	NA	Q8N0Z6	Q99LG4	A7RRB4, A7T679	F1S8F7	W4XP80, W4YXC4	A0A1L8HPT6, A0JMT7	NA	EG_transcript_13862	NA	NA	NA	NA	NA	NA	NA	NA	PK12294.1	p.McWhite201602_FernSpore.K55p_7055_1/2_0.750_2085, p.McWhite201602_FernFrond.K45ms_1602_40/44_0.250_2982, p.McWhite201602_FernGamet.K45ms_16_64/69_0.061_2050, p.McWhite201602_FernFrond.K45ms_1602_39/44_0.189_4043	AUR62014129-RA	A0A2K3D693	KAG1346974.1	A0A1D6FIR0, A0A1D6FIR2	Q5QN89	D8S0F0, D8SB39	A0A3Q7E780, A0A3Q7EZK2, A0A3Q7EZK8, A0A3Q7FIF9, A0A3Q7GE10, K4B5V9, K4B5W2, K4B6A9	A0A0R0EAG2, I1LEN6	A0A3B6EH30, A0A3B6FPP4, A0A3B6GQN5
ENOG502QQ6E	NA	NA	NA	NA	NA	NA	NA	NA	NA	NA	NA	Q84MD7	NA	5'-nucleotidase (EC 3.1.3.5)	NA	SUBCELLULAR LOCATION: Cytoplasm {ECO:0000256|ARBA:ARBA00004496}.	NA	5'-nucleotidase activity [GO:0008253]; metal ion binding [GO:0046872]; nucleotide binding [GO:0000166]	NA	NA	NA	NA	NA	NA	NA	NA	NA	NA	NA	NA	NA	NA	NA	NA	NA	NA	Q84MD7	A0A0D3AQ77, A0A0D3CX09, A0A0D3D088	PK23354.1	p.McWhite201602_FernFrond.K35ms_9594_3/5_0.714_2302, p.McWhite201602_FernFrond.K55ms_1936_5/13_0.434_1898, p.McWhite201602_FernGamet.K55ms_598_4/7_0.550_2903, p.McWhite201602_FernFrond.K35ms_5276_1/10_0.556_3120, p.McWhite201602_FernGamet.K45p_9564_2/4_0.444_1511, p.McWhite201602_FernSpore.K45p_20082_1/1_1.000_1587, p.McWhite201602_FernSpore.K35p_5465_1/3_0.714_2429, p.McWhite201602_FernGamet.K45…	AUR62038157-RA, AUR62029045-RA, AUR62033942-RA, AUR62023650-RA, AUR62009844-RA	NA	KAG1367635.1	A0A1D6G329, A0A1D6IYE9, A0A1D6M1G6, C0P766	Q0JJY1	D8RHP7, D8S4W5	A0A3Q7GLE9, A0A3Q7GY10	A0A0R0FWH5, A0A0R0J8K4, C6TGC8, I1KUS8, I1MD11, K7K2D6	A0A3B6EI32, A0A3B6GST0, W5D736
ENOG502QQ6F	NA	NA	NA	NA	NA	NA	NA	NA	NA	NA	NA	Q9ZVL6	NA	UPF0603 protein At1g54780, chloroplastic (Thylakoid lumen 18.3 kDa protein)	NA	SUBCELLULAR LOCATION: Plastid, chloroplast thylakoid membrane {ECO:0000269|PubMed:11719511, ECO:0000269|PubMed:18431481}; Single-pass membrane protein {ECO:0000269|PubMed:11719511}; Lumenal side {ECO:0000269|PubMed:11719511}.	photosystem II repair [GO:0010206]	acid phosphatase activity [GO:0003993]; mRNA binding [GO:0003729]	NA	NA	NA	NA	NA	NA	NA	NA	NA	NA	NA	EG_transcript_17812	NA	NA	NA	NA	NA	NA	Q9ZVL6	A0A0D3A9U5	NA	p.McWhite201602_FernSpore.K55ms_4280_1/1_1.000_1209, p.McWhite201602_FernGamet.K45p_587_3/3_0.571_1268, p.McWhite201602_FernGamet.K45ms_6008_3/3_0.571_1243, p.McWhite201602_FernFrond.K45p_1726_5/5_0.385_1298, p.McWhite201602_FernGamet.K45ms_6008_2/3_0.714_1748, p.McWhite201602_FernFrond.K55p_1444_2/3_0.714_1715, p.McWhite201602_FernSpore.K45p_13750_2/2_0.667_858, p.McWhite201602_FernFrond.K45p_17…	AUR62000865-RA	A8JH60	KAG1331728.1, KAG1331729.1	B6U4G5	Q6ATY4	D8R1Q8, D8SY72, D8T707	A0A3Q7EN13	C6TM31, I1NIW9	A0A3B5Y1D3, A0A3B5YYN5
ENOG502QQ6R	NA	NA	NA	NA	NA	NA	NA	NA	NA	NA	NA	Q9SAC6	GWD1	Alpha-glucan water dikinase 1, chloroplastic (EC 2.7.9.4) (Protein starch excess 1) (Protein starch-related R1)	FUNCTION: Mediates the incorporation of phosphate into starch-like alpha-glucan, mostly at the C-6 position of glucose units. Acts as an overall regulator of starch mobilization. Required for starch degradation, suggesting that the phosphate content of starch regulates its degradability. {ECO:0000269|PubMed:11487701}.	SUBCELLULAR LOCATION: Plastid, chloroplast {ECO:0000269|PubMed:11487701}. Note=Starch granules.	cold acclimation [GO:0009631]; response to symbiotic fungus [GO:0009610]; starch catabolic process [GO:0005983]	alpha-glucan, water dikinase activity [GO:0050521]; ATP binding [GO:0005524]; maltodextrin water dikinase [GO:0102216]; metal ion binding [GO:0046872]; mRNA binding [GO:0003729]; starch, H2O dikinase activity [GO:0102218]	NA	NA	NA	NA	NA	NA	NA	NA	NA	NA	NA	NA	NA	NA	NA	NA	NA	NA	Q9SAC6	A0A0D3DNZ7, A0A0D3DY28	PK20032.1	p.McWhite201602_FernFrond.K35p_1462_11/13_0.500_5852, p.McWhite201602_FernSpore.K35p_8085_2/4_0.429_2743, p.McWhite201602_FernGamet.K55ms_503_3/5_0.273_1397, p.McWhite201602_FernGamet.K45p_577_11/18_0.125_1922, p.McWhite201602_FernFrond.K45p_1552_7/13_0.167_1133, p.McWhite201602_FernFrond.K35ms_3346_3/11_0.115_1146	AUR62014090-RA, AUR62005429-RA	A0A2K3DGQ5, A0A2K3DIX7, A0A2K3DIY0	KAG1366256.1, KAG1366257.1	A0A1D6LTL9, A0A1D6MC38, A0A1D6PEI0	A0A0P0WWR8, A0A0P0WWX5, Q0DC10	D8R5U4, D8SG17, D8TCE3, D8TF43	A0A3Q7GCY1	I1KXC2, K7MS29	A0A3B5Y4J7, A0A3B5Z214, A0A3B6A0Q6, A0A3B6RHH2, A0A3B6SH75, A0A3B6THW6
ENOG502QQ71	NA	NA	NA	NA	NA	NA	NA	NA	NA	NA	NA	O80803, P24806, Q38857, Q38907, Q38910, Q38911, Q8LG58, Q9FI31, Q9FKL8, Q9FKL9, Q9M0D1, Q9M0D2, Q9ZVK1	XTH17, XTH24, XTH22, XTH25, XTH23, XTH15, XTH16, XTH20, XTH13, XTH12, XTH19, XTH18, XTH10	Probable xyloglucan endotransglucosylase/hydrolase protein 17 (At-XTH17) (XTH-17) (EC 2.4.1.207), Xyloglucan endotransglucosylase/hydrolase protein 24 (At-XTH24) (XTH-24) (EC 2.4.1.207) (Endo-xyloglucan transferase) (Meristem protein 5) (MERI-5 protein) (MERI5 protein) (Xyloglucan endo-1,4-beta-D-glucanase), Xyloglucan endotransglucosylase/hydrolase protein 22 (At-XTH22) (XTH-22) (EC 2.4.1.207) (…	FUNCTION: Catalyzes xyloglucan endohydrolysis (XEH) and/or endotransglycosylation (XET). Cleaves and religates xyloglucan polymers, an essential constituent of the primary cell wall, and thereby participates in cell wall construction of growing tissues. {ECO:0000269|PubMed:24948835}., FUNCTION: Catalyzes xyloglucan endohydrolysis (XEH) and/or endotransglycosylation (XET). Cleaves and religates xy…	SUBCELLULAR LOCATION: Secreted, cell wall {ECO:0000305}. Secreted, extracellular space, apoplast {ECO:0000305}. Cell membrane {ECO:0000269|PubMed:24948835}., SUBCELLULAR LOCATION: Secreted, cell wall {ECO:0000305}. Secreted, extracellular space, apoplast {ECO:0000305}.	cell wall biogenesis [GO:0042546]; cell wall organization [GO:0071555]; xyloglucan metabolic process [GO:0010411], cell wall biogenesis [GO:0042546]; plant-type cell wall loosening [GO:0009828]; plant-type cell wall organization or biogenesis [GO:0071669]; xyloglucan metabolic process [GO:0010411], cellular response to hypoxia [GO:0071456]; cell wall biogenesis [GO:0042546]; plant-type cell wall …	hydrolase activity, hydrolyzing O-glycosyl compounds [GO:0004553]; xyloglucan:xyloglucosyl transferase activity [GO:0016762], xyloglucan:xyloglucosyl transferase activity [GO:0016762]; xyloglucan-specific endo-beta-1,4-glucanase activity [GO:0033946]	NA	NA	NA	NA	NA	NA	NA	NA	NA	NA	P53301	NA	NA	NA	NA	NA	NA	NA	O80803, P24806, Q38857, Q38907, Q38910, Q38911, Q8LG58, Q9FI31, Q9FKL8, Q9FKL9, Q9M0D1, Q9M0D2, Q9ZVK1	A0A0D3A358, A0A0D3A359, A0A0D3A361, A0A0D3A6E5, A0A0D3AGE5, A0A0D3AGN0, A0A0D3ALF7, A0A0D3ALF8, A0A0D3ALF9, A0A0D3ALG0, A0A0D3B2Z6, A0A0D3BM70, A0A0D3BM71, A0A0D3BM72, A0A0D3D490, A0A0D3D5C9, A0A0D3DG55, A0A0D3DGZ0, A0A0D3DGZ1, A0A0D3DGZ2, A0A0D3DLQ1, A0A0D3EC52, A0A0D3EC54, A0A0D3EC56, A0A0D3EC57	PK11508.1, PK17571.1, PK02654.1, PK00774.1, PK12332.1, PK03815.1, PK15930.1, PK25822.1, PK10641.1, PK03472.1, PK21033.1, PK03350.1, PK05231.1	p.McWhite201602_FernGamet.K55p_883_1/4_0.667_2831, p.McWhite201602_FernGamet.K35ms_24980_3/3_0.714_1966, p.McWhite201602_FernGamet.K35ms_24980_2/3_0.714_1954, p.McWhite201602_FernGamet.K35p_16608_2/2_0.750_1951, p.McWhite201602_FernGamet.K45ms_20482_2/2_0.750_1913, p.McWhite201602_FernGamet.K45ms_2301_2/5_0.385_1783, p.McWhite201602_FernGamet.K35ms_2559_6/10_0.212_1783, p.McWhite201602_FernFrond.…	AUR62018298-RA, AUR62018908-RA, AUR62018906-RA, AUR62018907-RA, AUR62018896-RA, AUR62018897-RA, AUR62018905-RA, AUR62020884-RA, AUR62020893-RA, AUR62020891-RA, AUR62020889-RA, AUR62020890-RA, AUR62020892-RA, AUR62028638-RA, AUR62008061-RA, AUR62030880-RA, AUR62018525-RA, AUR62018532-RA, AUR62018528-RA, AUR62018527-RA, AUR62018533-RA, AUR62018529-RA, AUR62018526-RA, AUR62023506-RA, AUR62027743-RA,…	NA	KAG1326899.1, KAG1331911.1, KAG1331912.1, KAG1331913.1, KAG1331917.1, KAG1331918.1, KAG1331919.1, KAG1331920.1, KAG1364471.1, KAG1364472.1, KAG1364473.1, KAG1364475.1, KAG1364476.1, KAG1364477.1, KAG1366686.1	A0A1D6E0F5, A0A1D6E0F6, A0A1D6E0F8, A0A1D6GUH2, A0A1D6GUH3, A0A1D6IZ08, B4F9C6, C0P6G9, C0PCM5, K7TQ85, K7TVN2, K7TW38, K7U6H7, K7USG7	A0A0N7KPI2, A0A0P0X0P2, A0A0P0XDI5, A0A0P0XEA0, A3AX59, Q0D9V3, Q0JAD6, Q5Z6G7, Q5Z6H0, Q5Z6H3, Q76BW5, Q7XNY6, Q7XTP9	D8RHT7, D8RWU0, D8S7B5, D8SZ42, D8TD44, D8TEE0	A0A3Q7ERU2, A0A3Q7FNI6, A0A3Q7FNJ0, A0A3Q7H6Q8, A0A3Q7HDN4, A0A3Q7HDY3, A0A3Q7IA75, A0A3Q7IYQ5, A0A3Q7J3W8, A0A3Q7JTV6, A0A3Q7JYR3, Q40144, Q6RHY0, Q9FZ05	A0A0R0F2H9, A0A0R0F8D6, A0A0R0GK00, A0A0R0GKM0, A0A0R0GKR5, A0A0R0GL47, A0A0R0GVM5, A0A0R0I8A1, A0A0R0JVY2, A0A0R0KFJ7, C6TMD1, I1JJ51, I1K447, I1KSJ7, I1LEB2, I1MH66, I1MSS9, I1MST0, I1N0W4, I1NG54, K7LA03, K7LWV9, K7MKM5, P35694, Q8S902	A0A077RW71, A0A1D5UGZ1, A0A1D6DIX6, A0A1D6RP72, A0A3B5Z553, A0A3B6AQU1, A0A3B6ARP1, A0A3B6B3J9, A0A3B6B434, A0A3B6B4G8, A0A3B6B4H3, A0A3B6B5F1, A0A3B6BY86, A0A3B6C8D1, A0A3B6CBX7, A0A3B6CC19, A0A3B6CC28, A0A3B6CC32, A0A3B6D5N9, A0A3B6DHY3, A0A3B6DJ14, A0A3B6EB66, A0A3B6EBG2, A0A3B6ECC6, A0A3B6EDB3, A0A3B6GLY0, A0A3B6GNA8, A0A3B6GNV1, A0A3B6GR72, A0A3B6HXN4, A0A3B6LHN5, A0A3B6NTB4, A0A3B6PQW9, A0A…
ENOG502QQ74	NA	NA	NA	NA	NA	NA	NA	NA	NA	NA	NA	Q8W420, Q94BT6	ADO2, ADO1	Adagio protein 2 (F-box only protein 2c) (FBX2c) (Flavin-binding kelch repeat F-box protein 1-like protein 1) (FKF1-like protein 1) (LOV kelch protein 2), Adagio protein 1 (Clock-associated PAS protein ZTL) (F-box only protein 2b) (FBX2b) (Flavin-binding kelch repeat F-box protein 1-like protein 2) (FKF1-like protein 2) (LOV kelch protein 1) (Protein ZEITLUPE)	FUNCTION: Component of an E3 ubiquitin ligase complex that plays a central role in blue light-dependent circadian cycles. Acts as a blue light photoreceptor, due to the presence of FMN, that mediates light-regulated protein degradation of critical clock components by targeting them to the proteasome complex. The SCF(ADO2) E3 ubiquitin ligase complex is involved in the regulation of circadian cloc…	SUBCELLULAR LOCATION: Nucleus. Cytoplasm., SUBCELLULAR LOCATION: Nucleus. Cytoplasm. Note=Nuclear after 9 hours of illumination (afternoon of long days). Cytoplasmic when plant have been subsequently grown 16 hours in light and 5 hours in dark (early morning of long days).	circadian rhythm [GO:0007623]; flower development [GO:0009908]; protein-chromophore linkage [GO:0018298]; protein ubiquitination [GO:0016567]; regulation of circadian rhythm [GO:0042752]; response to blue light [GO:0009637], circadian rhythm [GO:0007623]; flower development [GO:0009908]; protein-chromophore linkage [GO:0018298]; protein ubiquitination [GO:0016567]; response to blue light [GO:0009…	photoreceptor activity [GO:0009881]	GINZ01016048.1.p1, GINZ01016049.1.p1	NA	NA	Q9V410	NA	NA	A7RWH7, A7T4F6	NA	W4YKT6	A0A1L8HQZ1, A0A1L8I1G1	NA	EG_transcript_1122, EG_transcript_2859, EG_transcript_3537, EG_transcript_5005, EG_transcript_5010, EG_transcript_6508, EG_transcript_6814, EG_transcript_7026, EG_transcript_27179, EG_transcript_30339, EG_transcript_51856	Q57YL5	NA	NA	NA	NA	NA	Q8W420, Q94BT6	A0A0D2ZUJ4, A0A0D3AD54, A0A0D3AZ05, A0A0D3C3N7, A0A0D3CJL0, A0A0D3CJL9, A0A0D3CJM1, A0A0D3CRM9, A0A0D3D2T6, A0A0D3D2T7	NA	NA	NA	NA	NA	NA	Q67UX0	NA	NA	NA	A0A3B6NM45, A0A3B6PUS0, A0A3B6QBH5, A0A3B6RPH0, A0A3B6TJL1, E1U291
ENOG502QQ75	NA	NA	NA	NA	NA	NA	NA	NA	NA	NA	NA	NA	NA	NA	NA	NA	NA	NA	NA	NA	NA	NA	NA	NA	NA	NA	NA	NA	NA	NA	NA	B7FTH5	NA	NA	NA	NA	NA	NA	NA	NA	NA	NA	NA	NA	NA	NA	NA	NA	NA
ENOG502QQ7C	NA	NA	NA	NA	NA	NA	NA	NA	NA	NA	NA	Q9XI55	NA	F9L1.8 protein (FAD/NAD(P)-binding oxidoreductase) (Uncharacterized protein At1g15140) (Uncharacterized protein At1g15140; F9L1.8)	NA	NA	NA	copper ion binding [GO:0005507]; oxidoreductase activity [GO:0016491]	NA	NA	NA	NA	NA	NA	NA	NA	NA	NA	NA	NA	NA	B7G998	NA	NA	NA	NA	Q9XI55	A0A0D3AWH3, A0A0D3CAE4, A0A0D3CJV2, A0A0D3DPB4	PK08027.1	p.McWhite201602_FernFrond.K45p_13809_3/6_0.467_1822, p.McWhite201602_FernGamet.K35ms_10924_1/1_1.000_1754, p.McWhite201602_FernSpore.K35p_14062_1/3_0.500_1658, p.McWhite201602_FernFrond.K45p_13809_2/6_0.600_1829, p.McWhite201602_FernGamet.K45ms_12487_1/2_0.667_833, p.McWhite201602_FernSpore.K35p_6348_1/2_0.750_1788, p.McWhite201602_FernGamet.K35ms_15280_3/5_0.143_863, p.McWhite201602_FernGamet.K3…	AUR62002761-RA, AUR62014123-RA	A0A2K3E4N1	KAG1330591.1, KAG1334821.1	B4F8I1, B4FRC8	A0A0P0UXN1, Q6Z6B5	D8RZ83, D8RZ85, D8S8U8, D8S8V1, D8S8V3, D8SQ55	A0A3Q7GAU9	I1LEP0, I1NFS6	A0A3B6ARN8, A0A3B6C035, A0A3B6D755, A0A3B6E948, D8L9U1
ENOG502QQ7J	NA	NA	NA	NA	NA	NA	NA	NA	NA	NA	NA	Q9LEV3	CBSX3	CBS domain-containing protein CBSX3, mitochondrial	NA	SUBCELLULAR LOCATION: Mitochondrion {ECO:0000269|PubMed:11743114, ECO:0000269|PubMed:14671022}.	cell redox homeostasis [GO:0045454]	cobalt ion binding [GO:0050897]	NA	NA	Q54FT9	NA	NA	NA	NA	NA	NA	NA	NA	NA	NA	B7G2R8	NA	NA	NA	NA	Q9LEV3	A0A0D3AIH8	PK03020.1	p.McWhite201602_FernGamet.K45p_2095_3/3_0.600_1819, p.McWhite201602_FernFrond.K55ms_3252_5/6_0.500_1963, p.McWhite201602_FernGamet.K35ms_2092_1/3_0.500_1261, p.McWhite201602_FernFrond.K55ms_3252_3/6_0.429_907, p.McWhite201602_FernFrond.K35p_4451_4/5_0.556_1465, p.McWhite201602_FernFrond.K45p_4151_2/3_0.600_940, p.McWhite201602_FernFrond.K45p_4151_3/3_0.600_756	AUR62008631-RA, AUR62033140-RA	NA	NA	Q5GA18	Q84R32	D8RT33, D8SQH7	A0A3Q7HZK1	I1JHP9, I1MBN4	A0A3B6HXM3, A0A3B6INL0, A0A3B6JDG4, A0A3B6JF16
ENOG502QQ7R	NA	NA	NA	NA	NA	NA	NA	NA	NA	NA	NA	Q9LMU1	EGY3	Probable zinc metallopeptidase EGY3, chloroplastic (EC 3.4.24.-) (Protein ETHYLENE-DEPENDENT GRAVITROPISM-DEFICIENT AND YELLOW-GREEN 3) (AtEGY3)	FUNCTION: Probable membrane-associated metalloprotease that may be involved in chloroplast development. {ECO:0000250}.	SUBCELLULAR LOCATION: Plastid, chloroplast membrane {ECO:0000305}; Multi-pass membrane protein {ECO:0000305}.	NA	metallopeptidase activity [GO:0008237]	NA	NA	NA	NA	NA	NA	NA	NA	NA	NA	NA	NA	NA	B7FUA2	NA	NA	NA	NA	Q9LMU1	A0A0D2ZRE5	PK10081.1	p.McWhite201602_FernFrond.K55p_11642_1/2_0.750_2329	AUR62030866-RA, AUR62027024-RA	NA	KAG1366669.1	A0A1D6L312	Q851F9	D8SET1, D8SHR7	A0A3Q7ET83	K7K5L4	A0A3B6HZB8, A0A3B6ILV1, A0A3B6JDA4
ENOG502QQ7T	Q6ZS17, Q9Y4F9	RIPOR1, RIPOR2	FAM65A KIAA1930, C6orf32 DIFF48 FAM65B KIAA0386 PL48	Rho family-interacting cell polarization regulator 1, Rho family-interacting cell polarization regulator 2	1223, 1068	FUNCTION: Downstream effector protein for Rho-type small GTPases that plays a role in cell polarity and directional migration (PubMed:27807006). Acts as an adapter protein, linking active Rho proteins to STK24 and STK26 kinases, and hence positively regulates Golgi reorientation in polarized cell migration upon Rho activation (PubMed:27807006). Involved in the subcellular relocation of STK26 from…	cellular response to chemokine [GO:1990869]; cellular response to starvation [GO:0009267]; establishment of Golgi localization [GO:0051683]; negative regulation of Rho guanyl-nucleotide exchange factor activity [GO:2001107]; negative regulation of Rho protein signal transduction [GO:0035024]; positive regulation of cell migration [GO:0030335]; positive regulation of intracellular protein transpor…	GO:0005737; GO:0005794; GO:0007266; GO:0009267; GO:0009611; GO:0012506; GO:0016020; GO:0030335; GO:0031252; GO:0034067; GO:0035024; GO:0051683; GO:0070062; GO:0071889; GO:0090316; GO:1990869; GO:2001107, GO:0005737; GO:0005856; GO:0006935; GO:0007155; GO:0007162; GO:0007605; GO:0016324; GO:0030175; GO:0032420; GO:0035024; GO:0042130; GO:0045663; GO:0048741; GO:0051491; GO:0051726; GO:0060171; GO:…	14702039; 15616553; 11572484; 15489334; 17974005; 16964243; 18669648; 20068231; 23186163; 24275569; 27807006, 9055809; 9205841; 14574404; 15489334; 17150207; 19367720; 23241886; 24687993; 24958875; 25588844; 27556504	5	SUBCELLULAR LOCATION: Cytoplasm {ECO:0000269|PubMed:27807006}. Golgi apparatus {ECO:0000269|PubMed:27807006}. Note=Localizes to the podocyte major processes and cell body (By similarity). Colocalized with STK26 in the Golgi of serum-starved cells and relocated to cytoplasmic punctae, probably vesicular compartments, along with STK26 upon serum stimulation in a Rho- and PDCD10-dependent manner (Pu…	A0A1P8B3D3, A0A1P8B9V7, A0A1P8BDK2, F4I3S8, F4I594, F4I9F1, F4KHI3, Q9C515, Q9CAD9, Q9CAE0, Q9CAK0, Q9FHF4, Q9FHF5, Q9FHF6, Q9FL35, Q9SW60	NA, MPL12.5, MDJ22.11, RLM1A, VICTR, F15E12.17, VICTL, MPL12.4	SUPPRESSOR OF, CONSTITUTIVE protein, Disease resistance protein (TIR-NBS-LRR class) family, Disease resistance protein RML1A (EC 3.2.2.6) (Protein RESISTANCE TO LEPTOSPHAERIA MACULANS 1A), Protein VARIATION IN COMPOUND TRIGGERED ROOT growth response (EC 3.2.2.6), Disease resistance protein (TIR-NBS class) (Disease resistance protein, putative) (Putative disease resistance protein), Disease resist…	NA, FUNCTION: TIR-NB-LRR receptor-like protein that confers resistance to the pathogen Leptosphaeria maculans (blackleg disease). {ECO:0000269|PubMed:16623885, ECO:0000269|PubMed:19220763}., FUNCTION: Disease resistance protein of the TIR-NB-LRR-type. Part of the RPS6 locus that contains a cluster of several paralogous disease resistance (R) genes. Resistance proteins guard the plant against path…	NA, SUBCELLULAR LOCATION: Cytoplasm {ECO:0000269|PubMed:23275581}. Nucleus {ECO:0000269|PubMed:23275581}.	NA, defense response [GO:0006952]; signal transduction [GO:0007165], defense response to fungus [GO:0050832]; signal transduction [GO:0007165], defense response [GO:0006952]; regulation of root meristem growth [GO:0010082]; signal transduction [GO:0007165], cellular response to hypoxia [GO:0071456]; defense response [GO:0006952]; signal transduction [GO:0007165]	NA, ADP binding [GO:0043531]; NAD(P)+ nucleosidase activity [GO:0050135]; NAD+ nucleotidase, cyclic ADP-ribose generating [GO:0061809], ADP binding [GO:0043531]; ATP binding [GO:0005524]; NAD(P)+ nucleosidase activity [GO:0050135]; NAD+ nucleotidase, cyclic ADP-ribose generating [GO:0061809]	NA	G5EDU9	NA	NA	Q6ZS17, Q9Y4F9	Q68FE6, Q80U16	A7S1N8	A0A5G2QJZ7, F1RUD6	W4ZAV7, W4ZCI3	A0A1L8FSG7, A0A1L8FY73, A0A1L8GK85	NA	NA	Q581E6	NA	A0A509AFA6, A0A509AFU0	C0H4P4, O96219	A0A384KZL7, A0A679L103	NA	A0A1P8B3D3, A0A1P8B9V7, A0A1P8BDK2, F4I3S8, F4I594, F4I9F1, F4KHI3, Q9C515, Q9CAD9, Q9CAE0, Q9CAK0, Q9FHF4, Q9FHF5, Q9FHF6, Q9FL35, Q9SW60	A0A0D2ZR35, A0A0D2ZR37, A0A0D3AA86, A0A0D3AEV3, A0A0D3AIK8, A0A0D3ALW4, A0A0D3AU43, A0A0D3AWW7, A0A0D3BV44, A0A0D3BW11, A0A0D3BW12, A0A0D3BZQ7, A0A0D3C3J2, A0A0D3D9I1, A0A0D3D9I4, A0A0D3E3Y9, A0A0D3E3Z0, A0A0D3E3Z8, A0A0D3E3Z9, A0A0D3E401, A0A0D3E404, A0A0D3E4F7, A0A0D3E4F8, A0A0D3E4G0, A0A0D3E4G7, A0A0D3E4G9, A0A0D3E4I8, A0A0D3E4I9, A0A0D3E4J0, A0A0D3E4J1, A0A0D3E4J4, A0A0D3E5E6, A0A0D3EHI8	NA	NA	NA	NA	NA	A0A1D6IUX1, A0A1D6IXV2, A0A1D6KQ89, A0A1D6LGZ8, A0A1D6M5E5, A0A1D6NNF7, A0A1D6PPY2	A0A0N7KST8, A0A0P0V0S3, A0A0P0W3F2, A0A0P0W6Z9, A0A0P0WDD6, A0A0P0XV44, A0A0P0XVA8, A0A0P0Y2U4	NA	NA	NA	NA
ENOG502QQ7U	NA	NA	NA	NA	NA	NA	NA	NA	NA	NA	NA	NA	NA	NA	NA	NA	NA	NA	NA	NA	NA	NA	NA	NA	NA	NA	NA	NA	NA	NA	NA	NA	NA	NA	NA	NA	NA	NA	NA	NA	NA	P29683	NA	NA	NA	C7B2K0	NA	NA	NA
ENOG502QQ7V	NA	NA	NA	NA	NA	NA	NA	NA	NA	NA	NA	Q6NQA0	NA	At1g45110 (Tetrapyrrole (Corrin/Porphyrin) Methylase)	NA	NA	methylation [GO:0032259]; rRNA processing [GO:0006364]	methyltransferase activity [GO:0008168]	NA	NA	NA	NA	NA	NA	NA	NA	NA	NA	NA	NA	Q38DI8	NA	NA	NA	NA	Q22N10	Q6NQA0	A0A0D3CNR4	PK17665.1	p.McWhite201602_FernSpore.K55p_4513_3/3_0.667_1494, p.McWhite201602_FernFrond.K35p_18703_2/5_0.200_653, p.McWhite201602_FernGamet.K35ms_10342_1/2_0.667_921	AUR62034528-RA, AUR62014470-RA	A0A2K3CZU0	KAG1334135.1	A0A1D6KV91	Q338C6	D8S333, D8S856	A0A3Q7GBK4	A0A0R0K914, I1K7N9	A0A3B5XXK6, A0A3B5YW49, A0A3B5ZRZ8
ENOG502QQ7X	P22033	MMUT	MUT	Methylmalonyl-CoA mutase, mitochondrial (MCM) (EC 5.4.99.2) (Methylmalonyl-CoA isomerase)	750	FUNCTION: Catalyzes the reversible isomerization of methylmalonyl-CoA (MMCoA) (generated from branched-chain amino acid metabolism and degradation of dietary odd chain fatty acids and cholesterol) to succinyl-CoA (3-carboxypropionyl-CoA), a key intermediate of the tricarboxylic acid cycle. {ECO:0000269|PubMed:1346616, ECO:0000269|PubMed:1978672, ECO:0000269|PubMed:21138732, ECO:0000269|PubMed:244…	homocysteine metabolic process [GO:0050667]; positive regulation of GTPase activity [GO:0043547]; post-embryonic development [GO:0009791]	GO:0003924; GO:0004494; GO:0005737; GO:0005739; GO:0005759; GO:0009791; GO:0031419; GO:0042802; GO:0042803; GO:0043547; GO:0046872; GO:0050667; GO:0072341	2453061; 2567699; 1980486; 14702039; 14574404; 15489334; 24458; 1978672; 21138732; 24275569; 25944712; 28943303; 29056341; 20876572; 1977311; 1670635; 1351030; 1346616; 7912889; 7909321; 9285782; 8990001; 9452100; 9554742; 10923046; 11350191; 15643616; 15781192; 16281286; 17113806; 17957493; 19588269; 21269460; 22727635; 25125334; 27167370; 26615597; 28101778	5	SUBCELLULAR LOCATION: Mitochondrion matrix {ECO:0000269|PubMed:24458}. Mitochondrion {ECO:0000269|PubMed:28943303}. Cytoplasm {ECO:0000269|PubMed:28943303}.	NA	NA	NA	NA	NA	NA	NA	GINZ01011979.1.p1	Q23381	Q54K63	NA	P22033	P16332	A7RHJ6	A0A287BA08, Q8MI68	W4XK95, W4YXS3	A0A1L8G5D5	NA	EG_transcript_4204	NA	B7FX73	NA	NA	NA	NA	NA	NA	NA	NA	NA	NA	NA	NA	NA	NA	NA	NA	NA
ENOG502QQ87	NA	NA	NA	NA	NA	NA	NA	NA	NA	NA	NA	NA	NA	NA	NA	NA	NA	NA	NA	NA	NA	NA	NA	NA	NA	NA	NA	NA	P42883, P43534, P47183, Q07748	NA	NA	B5Y5J9	NA	NA	NA	NA	NA	NA	NA	NA	NA	NA	NA	NA	NA	NA	NA	NA	NA
ENOG502QQ8I	NA	NA	NA	NA	NA	NA	NA	NA	NA	NA	NA	Q8VY93, Q9SJB4	NA	GDSL esterase/lipase At4g26790 (EC 3.1.1.-) (Extracellular lipase At4g26790), GDSL esterase/lipase At2g04570 (EC 3.1.1.-) (Extracellular lipase At2g04570)	NA	SUBCELLULAR LOCATION: Secreted {ECO:0000305}.	lipid catabolic process [GO:0016042]	hydrolase activity, acting on ester bonds [GO:0016788], acyl-[acyl-carrier-protein] hydrolase activity [GO:0016297]	NA	NA	NA	NA	NA	NA	NA	NA	NA	NA	NA	NA	NA	NA	NA	NA	NA	NA	Q8VY93, Q9SJB4	A0A0D3A6S0, A0A0D3BDD1	PK04997.1, PK09969.1	p.McWhite201602_FernSpore.K35p_1_5419/12283_1.000_329	AUR62020349-RA, AUR62015874-RA	NA	KAG1327174.1, KAG1327175.1, KAG1363922.1	A0A1D6H318, A0A1D6H319, A0A1D6I0K7, A0A1D6P498, B4FXJ5	A0A0P0VTC7, A0A0P0W521, A0A0P0WDB5, A0A0P0YBJ9, Q67WG1, Q6K449, Q6YUV1, Q6YUV2	NA	A0A3Q7I7N1	A0A0R4J4Z9, I1JIH2, I1LXW5, K7N1U5	A0A3B6KF96, A0A3B6LKI2, A0A3B6MPX3, A0A3B6NMI1, A0A3B6NNW7, A0A3B6PIX4, A0A3B6PLY1, A0A3B6QDL0, A0A3B6QG65, A0A3B6RMY1, A0A3B6SJ92, A0A3B6TN62
ENOG502QQ8M	NA	NA	NA	NA	NA	NA	NA	NA	NA	NA	NA	Q9FVC8, Q9LZX6	DHDPS2, DHDPS1	4-hydroxy-tetrahydrodipicolinate synthase 2, chloroplastic (HTPA synthase 2) (EC 4.3.3.7), 4-hydroxy-tetrahydrodipicolinate synthase 1, chloroplastic (HTPA synthase 1) (EC 4.3.3.7)	FUNCTION: Catalyzes the condensation of (S)-aspartate-beta-semialdehyde [(S)-ASA] and pyruvate to 4-hydroxy-tetrahydrodipicolinate (HTPA). {ECO:0000250}.	SUBCELLULAR LOCATION: Plastid, chloroplast.	diaminopimelate biosynthetic process [GO:0019877]; lysine biosynthetic process via diaminopimelate [GO:0009089]	4-hydroxy-tetrahydrodipicolinate synthase activity [GO:0008840]	NA	NA	NA	NA	NA	NA	NA	NA	NA	NA	NA	NA	NA	B7FVC5	NA	NA	NA	NA	Q9FVC8, Q9LZX6	A0A0D3BQ37, A0A0D3BWI9, A0A0D3C6E2, A0A0D3DUQ6	PK25174.1	p.McWhite201602_FernGamet.K35ms_5839_2/2_0.667_1752, p.McWhite201602_FernSpore.K45ms_4002_1/3_0.714_1749, p.McWhite201602_FernFrond.K45p_9986_3/6_0.267_1347, p.McWhite201602_FernGamet.K55p_3524_3/6_0.533_1595, p.McWhite201602_FernFrond.K35ms_7134_2/3_0.600_1850, p.McWhite201602_FernGamet.K45p_3763_4/7_0.529_1602, p.McWhite201602_FernGamet.K45p_3763_6/7_0.588_2187, p.McWhite201602_FernGamet.K35p_3…	AUR62031442-RA, AUR62021096-RA	A0A2K3E2N0	KAG1354634.1, KAG1362351.1	B4F8D4, B4FK44, P26259	A0A0P0WDS4, Q0JEK1	D8SEQ0, D8SHN4	A0A3Q7FJL9, A0A3Q7IMG0	C6TG34, I1JKK4, I1L6T8, Q42800	A0A3B6B436, A0A3B6B801, A0A3B6CEQ9, A0A3B6DM78, P24846, P24847, W5C0J6
ENOG502QQ8N	NA	NA	NA	NA	NA	NA	NA	NA	NA	NA	NA	NA	NA	NA	NA	NA	NA	NA	NA	NA	NA	NA	NA	NA	NA	NA	NA	NA	NA	NA	NA	NA	NA	NA	NA	NA	NA	NA	NA	NA	NA	NA	NA	NA	NA	NA	NA	NA	NA
ENOG502QQ8U	NA	NA	NA	NA	NA	NA	NA	NA	NA	NA	NA	Q9FYC2	PAO	Pheophorbide a oxygenase, chloroplastic (AtPaO) (Pheide a oxygenase) (EC 1.14.15.17) (Accelerated cell death 1) (Lethal leaf-spot 1 homolog) (Lls1)	FUNCTION: Catalyzes the key reaction of chlorophyll catabolism, porphyrin macrocycle cleavage of pheophorbide a (pheide a) to a primary fluorescent catabolite (pFCC). Works in a two-step reaction with red chlorophyll catabolite reductase (RCCR). Creates the intermediate RCC through the opening of the porphyrin macrocycle by the introduction of one atom of molecular oxygen at the alpha-methine bri…	SUBCELLULAR LOCATION: Plastid, chloroplast thylakoid membrane {ECO:0000269|PubMed:22366162}.	cell death [GO:0008219]; chlorophyll catabolic process [GO:0015996]; defense response to bacterium [GO:0042742]; flower development [GO:0009908]; fruit development [GO:0010154]	2 iron, 2 sulfur cluster binding [GO:0051537]; chlorophyllide a oxygenase [overall] activity [GO:0010277]; iron-sulfur cluster binding [GO:0051536]; metal ion binding [GO:0046872]; pheophorbide a oxygenase activity [GO:0032441]	NA	NA	NA	NA	NA	NA	NA	NA	NA	NA	NA	NA	NA	B7GEP3	NA	NA	NA	NA	Q9FYC2	A0A0D3A8J2	PK04490.1	p.McWhite201602_FernSpore.K45p_5893_1/1_1.000_2461, p.McWhite201602_FernFrond.K45p_11467_6/6_0.667_1949, p.McWhite201602_FernGamet.K35p_522_3/6_0.688_1946, p.McWhite201602_FernFrond.K35p_11566_5/6_0.579_2051, p.McWhite201602_FernGamet.K45ms_1149_5/8_0.176_1603, p.McWhite201602_FernFrond.K35ms_2272_4/7_0.700_2224, p.McWhite201602_FernGamet.K35p_8464_4/8_0.190_1051, p.McWhite201602_FernFrond.K35p_1…	AUR62014978-RA, AUR62029149-RA, AUR62029155-RA	A0A2K3CQJ1, A0A2K3CQL5, A0A2K3D0H7, A0A2K3DB48, A0A2K3DPA0, A0A2K3DX92	NA	A0A1D6JNJ8	Q0DV66	D8RWL0, D8S633	A0A3Q7JNY6	I1LKY8, Q0H950	A0A3B6I0Y7, A0A3B6JNA6, K9L6U9
ENOG502QQ8V	Q8NHY2	COP1	RFWD2 RNF200	E3 ubiquitin-protein ligase COP1 (EC 2.3.2.27) (Constitutive photomorphogenesis protein 1 homolog) (hCOP1) (RING finger and WD repeat domain protein 2) (RING finger protein 200) (RING-type E3 ubiquitin transferase RFWD2)	731	FUNCTION: E3 ubiquitin-protein ligase that mediates ubiquitination and subsequent proteasomal degradation of target proteins. E3 ubiquitin ligases accept ubiquitin from an E2 ubiquitin-conjugating enzyme in the form of a thioester and then directly transfers the ubiquitin to targeted substrates. Involved in JUN ubiquitination and degradation. Directly involved in p53 (TP53) ubiquitination and deg…	positive regulation of proteasomal ubiquitin-dependent protein catabolic process [GO:0032436]; proteasome-mediated ubiquitin-dependent protein catabolic process [GO:0043161]; response to ionizing radiation [GO:0010212]	GO:0000139; GO:0004842; GO:0005654; GO:0005829; GO:0010212; GO:0016607; GO:0031464; GO:0032436; GO:0043161; GO:0046872; GO:0061630	12466024; 12615916; 14739464; 24722188; 14702039; 16710414; 15489334; 15103385; 17968316; 19837670; 19805145; 20410507; 21625211; 27041596	5	SUBCELLULAR LOCATION: Nucleus speckle. Cytoplasm. Note=In the nucleus, it forms nuclear speckles.	NA	NA	NA	NA	NA	NA	NA	GINZ01015915.1.p1, GINZ01017624.1.p1	NA	NA	NA	Q8NHY2	Q9R1A8	NA	F1S705	W4XA02, W4XMI4, W4YV88, W4ZGH5	A0A1L8GG43, A0A1L8GMK1	NA	NA	NA	NA	NA	NA	NA	NA	NA	NA	NA	NA	NA	NA	NA	NA	NA	NA	NA	NA	NA
ENOG502QQ8W	NA	NA	NA	NA	NA	NA	NA	NA	NA	NA	NA	Q9FMF7, Q9FMF8, Q9LXV3	DIT2-1, DIT2-2, DIT1	Dicarboxylate transporter 2.1, chloroplastic (AtpDCT1) (Glutamate/malate translocator), Dicarboxylate transporter 2.2, chloroplastic (AtpDCT2), Dicarboxylate transporter 1, chloroplastic (2-oxoglutarate/malate translocator 1) (AtpOMT1)	FUNCTION: Glutamate/malate translocator involved with DIT1 in primary ammonia assimilation and in the re-assimilation of ammonia generated by the photorespiratory pathway. Exports the end product of ammonia assimilation, glutamate, from plastids to the cytosol. The precursor for ammonia assimilation, 2-oxoglutarate, is imported from the cytosol by DIT1. {ECO:0000269|PubMed:12154133, ECO:0000269|P…	SUBCELLULAR LOCATION: Plastid, chloroplast inner membrane {ECO:0000305}; Multi-pass membrane protein {ECO:0000305}.	ammonia assimilation cycle [GO:0019676]; L-glutamate transmembrane transport [GO:0015813]; malate transmembrane transport [GO:0071423]; oxaloacetate transport [GO:0015729]; response to nematode [GO:0009624], NA, alpha-ketoglutarate transport [GO:0015742]; ammonia assimilation cycle [GO:0019676]; malate transmembrane transport [GO:0071423]; oxaloacetate transport [GO:0015729]; response to nematode…	L-glutamate transmembrane transporter activity [GO:0005313]; malate transmembrane transporter activity [GO:0015140]; oxaloacetate transmembrane transporter activity [GO:0015131], transmembrane transporter activity [GO:0022857], alpha-ketoglutarate transmembrane transporter activity [GO:0015139]; malate transmembrane transporter activity [GO:0015140]; oxaloacetate transmembrane transporter activit…	NA	NA	NA	NA	NA	NA	NA	NA	NA	NA	NA	EG_transcript_2440	NA	NA	NA	NA	NA	NA	Q9FMF7, Q9FMF8, Q9LXV3	A0A0D3AYN5, A0A0D3BF55, A0A0D3E252, A0A0D3EFY2	PK24555.1, PK27495.1	p.McWhite201602_FernFrond.K45ms_2238_3/3_0.714_2217, p.McWhite201602_FernGamet.K35p_14725_2/2_0.750_2136, p.McWhite201602_FernSpore.K45ms_1802_1/1_1.000_2271, p.McWhite201602_FernFrond.K35p_3462_2/3_0.750_4206, p.McWhite201602_FernFrond.K45p_2149_1/5_0.600_2512, p.McWhite201602_FernGamet.K45ms_1837_1/1_1.000_2295, p.McWhite201602_FernFrond.K45ms_9129_1/3_0.714_2530, p.McWhite201602_FernFrond.K35p…	AUR62019297-RA, AUR62013164-RA, AUR62013163-RA, AUR62010163-RA, AUR62010164-RA	A0A2K3CPR8, A0A2K3DMN9, A8JDE3	KAG1342200.1, KAG1342318.1, KAG1342319.1	A0A1D6FD02, A0A1D6I6B4, A0A1D6QKX4, C0PHG6, Q768R3, Q768R5	A0A0N7KQY9, Q0J116, Q0J4Y5, Q2QPW3	D8R0Y8, D8RV52, D8S156, D8T082, D8TGK1	A0A3Q7ERA2, A0A3Q7FBB8, A0A3Q7IQV3, A0A3Q7IYC3, A0A3Q7J7D1	A0A0R0GKA7, I1KUB5, I1LJW4, I1LQJ9, I1MDY6	A0A3B6KBW9, A0A3B6KJV7, A0A3B6LIB8, A0A3B6LND3, A0A3B6MMS5, A0A3B6MSV2, A0A3B6RJC3, A0A3B6SHH5, A0A3B6TRV7
ENOG502QQ8X	NA	NA	NA	NA	NA	NA	NA	NA	NA	NA	NA	NA	NA	NA	NA	NA	NA	NA	GINZ01018692.1.p1, GINZ01018694.1.p1, GINZ01018695.1.p1, GINZ01018696.1.p1, GINZ01018697.1.p1	H2L0A6	NA	A0A6H2EDG9	NA	NA	NA	NA	NA	NA	NA	NA	NA	NA	NA	NA	NA	NA	NA	NA	NA	NA	NA	NA	NA	NA	NA	NA	NA	NA	NA
ENOG502QQ8Y	NA	NA	NA	NA	NA	NA	NA	NA	NA	NA	NA	NA	NA	NA	NA	NA	NA	NA	NA	NA	NA	NA	NA	NA	NA	NA	NA	NA	P17064, P40039, Q12119	NA	NA	NA	NA	NA	NA	NA	NA	NA	NA	NA	NA	NA	NA	NA	NA	NA	NA	NA	NA
ENOG502QQ8Z	P49753, Q14032, Q3I5F7, Q86TX2, Q8N9L9	ACOT2, BAAT, ACOT6, ACOT1, ACOT4	PTE2 PTE2A, NA, C14orf42, CTE1, PTE2B PTEIB	Acyl-coenzyme A thioesterase 2, mitochondrial (Acyl-CoA thioesterase 2) (EC 3.1.2.2) (Acyl-coenzyme A thioester hydrolase 2a) (CTE-Ia) (Long-chain acyl-CoA thioesterase 2) (ZAP128), Bile acid-CoA:amino acid N-acyltransferase (BACAT) (BAT) (EC 2.3.1.65) (Bile acid-CoA thioesterase) (Choloyl-CoA hydrolase) (EC 3.1.2.27) (Glycine N-choloyltransferase) (Long-chain fatty-acyl-CoA hydrolase) (EC 3.1.2.…	483, 418, 421	FUNCTION: Catalyzes the hydrolysis of acyl-CoAs into free fatty acids and coenzyme A (CoASH), regulating their respective intracellular levels (PubMed:16940157, PubMed:10944470). Displays higher activity toward long chain acyl CoAs (C14-C20) (PubMed:16940157, PubMed:10944470). The enzyme is involved in enhancing the hepatic fatty acid oxidation in mitochondria (By similarity). {ECO:0000250|UniPro…	acyl-CoA metabolic process [GO:0006637]; fatty acid metabolic process [GO:0006631]; long-chain fatty acid metabolic process [GO:0001676]; very long-chain fatty acid metabolic process [GO:0000038], acyl-CoA metabolic process [GO:0006637]; animal organ regeneration [GO:0031100]; bile acid biosynthetic process [GO:0006699]; bile acid conjugation [GO:0002152]; bile acid metabolic process [GO:0008206]…	GO:0000038; GO:0001676; GO:0005739; GO:0005759; GO:0005782; GO:0005829; GO:0006631; GO:0006637; GO:0016290; GO:0047617; GO:0052689; GO:0102991, GO:0001889; GO:0002152; GO:0005777; GO:0005782; GO:0005829; GO:0006544; GO:0006631; GO:0006637; GO:0006699; GO:0008206; GO:0016290; GO:0016410; GO:0016746; GO:0019530; GO:0031100; GO:0033882; GO:0047617; GO:0047963; GO:0052689; GO:0052815; GO:0052816; GO:…	7596406; 16940157; 14702039; 15489334; 10944470; 19497300, 8034703; 15164053; 15489334; 2037576; 12239217; 12810727; 24275569; 12704386, 16940157; 12508121; 15489334, 16940157; 15489334;, 14702039; 15489334; 16940157; 24275569;	5, 4	SUBCELLULAR LOCATION: Mitochondrion {ECO:0000269|PubMed:16940157}., SUBCELLULAR LOCATION: Cytoplasm, cytosol {ECO:0000269|PubMed:12810727, ECO:0000269|PubMed:8034703}. Peroxisome {ECO:0000250|UniProtKB:Q63276}., SUBCELLULAR LOCATION: [Isoform 1]: Peroxisome {ECO:0000305|PubMed:16940157}. Note=Localization to the peroxisome is uncertain since the potential C-terminal peroxisome targeting signal fo…	NA	NA	NA	NA	NA	NA	NA	NA	B3WFZ3, O01862, O45003, Q9GYN3	NA	NA	P49753, Q14032, Q3I5F7, Q86TX2, Q8N9L9	A2AKK5, O55137, Q32Q92, Q6Q2Z6, Q8BGG9, Q8BWN8, Q91X34, Q9QYR7, Q9QYR9	A7RMP4, A7SNB9	A0A287ALR5, A0A287B5Z7, A0A5G2QJX6, F1S3J0, F1SSB1	W4XMS2, W4Y1P8, W4Y957, W4YEK8, W4Z1J8	A0A1L8EZW0, A0A1L8FAG5, A0A1L8FAK3, A0A1L8HRY1, A0A1L8I2S7, A0A1L8I2T4, A0A1L8I2W7	NA	NA	NA	NA	NA	NA	NA	NA	NA	NA	NA	NA	NA	NA	NA	NA	NA	NA	NA	NA	NA
ENOG502QQ90	Q9ULE6	PALD1	KIAA1274 PALD	Paladin	856	NA	NA	GO:0004725; GO:0005737; GO:0005829	10574462; 12168954; 15164054; 15489334; 20213681; 21269460; 22354871	4	SUBCELLULAR LOCATION: Cytoplasm, cytosol {ECO:0000269|PubMed:22354871}.	F4IX22	NA	Metal ion-binding protein	NA	NA	NA	protein tyrosine phosphatase activity [GO:0004725]	NA	NA	NA	NA	Q9ULE6	P70261	A7S979, A7S980	A0A287BIB2	W4XFP4, W4Y3M3, W4Y9U1	A0A1L8FF15, A0A1L8FJZ7	NA	NA	Q57YX2	NA	NA	NA	NA	NA	F4IX22	A0A0D3A8D6, A0A0D3A8E4, A0A0D3A8E5, A0A0D3A8E6, A0A0D3DV06	PK03045.1	p.McWhite201602_FernFrond.K35p_9889_3/3_0.818_5405	AUR62024549-RA, AUR62024548-RA, AUR62024550-RA, AUR62011690-RA	A0A2K3E8A8	NA	A0A1D6KW93	Q6F2V0	D8QMN2, D8R7J1	A0A3Q7EH77	I1JQZ4, I1LAW5, I1NES0, K7MZP3	A0A3B6HW81, A0A3B6IQE5, A0A3B6JKA8
ENOG502QQ91	Q4G0X9	CCDC40	KIAA1640	Coiled-coil domain-containing protein 40	1142	FUNCTION: Required for assembly of dynein regulatory complex (DRC) and inner dynein arm (IDA) complexes, which are responsible for ciliary beat regulation, thereby playing a central role in motility in cilia and flagella (PubMed:21131974). Probably acts together with CCDC39 to form a molecular ruler that determines the 96 nanometer (nm) repeat length and arrangements of components in cilia and fl…	axonemal dynein complex assembly [GO:0070286]; axoneme assembly [GO:0035082]; cilium movement [GO:0003341]; determination of digestive tract left/right asymmetry [GO:0071907]; determination of liver left/right asymmetry [GO:0071910]; determination of pancreatic left/right asymmetry [GO:0035469]; epithelial cilium movement involved in determination of left/right asymmetry [GO:0060287]; epithelial …	GO:0001947; GO:0003341; GO:0003351; GO:0003356; GO:0005576; GO:0005737; GO:0005929; GO:0005930; GO:0030317; GO:0030324; GO:0035082; GO:0035469; GO:0036159; GO:0044458; GO:0060287; GO:0070286; GO:0071907; GO:0071910	10997877; 14702039; 16625196; 15489334; 21131974; 22693285; 23255504; 23402890; 25186273; 27120127	5	SUBCELLULAR LOCATION: Cytoplasm {ECO:0000250|UniProtKB:Q8BI79}. Cell projection, cilium {ECO:0000269|PubMed:27120127}. Note=Localizes to cytoplasm and motile cilium. {ECO:0000250|UniProtKB:Q8BI79}.	NA	NA	NA	NA	NA	NA	NA	GINZ01014816.1.p1, GINZ01014817.1.p1, GINZ01014818.1.p1	NA	NA	A0A0B7P7M6	Q4G0X9	Q8BI79	NA	I3LAH7	W4YKE6	A0A1L8EM55	NA	EG_transcript_2736	Q389L4	NA	A0A509AM93	Q8IIS6	A0A384L9V7	Q233L0	NA	NA	NA	p.McWhite201602_FernGamet.K45p_1859_3/5_0.692_2987, p.McWhite201602_FernSpore.K55ms_10708_2/4_0.600_3008, p.McWhite201602_FernFrond.K55p_12946_3/3_0.667_3377	NA	A0A2K3CNR1, A0A2K3DSZ1	NA	NA	NA	NA	NA	NA	NA
ENOG502QQ92	NA	NA	NA	NA	NA	NA	NA	NA	NA	NA	NA	A0A1P8AST2, F4K964, Q8S8S7, Q9FKG5, Q9FKG6, Q9LU47, Q9SW11	NA, PUB34, PUB51, PUB52, PUB53, PUB35	Protein kinase superfamily protein, E3 ubiquitin ligase (RING-type E3 ubiquitin transferase) (Serine/threonine-protein kinase), U-box domain-containing protein 34 (Plant U-box protein 34) [Includes: E3 ubiquitin ligase (EC 2.3.2.27) (RING-type E3 ubiquitin transferase); Serine/threonine-protein kinase (EC 2.7.11.-)], U-box domain-containing protein 51 (Plant U-box protein 51) [Includes: E3 ubiqui…	NA, FUNCTION: Functions as an E3 ubiquitin ligase. {ECO:0000256|ARBA:ARBA00003861}., FUNCTION: Functions as an E3 ubiquitin ligase. {ECO:0000250}.	NA	NA	ATP binding [GO:0005524]; protein kinase activity [GO:0004672], ATP binding [GO:0005524]; protein kinase activity [GO:0004672]; ubiquitin-protein transferase activity [GO:0004842], ATP binding [GO:0005524]; protein serine kinase activity [GO:0106310]; protein threonine kinase activity [GO:0106311]; ubiquitin-protein transferase activity [GO:0004842]	NA	NA	NA	NA	NA	NA	NA	NA	NA	NA	NA	EG_transcript_5211, EG_transcript_11101, EG_transcript_47787	NA	NA	NA	NA	NA	NA	A0A1P8AST2, F4K964, Q8S8S7, Q9FKG5, Q9FKG6, Q9LU47, Q9SW11	A0A0D2ZQ74, A0A0D3A667, A0A0D3A8C5, A0A0D3AMZ5, A0A0D3AQ62, A0A0D3ASI1, A0A0D3AY66, A0A0D3AY68, A0A0D3AY70, A0A0D3AY71, A0A0D3B318, A0A0D3CT87, A0A0D3D071, A0A0D3D2P0, A0A0D3D821, A0A0D3D822, A0A0D3DDM8, A0A0D3DDM9, A0A0D3DG03, A0A0D3DG04, A0A0D3E1R2, A0A0D3EBZ1	PK11593.1, PK12849.1	p.McWhite201602_FernSpore.K35p_5524_5/5_0.583_3615, p.McWhite201602_FernFrond.K45ms_13951_2/3_0.714_3714, p.McWhite201602_FernFrond.K35ms_2709_10/11_0.419_4018, p.McWhite201602_FernFrond.K45p_8054_3/6_0.467_3476, p.McWhite201602_FernGamet.K35p_8442_8/10_0.357_3794, p.McWhite201602_FernGamet.K35p_8442_7/10_0.321_3089, p.McWhite201602_FernGamet.K45ms_13307_1/1_1.000_4443, p.McWhite201602_FernGamet.…	AUR62029028-RA, AUR62002235-RA, AUR62033923-RA, AUR62031419-RA, AUR62015447-RA, AUR62021125-RA	A0A2K3D062, A0A2K3D4W4, A0A2K3DBE0, A0A2K3DBM2, A0A2K3DKL3, A8J691	KAG1354405.1, KAG1360769.1	A0A1D6I421, A0A1D6NVT3, A0A1D6P289, A0A1D6QT39, K7V5S2	A0A0P0VGG2, A0A0P0VS27, Q0DEQ5, Q336S5, Q5Z7K5	D8SKB4, D8T0D0, D8T750, D8TGC9	A0A3Q7FLH1, A0A3Q7GM88, A0A3Q7GNI8, A0A3Q7H808, A0A3Q7J2U6	A0A0R0GT27, A0A0R0JU54, I1JVT0, I1MSE8	A0A3B6I0I0, A0A3B6I3N6, A0A3B6IXQ2, A0A3B6JQM0, A0A3B6KS39, A0A3B6NJV5, A0A3B6PER0, A0A3B6PMJ6, A0A3B6QBH9, A0A3B6QGK1, A0A3B6RCL2, A0A3B6RM50, A0A3B6SFW5, A0A3B6TD12, A0A3B6TUK1
ENOG502QQ98	NA	NA	NA	NA	NA	NA	NA	NA	NA	NA	NA	Q84JV6	NA	Radical SAM superfamily protein	NA	SUBCELLULAR LOCATION: Cytoplasm {ECO:0000256|ARBA:ARBA00004496}.	rRNA base methylation [GO:0070475]; tRNA methylation [GO:0030488]	4 iron, 4 sulfur cluster binding [GO:0051539]; metal ion binding [GO:0046872]; RNA methyltransferase activity [GO:0008173]	NA	NA	NA	NA	NA	NA	NA	NA	NA	NA	NA	NA	NA	B7GDA2, B7S3M1	A0A509ALA8	Q8IM25	A0A679L3E3	NA	Q84JV6	A0A0D3BC80	PK17427.1	p.McWhite201602_FernGamet.K35p_13939_1/1_1.000_1695, p.McWhite201602_FernSpore.K55ms_12145_1/1_1.000_1698, p.McWhite201602_FernFrond.K35p_10701_2/3_0.250_447	AUR62032992-RA, AUR62034082-RA	A0A2K3E6J9, A0A2K3E6Q5	KAG1342096.1	A0A1D6JS18	Q10QB5	D8SQ69, D8SUR4	A0A3Q7ES05	A0A0R0LFU5, I1LFP7	A0A1D5XM60, A0A3B6HSF4
ENOG502QQ9D	NA	NA	NA	NA	NA	NA	NA	NA	NA	NA	NA	Q9ASY9	TENA_E	Bifunctional TENA-E protein (EC 3.5.1.-) (EC 3.5.99.2) (Aminopyrimidine aminohydrolase) (Formylaminopyrimidine amidohydrolase) (Formylaminopyrimidine deformylase) (Seed maturation protein PM36 homolog)	FUNCTION: Involved in thiamine salvage by hydrolyzing the thiamine breakdown product 4-amino-5-aminomethyl-2-methylpyrimidine (amino-HMP) to 4-amino-5-hydroxymethyl-2-methylpyrimidine (HMP) (PubMed:25014715). Has a high formylamino-HMP amidohydrolase activity (PubMed:25014715). No activity with other thiamine degradation products such as thiamine mono- or diphosphate, oxothiamine, oxythiamine, th…	NA	thiamine biosynthetic process [GO:0009228]; thiamine diphosphate biosynthetic process [GO:0009229]	thiaminase activity [GO:0050334]	NA	NA	NA	NA	NA	NA	NA	NA	NA	NA	NA	NA	NA	NA	NA	NA	NA	NA	Q9ASY9	NA	PK20246.1	p.McWhite201602_FernSpore.K35ms_3658_1/1_1.000_1138, p.McWhite201602_FernFrond.K45ms_15394_2/2_0.667_640	AUR62016124-RA, AUR62041396-RA	NA	KAG1371351.1	B6TPF2	Q10MJ3	D8RFJ3, D8SDQ3	A0A3Q7IR09, A0A3Q7JI65	A0A0R0JD77, Q9SWB6	A0A3B6HRA4, A0A3B6IPY8, A0A3B6JJJ5
ENOG502QQ9F	NA	NA	NA	NA	NA	NA	NA	NA	NA	NA	NA	Q9C8C1	LCV2	Protein LIKE COV 2	NA	SUBCELLULAR LOCATION: Membrane {ECO:0000255}; Multi-pass membrane protein {ECO:0000255}.	stem vascular tissue pattern formation [GO:0010222]	NA	NA	NA	NA	NA	NA	NA	NA	NA	NA	NA	NA	NA	NA	NA	NA	NA	NA	NA	Q9C8C1	A0A0D3DKD2	PK10334.1	p.McWhite201602_FernFrond.K35ms_7302_3/3_0.571_1621, p.McWhite201602_FernSpore.K55ms_14443_2/2_0.750_1374, p.McWhite201602_FernFrond.K45p_6840_1/3_0.667_1557, p.McWhite201602_FernSpore.K45p_5857_2/2_0.750_1207, p.McWhite201602_FernGamet.K45ms_7400_4/6_0.667_1631, p.McWhite201602_FernGamet.K35p_22123_2/3_0.500_486	AUR62003635-RA, AUR62017945-RA	NA	KAG1327976.1	A0A1D6FPM5, A0A1D6M5H6, A0A1D6N6B6, B4F8K8	Q5TKN3, Q8S1P4	NA	A0A3Q7G472, A0A3Q7G785	C6TEX7, I1KBE0	A0A3B6ELH7, A0A3B6H1Y8, D8L9M9, W4ZU05
ENOG502QQ9G	NA	NA	NA	NA	NA	NA	NA	NA	NA	NA	NA	NA	NA	NA	NA	NA	NA	NA	NA	NA	NA	NA	NA	NA	NA	NA	NA	NA	NA	NA	NA	NA	NA	NA	NA	NA	NA	NA	NA	NA	NA	NA	NA	NA	NA	NA	NA	NA	NA
ENOG502QQ9I	NA	NA	NA	NA	NA	NA	NA	NA	NA	NA	NA	O24629	SIGA	RNA polymerase sigma factor sigA (Sigma factor A) (Sigma-A) (RNA polymerase sigma factor sig1) (Atsig1) (Sigma factor 1) (RNA polymerase sigma factor sig2) (Atsig2) (Sigma factor 2) (RNA polymerase sigma factor sigB) (Sigma factor B) (Sigma-B)	FUNCTION: Essential protein. Sigma factors are initiation factors that promote the attachment of plastid-encoded RNA polymerase (PEP) to specific initiation sites and are then released. Controls the transcription of the psaA gene and thus modulates photosystem stoichiometry. Thereby maintains a harmonious electron flow and photosynthetic efficiency. {ECO:0000269|PubMed:10734058, ECO:0000269|PubMe…	SUBCELLULAR LOCATION: Plastid, chloroplast {ECO:0000269|PubMed:10555304, ECO:0000269|PubMed:9405719}.	cellular response to light stimulus [GO:0071482]; cellular response to redox state [GO:0071461]; DNA-templated transcription, initiation [GO:0006352]; photosystem stoichiometry adjustment [GO:0080005]; regulation of RNA biosynthetic process [GO:2001141]; regulation of transcription, DNA-templated [GO:0006355]	DNA binding [GO:0003677]; DNA-binding transcription factor activity [GO:0003700]; sigma factor activity [GO:0016987]	NA	NA	NA	NA	NA	NA	NA	NA	NA	NA	NA	NA	NA	NA	NA	NA	NA	NA	O24629	A0A0D3AS29	PK03826.1	p.McWhite201602_FernSpore.K45ms_9774_1/3_0.667_2327, p.McWhite201602_FernFrond.K45ms_474_4/4_0.667_2315, p.McWhite201602_FernSpore.K55ms_12439_2/2_0.750_1885, p.McWhite201602_FernGamet.K45p_2083_1/5_0.636_2224, p.McWhite201602_FernGamet.K35p_2833_6/7_0.611_3000, p.McWhite201602_FernFrond.K35p_506_5/14_0.562_3634, p.McWhite201602_FernGamet.K35p_2182_2/7_0.632_2411, p.McWhite201602_FernFrond.K45ms_…	AUR62024839-RA, AUR62032380-RA	NA	NA	A0A1D6EXL5, A0A1D6IZN2, K7UB44	Q0J7T6	D8R5F3	A0A3Q7FMS4, A0A3Q7FPZ6, A0A3Q7HV63	I1L5H1, I1LP24	A0A3B6RJV7, A0A3B6SKN8, A0A3B6TK54
ENOG502QQ9W	Q7Z3E5	ARMC9	KIAA1868	LisH domain-containing protein ARMC9 (Armadillo repeat-containing protein 9) (Melanoma/melanocyte-specific tumor antigen KU-MEL-1) (NS21)	818	FUNCTION: Acts as a positive regulator of hedgehog (Hh)signaling (By similarity). Involved in ciliogenesis (By similarity). May participate in the trafficking and/or retention of GLI2 and GLI3 proteins at the ciliary tip (By similarity). {ECO:0000250|UniProtKB:E7F187, ECO:0000250|UniProtKB:Q9D2I5}.	cilium assembly [GO:0060271]; positive regulation of smoothened signaling pathway [GO:0045880]	GO:0005737; GO:0005814; GO:0036064; GO:0045880; GO:0060271; GO:0070062; GO:0097542	11691810; 17974005; 15815621; 15489334; 14702039; 11347906; 21406692; 23033978; 28625504	5	SUBCELLULAR LOCATION: Cytoplasm, cytoskeleton, cilium basal body {ECO:0000269|PubMed:28625504}. Cell projection, cilium {ECO:0000250|UniProtKB:Q9D2I5}. Cytoplasm, cytoskeleton, microtubule organizing center, centrosome, centriole {ECO:0000269|PubMed:28625504}. Note=Localized to the proximal region in cilia. Stimulation of Hh signaling leads to redistribution of ARMC9 toward the ciliary tip within…	NA	NA	NA	NA	NA	NA	NA	GINZ01014956.1.p1, GINZ01014957.1.p1, GINZ01014958.1.p1	G5ECV5	NA	NA	Q7Z3E5	Q9D2I5	A7S1S2	A0A287AK73	W4XFC7, W4XYW0, W4Z9V2	NA	NA	NA	NA	NA	NA	NA	NA	I7M641, I7MH16	NA	NA	NA	NA	NA	A0A2K3DR25	NA	NA	NA	NA	NA	NA	NA
ENOG502QQ9Z	NA	NA	NA	NA	NA	NA	NA	NA	NA	NA	NA	NA	NA	NA	NA	NA	NA	NA	NA	NA	NA	NA	NA	NA	NA	NA	NA	NA	NA	NA	NA	NA	NA	NA	NA	NA	NA	NA	NA	NA	NA	NA	NA	NA	NA	NA	NA	NA	NA
ENOG502QQA1	NA	NA	NA	NA	NA	NA	NA	NA	NA	NA	NA	O22160	NA	Thylakoid lumenal 15 kDa protein 1, chloroplastic (p15)	NA	SUBCELLULAR LOCATION: Plastid, chloroplast thylakoid lumen {ECO:0000269|PubMed:11719511}.	NA	NA	NA	NA	NA	NA	NA	NA	NA	NA	NA	NA	NA	NA	NA	NA	A0A509AL15	NA	NA	NA	O22160	A0A0D3BPY9	PK12526.1	p.McWhite201602_FernGamet.K45ms_4783_1/1_1.000_1197, p.McWhite201602_FernFrond.K45p_3536_4/5_0.692_1544, p.McWhite201602_FernFrond.K35ms_2841_1/6_0.333_486	AUR62012132-RA, AUR62040704-RA	NA	KAG1371735.1	A0A1D6LWB5, K7VAE7	Q9ARP1	D8QTE2, D8SBX7	A0A3Q7H0S6	C6SWP1, I1LMI2	A0A3B6EDV9, A0A3B6GQJ7, W5D1Z1
ENOG502QQA3	Q9BXD5	NPL	C1orf13	N-acetylneuraminate lyase (NALase) (EC 4.1.3.3) (N-acetylneuraminate pyruvate-lyase) (N-acetylneuraminic acid aldolase) (Sialate lyase) (Sialate-pyruvate lyase) (Sialic acid aldolase) (Sialic acid lyase)	320	FUNCTION: Catalyzes the cleavage of N-acetylneuraminic acid (sialic acid) to form pyruvate and N-acetylmannosamine via a Schiff base intermediate. It prevents sialic acids from being recycled and returning to the cell surface. Involved in the N-glycolylneuraminic acid (Neu5Gc) degradation pathway. Although human is not able to catalyze formation of Neu5Gc due to the inactive CMAHP enzyme, Neu5Gc …	carbohydrate metabolic process [GO:0005975]; N-acetylneuraminate catabolic process [GO:0019262]	GO:0005829; GO:0005975; GO:0008747; GO:0019262; GO:0042802	11318611; 16147865; 14702039; 16710414; 15489334; 22692205; 33895133	5	SUBCELLULAR LOCATION: Cytoplasm {ECO:0000250}.	NA	NA	NA	NA	NA	NA	NA	NA	NA	NA	NA	Q9BXD5	Q9DCJ9	A7RTJ7, A7SRJ3	A0A287AHJ6, Q9BEC7	W4XXM6, W4YKK2	A0A1L8GG39	NA	NA	NA	NA	NA	NA	NA	NA	NA	NA	NA	NA	NA	NA	NA	NA	NA	NA	NA	NA	NA
ENOG502QQA7	NA	NA	NA	NA	NA	NA	NA	NA	NA	NA	NA	NA	NA	NA	NA	NA	NA	NA	NA	NA	NA	NA	NA	NA	NA	NA	NA	NA	Q08280	NA	NA	NA	NA	NA	NA	NA	NA	NA	NA	NA	NA	NA	NA	NA	NA	NA	NA	NA	NA
ENOG502QQAB	Q7Z4L5, Q8NDW8	TTC21B, TTC21A	IFT139 KIAA1992, STI2	Tetratricopeptide repeat protein 21B (TPR repeat protein 21B) (Intraflagellar transport 139 homolog), Tetratricopeptide repeat protein 21A (TPR repeat protein 21A) (Stress-inducible protein 2)	1316, 1320	FUNCTION: Component of the IFT complex A (IFT-A), a complex required for retrograde ciliary transport and entry into cilia of G protein-coupled receptors (GPCRs). Essential for retrograde trafficking of IFT-1, IFT-B and GPCRs (PubMed:27932497). Negatively modulates the SHH signal transduction (By similarity). {ECO:0000250|UniProtKB:Q0HA38, ECO:0000269|PubMed:27932497}., FUNCTION: Intraflagellar t…	Bergmann glial cell differentiation [GO:0060020]; cerebellar Purkinje cell differentiation [GO:0021702]; forebrain dorsal/ventral pattern formation [GO:0021798]; intraciliary retrograde transport [GO:0035721]; negative regulation of eating behavior [GO:1903999]; positive regulation of canonical Wnt signaling pathway [GO:0090263]; positive regulation of gene expression [GO:0010628]; protein locali…	GO:0003682; GO:0005737; GO:0005856; GO:0005929; GO:0006357; GO:0007224; GO:0008589; GO:0010628; GO:0021591; GO:0021702; GO:0021798; GO:0030991; GO:0035721; GO:0060020; GO:0061512; GO:0090263; GO:0097499; GO:0097542; GO:1903999; GO:1905799, GO:0005929; GO:0007286; GO:0030317; GO:0030991; GO:0035721; GO:0061512	12880961; 15815621; 15489334; 14702039; 12056414; 20889716; 21258341; 25860617; 27932497; 22425360; 27666822, 12543795; 14702039; 16641997; 30929735	5	SUBCELLULAR LOCATION: Cytoplasm, cytoskeleton, cilium axoneme {ECO:0000250|UniProtKB:Q0HA38}., NA	NA	NA	NA	NA	NA	NA	NA	GINZ01018738.1.p1	Q20255	NA	NA	Q7Z4L5, Q8NDW8	Q0HA38, Q8C0S4	A7RGG0	A0A287AW29, F1RPM9	W4XGV4, W4Y8E3, W4ZEH7, W4ZEH8	A0A1L8EP81, A0A1L8EW56, A0A1L8FQG6, A0A1L8FV36	NA	EG_transcript_2692, EG_transcript_12506	Q38EI1	NA	NA	NA	NA	I7MFN3	NA	NA	NA	NA	NA	A0A2K3DN83	NA	NA	NA	D8RGC2, D8TFA1	NA	NA	NA
ENOG502QQAH	NA	NA	NA	NA	NA	NA	NA	NA	NA	NA	NA	Q9C6D3, Q9LT68	NHD2, NHD1	Sodium/proton antiporter 2 (AtNHD2) (Na(+)/H(+) antiporter 2), Sodium/proton antiporter 1 (AtNHD1) (Na(+)/H(+) antiporter 1)	FUNCTION: Na(+)/H(+) antiporter that extrudes sodium in exchange for external protons. {ECO:0000250|UniProtKB:Q9LT68}., FUNCTION: Na(+)/H(+) antiporter that extrudes sodium in exchange for external protons. {ECO:0000269|PubMed:24617758}.	SUBCELLULAR LOCATION: Membrane {ECO:0000255}; Multi-pass membrane protein {ECO:0000255}., SUBCELLULAR LOCATION: Plastid, chloroplast membrane {ECO:0000269|PubMed:24617758}; Multi-pass membrane protein {ECO:0000255}. Plastid, chloroplast envelope {ECO:0000269|PubMed:24617758}.	sodium ion transport [GO:0006814], pyruvate transport [GO:0006848]; response to salt stress [GO:0009651]; sodium ion transport [GO:0006814]	antiporter activity [GO:0015297], antiporter activity [GO:0015297]; pyruvate transmembrane transporter activity [GO:0050833]	NA	NA	NA	NA	NA	NA	A8DWS5	NA	NA	NA	NA	EG_transcript_5923	NA	B7G2W3, B7G2W4	NA	NA	NA	NA	Q9C6D3, Q9LT68	A0A0D3B899, A0A0D3BC67, A0A0D3CIF9	PK11566.1	p.McWhite201602_FernSpore.K35p_4684_2/2_0.750_2483, p.McWhite201602_FernGamet.K35ms_6254_3/3_0.714_2520, p.McWhite201602_FernGamet.K35p_4799_2/4_0.667_1804, p.McWhite201602_FernFrond.K35ms_5670_3/3_0.667_2444, p.McWhite201602_FernFrond.K35p_3475_2/5_0.600_2511, p.McWhite201602_FernFrond.K45p_3550_1/3_0.333_1079	AUR62039105-RA, AUR62010284-RA	A0A2K3DEJ2	KAG1327147.1	B6SSD8	Q6YWA3	D8R676, D8SAI7, D8SGE4	A0A3Q7IX50	A0A0R0EJH0, A0A0R0EKL9, A0A368UII2	A0A3B6KHB5, A0A3B6LKM6, A0A3B6MQ28
ENOG502QQAI	NA	NA	NA	NA	NA	NA	NA	NA	NA	NA	NA	NA	NA	NA	NA	NA	NA	NA	NA	NA	NA	NA	NA	NA	NA	NA	NA	NA	NA	EG_transcript_9138	NA	NA	NA	NA	NA	NA	NA	NA	NA	NA	NA	NA	NA	NA	NA	NA	NA	NA	NA
ENOG502QQAJ	P16442, Q8N5D6	ABO, GBGT1	NA	Histo-blood group ABO system transferase (Fucosylglycoprotein 3-alpha-galactosyltransferase) (Fucosylglycoprotein alpha-N-acetylgalactosaminyltransferase) (Glycoprotein-fucosylgalactoside alpha-N-acetylgalactosaminyltransferase) (EC 2.4.1.40) (Glycoprotein-fucosylgalactoside alpha-galactosyltransferase) (EC 2.4.1.37) (Histo-blood group A transferase) (A transferase) (Histo-blood group B transfera…	354, 347	FUNCTION: This protein is the basis of the ABO blood group system. The histo-blood group ABO involves three carbohydrate antigens: A, B, and H. A, B, and AB individuals express a glycosyltransferase activity that converts the H antigen to the A antigen (by addition of UDP-GalNAc) or to the B antigen (by addition of UDP-Gal), whereas O individuals lack such activity., FUNCTION: Has lost the abilit…	carbohydrate metabolic process [GO:0005975]; lipid glycosylation [GO:0030259]; protein glycosylation [GO:0006486], carbohydrate metabolic process [GO:0005975]; glycolipid biosynthetic process [GO:0009247]; lipid glycosylation [GO:0030259]; protein glycosylation [GO:0006486]	GO:0000139; GO:0000166; GO:0003823; GO:0004380; GO:0004381; GO:0005576; GO:0005794; GO:0005975; GO:0006486; GO:0016021; GO:0016757; GO:0030145; GO:0030259; GO:0031982; GO:0032580, GO:0000139; GO:0005794; GO:0005975; GO:0006486; GO:0009247; GO:0016021; GO:0016757; GO:0030259; GO:0031982; GO:0046872; GO:0047277	2104828; 2333095; 7598760; 7779106; 16533287; 17764507; 18513251; 15489334; 12829588; 8839869; 9800297; 15104652; 1449469; 2121736; 10462501; 12198488; 12529355; 12972418; 15475562; 16326711; 17259183, 10506200; 12975309; 14702039; 15164053; 15489334; 23255552	5	SUBCELLULAR LOCATION: Golgi apparatus, Golgi stack membrane; Single-pass type II membrane protein. Secreted. Note=Membrane-bound form in trans cisternae of Golgi. Secreted into the body fluid., SUBCELLULAR LOCATION: Golgi apparatus membrane {ECO:0000305}; Single-pass type II membrane protein {ECO:0000305}.	NA	NA	NA	NA	NA	NA	NA	NA	NA	NA	NA	P16442, Q8N5D6	P38649, Q8VI38	NA	A0A287AL33	NA	A0A1L8F689, A0A1L8F693, A0A1L8F696, A0A1L8F6B0, A0A1L8GG16, A0A1L8GMM3, A0A1L8GMM9	NA	NA	NA	NA	NA	NA	NA	NA	NA	NA	NA	NA	NA	NA	NA	NA	NA	NA	NA	NA	NA
ENOG502QQAR	NA	NA	NA	NA	NA	NA	NA	NA	NA	NA	NA	NA	NA	NA	NA	NA	NA	NA	NA	NA	NA	NA	NA	NA	NA	NA	NA	NA	NA	NA	NA	B7FZQ2	NA	NA	NA	NA	NA	NA	NA	NA	NA	A8IZR1, A8IZR3, A8J090, A8J091	NA	NA	NA	NA	NA	NA	NA
ENOG502QQAU	NA	NA	NA	NA	NA	NA	NA	NA	NA	NA	NA	NA	NA	NA	NA	NA	NA	NA	NA	NA	NA	NA	NA	NA	NA	NA	NA	NA	NA	NA	NA	NA	NA	NA	NA	NA	NA	NA	NA	NA	NA	NA	NA	NA	NA	NA	NA	NA	NA
ENOG502QQAX	Q6PIY5	ARMH1	C1orf228 NCRNA00082	Armadillo-like helical domain containing protein 1 (p40)	440	NA	NA	NA	15489334;	2	NA	NA	NA	NA	NA	NA	NA	NA	GINZ01014467.1.p1	NA	NA	NA	Q6PIY5	E9Q963	A7RJY7	NA	NA	A2BD90	NA	EG_transcript_7142	Q387J5	NA	NA	NA	NA	NA	NA	NA	NA	NA	NA	NA	NA	NA	NA	NA	NA	NA	NA
ENOG502QQB1	NA	NA	NA	NA	NA	NA	NA	NA	NA	NA	NA	Q9FMX7, Q9FMX8	NIC2, NIC3	Nicotinamidase 2 (AtNIC2) (EC 3.5.1.19) (Nicotinamide deamidase 2), Nicotinamidase 3 (AtNIC3) (EC 3.5.1.19) (Nicotinamide deamidase 3)	FUNCTION: Catalyzes the deamidation of nicotinamide, an early step in the NAD(+) salvage pathway. Prevents the accumulation of intracellular nicotinamide, a known inhibitor of poly(ADP-ribose) polymerases (PARP enzymes). May play a role in the regulation of seed germination potential. {ECO:0000269|PubMed:17587307}., FUNCTION: Catalyzes the deamidation of nicotinamide, an early step in the NAD(+) …	NA	NAD metabolic process [GO:0019674]; pyridine nucleotide biosynthetic process [GO:0019363], pyridine nucleotide biosynthetic process [GO:0019363]	nicotinamidase activity [GO:0008936]	NA	NA	NA	NA	NA	NA	NA	NA	NA	NA	NA	NA	NA	NA	NA	NA	NA	NA	Q9FMX7, Q9FMX8	A0A0D3AY16	PK07277.1	p.McWhite201602_FernSpore.K35ms_7758_1/2_0.667_942	AUR62017708-RA, AUR62032973-RA	A0A2K3DB08	NA	A0A1D6E5R3	Q7XKJ8	D8RF05, D8SD73	K4ASZ0	I1L789	A0A2X0S8N0, A0A3B6C9X5
ENOG502QQB5	NA	NA	NA	NA	NA	NA	NA	NA	NA	NA	NA	B3H6G9	NA	S-adenosyl-L-methionine-dependent methyltransferases superfamily protein	NA	NA	methylation [GO:0032259]	methyltransferase activity [GO:0008168]	NA	NA	NA	NA	NA	NA	NA	NA	NA	NA	NA	NA	NA	NA	NA	NA	NA	NA	B3H6G9	A0A0D3B8U0	PK05580.1	p.McWhite201602_FernFrond.K35p_16670_1/2_0.857_1659, p.McWhite201602_FernGamet.K35p_17279_3/5_0.583_1499, p.McWhite201602_FernGamet.K35ms_9319_2/5_0.636_1302, p.McWhite201602_FernFrond.K35ms_16109_2/2_0.500_1401	AUR62008669-RA, AUR62025575-RA	A0A2K3DDU2	KAG1326240.1	C0P947	Q6YSY5	D8TDP2	A0A3Q7HZ24	A0A0R0EZE2	A0A3B6KDT9, A0A3B6LHB3, A0A3B6MPZ5
ENOG502QQB9	NA	NA	NA	NA	NA	NA	NA	NA	NA	NA	NA	NA	NA	NA	NA	NA	NA	NA	NA	NA	NA	NA	NA	NA	NA	NA	NA	NA	P09880	NA	NA	NA	NA	NA	NA	NA	NA	NA	NA	NA	NA	NA	NA	NA	NA	NA	NA	NA	NA
ENOG502QQBA	NA	NA	NA	NA	NA	NA	NA	NA	NA	NA	NA	Q5S4X7	NA	FAD-dependent oxidoreductase family protein	NA	NA	NA	oxidoreductase activity [GO:0016491]	NA	NA	NA	NA	NA	NA	NA	NA	NA	NA	NA	EG_transcript_14296	NA	B7G843	NA	NA	NA	NA	Q5S4X7	A0A0D3DES6	PK00166.1	p.McWhite201602_FernSpore.K55ms_12627_1/2_0.750_2270, p.McWhite201602_FernGamet.K35p_6534_1/5_0.533_1361	AUR62042027-RA	A0A2K3DJI7, A0A2K3E2V7	NA	A0A1X7YIP1	A0A0P0WTI0	D8QT29, D8R2A4	A0A3Q7H656	K7MCN6	A0A3B6REJ2, A0A3B6SE79, A0A3B6TFB0
ENOG502QQBE	NA	NA	NA	NA	NA	NA	NA	NA	NA	NA	NA	NA	NA	NA	NA	NA	NA	NA	NA	NA	NA	NA	NA	NA	NA	NA	W4XCR5, W4XQG7, W4Y2L1, W4ZIY0	NA	NA	NA	NA	NA	NA	NA	NA	I7M4K2	NA	NA	NA	NA	NA	NA	NA	NA	NA	NA	NA	NA	NA
ENOG502QQBF	NA	NA	NA	NA	NA	NA	NA	NA	NA	NA	NA	Q05758	NA	Ketol-acid reductoisomerase, chloroplastic (EC 1.1.1.86) (Acetohydroxy-acid reductoisomerase) (Alpha-keto-beta-hydroxylacyl reductoisomerase)	NA	SUBCELLULAR LOCATION: Plastid, chloroplast {ECO:0000305}.	isoleucine biosynthetic process [GO:0009097]; response to cadmium ion [GO:0046686]; valine biosynthetic process [GO:0009099]	copper ion binding [GO:0005507]; ketol-acid reductoisomerase activity [GO:0004455]	NA	NA	NA	NA	NA	NA	A7TA63	NA	NA	NA	P06168	EG_transcript_13481, EG_transcript_27401	NA	B7GDA6, B7S3L8	NA	NA	NA	NA	Q05758	A0A0D3CUM7, A0A0D3D811, A0A0D3DU71	PK05648.1	p.McWhite201602_FernFrond.K45ms_47_1/2_0.833_2346, p.McWhite201602_FernGamet.K45ms_1247_3/3_0.500_2415, p.McWhite201602_FernGamet.K55ms_1160_2/2_0.750_2211, p.McWhite201602_FernSpore.K35p_743_15/17_0.096_2444, p.McWhite201602_FernFrond.K45p_1739_1/3_0.500_2251, p.McWhite201602_FernGamet.K45p_846_2/3_0.333_2116, p.McWhite201602_FernFrond.K35ms_46_21/24_0.140_2164, p.McWhite201602_FernSpore.K55p_19…	AUR62038932-RA, AUR62039005-RA	A8IAT4	KAG1330211.1, KAG1346448.1, KAG1346449.1, KAG1367684.1	A0A1D6FKV6, A0A1D6MDH7, A0A1D6MVL9, A0A1D6NDP2, B4FFZ2	A0A0P0VEU1, Q5VPB9, Q65XK0	D8SSR5, D8SZ86	A0A3Q7HC76, A0A3Q7JST6	I1LSB5, I1LUL9, I1M3M4, K7KKW5, K7KXV3	A0A3B5Y7Y1, A0A3B5Z5S1, A0A3B6A1F1
ENOG502QQBK	NA	NA	NA	NA	NA	NA	NA	NA	NA	NA	NA	O81852, Q9SA18	AKHSDH2, AKHSDH1	Bifunctional aspartokinase/homoserine dehydrogenase 2, chloroplastic (AK-HD 2) (AK-HSDH 2) (Beta-aspartyl phosphate homoserine 2) [Includes: Aspartokinase (EC 2.7.2.4); Homoserine dehydrogenase (EC 1.1.1.3)], Bifunctional aspartokinase/homoserine dehydrogenase 1, chloroplastic (AK-HD 1) (AK-HSDH 1) (Beta-aspartyl phosphate homoserine 1) [Includes: Aspartokinase (EC 2.7.2.4); Homoserine dehydrogen…	NA	SUBCELLULAR LOCATION: Plastid, chloroplast.	aspartate family amino acid biosynthetic process [GO:0009067]; homoserine biosynthetic process [GO:0009090]; lysine biosynthetic process via diaminopimelate [GO:0009089]; methionine biosynthetic process [GO:0009086]; threonine biosynthetic process [GO:0009088]	aspartate kinase activity [GO:0004072]; ATP binding [GO:0005524]; homoserine dehydrogenase activity [GO:0004412]; NADP binding [GO:0050661]	NA	NA	NA	NA	NA	NA	NA	NA	NA	NA	NA	NA	NA	B7G5P2	NA	NA	NA	NA	O81852, Q9SA18	A0A0D3A4H5, A0A0D3A4H7, A0A0D3CF48	PK08368.1	p.McWhite201602_FernFrond.K55ms_5764_2/2_0.750_3116, p.McWhite201602_FernGamet.K45p_1940_2/4_0.286_1907, p.McWhite201602_FernGamet.K35p_2035_6/6_0.545_3104, p.McWhite201602_FernFrond.K35p_1211_3/4_0.667_3228, p.McWhite201602_FernGamet.K35p_2035_3/6_0.636_3210, p.McWhite201602_FernSpore.K35ms_2718_1/1_1.000_3069, p.McWhite201602_FernFrond.K35p_1211_1/4_0.417_2443, p.McWhite201602_FernSpore.K35p_38…	AUR62028102-RA, AUR62005967-RA	A0A2K3CNJ5, A0A2K3E2W1	KAG1326744.1	A0A1D6ENN1, A0A1D6I1D8, A0A1D6Q023, A0A1D6Q024, P49079, P49080	Q69LG7, Q6ZD10	D8QWR7, D8RKV2	A0A3Q7GYE7, A0A3Q7JLU5	A0A0R0GVU3, A0A0R0J1X4, I1K3R3, I1KS56, K7MP63	A0A3B6KHC1, A0A3B6LKX6, A0A3B6MQV6
ENOG502QQBM	NA	NA	NA	NA	NA	NA	NA	NA	NA	NA	NA	Q949W7	NA	Thermosome subunit gamma	NA	NA	thylakoid membrane organization [GO:0010027]	NA	NA	NA	NA	NA	NA	NA	NA	NA	NA	NA	NA	EG_transcript_25989, EG_transcript_26217	NA	B7FS54	NA	NA	NA	NA	Q949W7	A0A0D3AJY5	PK02389.1, PK29466.1, PK03467.1, PK21694.1, PK12566.1	p.McWhite201602_FernFrond.K45p_16028_1/1_1.000_1761	AUR62010987-RA, AUR62021496-RA, AUR62021498-RA	NA	KAG1346548.1	B6SVA4	Q6ZA05	D8QMP9, D8R7H4	NA	I1KIQ7, I1L4I5	A0A3B6RJF5, A0A3B6SDA0, A0A3B6TF28
ENOG502QQBX	P83111	LACTB	MRPL56	Serine beta-lactamase-like protein LACTB, mitochondrial (EC 3.4.-.-)	547	FUNCTION: Mitochondrial serine protease that acts as a regulator of mitochondrial lipid metabolism (PubMed:28329758). Acts by decreasing protein levels of PISD, a mitochondrial enzyme that converts phosphatidylserine (PtdSer) to phosphatidylethanolamine (PtdEtn), thereby affecting mitochondrial lipid metabolism (PubMed:28329758). It is unclear whether it acts directly by mediating proteolysis of …	lipid metabolic process [GO:0006629]; proteolysis [GO:0006508]; regulation of lipid metabolic process [GO:0019216]	GO:0005739; GO:0005829; GO:0006508; GO:0006629; GO:0008233; GO:0019216; GO:0042802	12975309; 14702039; 15489334; 11551941; 11707067; 19858488; 19608861; 24275569; 25944712; 28329758	5	SUBCELLULAR LOCATION: Mitochondrion {ECO:0000269|PubMed:11551941, ECO:0000269|PubMed:19858488, ECO:0000269|PubMed:28329758}.	NA	NA	NA	NA	NA	NA	NA	GINZ01013167.1.p1	O62481	B0G0Z7	NA	P83111	Q9EP89	A7SXM1, A7SXM2	A0A286ZIM8	W4Z3T4	A0A1L8GTG7, A0A1L8H003	NA	NA	NA	NA	NA	NA	NA	NA	NA	NA	NA	NA	NA	NA	NA	NA	NA	NA	NA	NA	NA
ENOG502QQBY	O95954	FTCD	NA	Formimidoyltransferase-cyclodeaminase (Formiminotransferase-cyclodeaminase) (FTCD) (LCHC1) [Includes: Glutamate formimidoyltransferase (EC 2.1.2.5) (Glutamate formiminotransferase) (Glutamate formyltransferase); Formimidoyltetrahydrofolate cyclodeaminase (EC 4.3.1.4) (Formiminotetrahydrofolate cyclodeaminase)]	541	FUNCTION: Folate-dependent enzyme, that displays both transferase and deaminase activity. Serves to channel one-carbon units from formiminoglutamate to the folate pool.; FUNCTION: Binds and promotes bundling of vimentin filaments originating from the Golgi. {ECO:0000250}.	cytoskeleton organization [GO:0007010]; folic acid-containing compound metabolic process [GO:0006760]; histidine catabolic process to glutamate and formamide [GO:0019556]; histidine catabolic process to glutamate and formate [GO:0019557]; tetrahydrofolate interconversion [GO:0035999]	GO:0000139; GO:0005542; GO:0005737; GO:0005783; GO:0005793; GO:0005794; GO:0005814; GO:0005829; GO:0005886; GO:0006760; GO:0007010; GO:0008017; GO:0019556; GO:0019557; GO:0030409; GO:0030412; GO:0030868; GO:0035999; GO:0070062	10773664; 15489334; 10029623; 14759258; 16534631; 24275569; 12815595	5	SUBCELLULAR LOCATION: Cytoplasm, cytoskeleton, microtubule organizing center, centrosome, centriole {ECO:0000269|PubMed:16534631}. Golgi apparatus {ECO:0000250}. Note=More abundantly located around the mother centriole.	NA	NA	NA	NA	NA	NA	NA	GINZ01011241.1.p1, GINZ01011242.1.p1, GINZ01011243.1.p1	NA	Q54JL3	NA	O95954	Q91XD4	A7RRV9	I3LDH7, P53603	H3IV85	A0A1L8EWI1	NA	NA	NA	NA	NA	NA	NA	NA	NA	NA	NA	NA	NA	NA	NA	NA	NA	NA	NA	NA	NA
ENOG502QQBZ	Q9NZU0	FLRT3	KIAA1469	Leucine-rich repeat transmembrane protein FLRT3 (Fibronectin-like domain-containing leucine-rich transmembrane protein 3)	649	FUNCTION: Functions in cell-cell adhesion, cell migration and axon guidance, exerting an attractive or repulsive role depending on its interaction partners. Plays a role in the spatial organization of brain neurons. Plays a role in vascular development in the retina (By similarity). Plays a role in cell-cell adhesion via its interaction with ADGRL3 and probably also other latrophilins that are ex…	axon guidance [GO:0007411]; cell-cell adhesion via plasma-membrane adhesion molecules [GO:0098742]; embryonic morphogenesis [GO:0048598]; fibroblast growth factor receptor signaling pathway [GO:0008543]; head development [GO:0060322]; heart development [GO:0007507]; neuron projection development [GO:0031175]; neuron projection extension [GO:1990138]; positive regulation of synapse assembly [GO:00…	GO:0003345; GO:0005104; GO:0005615; GO:0005789; GO:0005829; GO:0005886; GO:0005887; GO:0005911; GO:0005925; GO:0007411; GO:0007416; GO:0007507; GO:0008543; GO:0030054; GO:0030674; GO:0031012; GO:0031175; GO:0032584; GO:0042803; GO:0043679; GO:0044295; GO:0045499; GO:0048598; GO:0048678; GO:0051965; GO:0060322; GO:0097060; GO:0098742; GO:0098978; GO:0099055; GO:0099560; GO:1990138	10644439; 10819331; 14702039; 12975309; 16303743; 11780052; 15489334; 14706654; 24275569; 26235030; 21248752; 23643382	5	SUBCELLULAR LOCATION: Cell membrane {ECO:0000250|UniProtKB:Q8BGT1}; Single-pass membrane protein {ECO:0000250|UniProtKB:Q8BGT1}. Endoplasmic reticulum membrane {ECO:0000250|UniProtKB:Q8BGT1}. Cell junction, focal adhesion {ECO:0000250|UniProtKB:Q8BGT1}. Secreted {ECO:0000250|UniProtKB:Q8BGT1}. Cell projection, axon {ECO:0000250|UniProtKB:Q8BGT1}. Cell projection, growth cone membrane {ECO:0000250…	NA	NA	NA	NA	NA	NA	NA	NA	NA	NA	NA	Q9NZU0	Q8BGT1	NA	F1SBJ0	NA	A0A1L8G0P7, Q6DDY0	NA	NA	NA	NA	NA	NA	NA	NA	NA	NA	NA	NA	NA	NA	NA	NA	NA	NA	NA	NA	NA
ENOG502QQC0	NA	NA	NA	NA	NA	NA	NA	NA	NA	NA	NA	Q9C5V6	TOP6B	DNA topoisomerase 6 subunit B (AtTOP6B) (EC 5.6.2.2) (Protein BRASSINOSTEROID INSENSITIVE 3) (Protein ELONGATED HYPOCOTYL 6) (Protein ROOT HAIRLESS 3)	FUNCTION: Component of the DNA topoisomerase VI involved in chromatin organization and progression of endoreduplication cycles. Relaxes both positive and negative superturns and exhibits a strong decatenase activity. The B subunit binds ATP. Involved in cell-elongation processes. {ECO:0000255|HAMAP-Rule:MF_03165, ECO:0000269|PubMed:12119417, ECO:0000269|PubMed:12401175}.	SUBCELLULAR LOCATION: Nucleus {ECO:0000255|HAMAP-Rule:MF_03165}.	cell morphogenesis [GO:0000902]; DNA endoreduplication [GO:0042023]; DNA topological change [GO:0006265]; pattern specification process [GO:0007389]; response to brassinosteroid [GO:0009741]; trichome differentiation [GO:0010026]	ATP binding [GO:0005524]; DNA binding [GO:0003677]; DNA topoisomerase type II (double strand cut, ATP-hydrolyzing) activity [GO:0003918]; identical protein binding [GO:0042802]; protein homodimerization activity [GO:0042803]	NA	NA	NA	NA	NA	NA	NA	NA	NA	NA	NA	NA	NA	B7G6Z7	NA	NA	NA	NA	Q9C5V6	A0A0D3CHX2	PK08000.1	p.McWhite201602_FernFrond.K45p_6222_7/7_0.667_2774, p.McWhite201602_FernFrond.K45ms_8678_3/7_0.625_2641, p.McWhite201602_FernGamet.K45p_4250_3/6_0.615_2509, p.McWhite201602_FernFrond.K35ms_9633_6/7_0.316_1089, p.McWhite201602_FernGamet.K35p_4463_2/5_0.667_2501	AUR62019250-RA	A0A2K3E5Z0	KAG1364225.1	A0A1D6I196	Q6H442	D8RF35, D8SDA0	A0A3Q7EB02, A0A3Q7EUH2, A0A3Q7IVM1, A0A3Q7IVM5, K4D7H4, K4DE60	I1M541	A0A3B6KFM0, A0A3B6LKQ7, A0A3B6MP30
ENOG502QQC7	NA	NA	NA	NA	NA	NA	NA	NA	NA	NA	NA	P93046, Q9SJL9	XTH31, XTH32	Xyloglucan endotransglucosylase/hydrolase protein 31 (At-XTH31) (AtXTR8) (XTH-31) (EC 2.4.1.207) (EC 3.2.1.151), Probable xyloglucan endotransglucosylase/hydrolase protein 32 (At-XTH32) (XTH-32) (EC 2.4.1.207)	FUNCTION: Catalyzes xyloglucan endohydrolysis (XEH) and/or endotransglycosylation (XET). Cleaves and religates xyloglucan polymers, an essential constituent of the primary cell wall, and thereby participates in cell wall construction of growing tissues. Involved in the accumulation of hemicelluloses. Has a high XEH activity and only a slight XET activity in vitro, but the main in planta activity …	SUBCELLULAR LOCATION: Secreted, cell wall {ECO:0000305}. Secreted, extracellular space, apoplast {ECO:0000305}. Cell membrane {ECO:0000269|PubMed:23204407}., SUBCELLULAR LOCATION: Secreted, cell wall {ECO:0000305}. Secreted, extracellular space, apoplast {ECO:0000305}.	cell wall biogenesis [GO:0042546]; cell wall macromolecule catabolic process [GO:0016998]; cell wall organization [GO:0071555]; xyloglucan metabolic process [GO:0010411]	xyloglucan:xyloglucosyl transferase activity [GO:0016762]; xyloglucan-specific endo-beta-1,4-glucanase activity [GO:0033946], hydrolase activity, hydrolyzing O-glycosyl compounds [GO:0004553]; xyloglucan:xyloglucosyl transferase activity [GO:0016762]	NA	NA	NA	NA	NA	NA	NA	NA	NA	NA	NA	NA	NA	NA	NA	NA	NA	NA	P93046, Q9SJL9	A0A0D3B5A6, A0A0D3BGP9, A0A0D3BRD6, A0A0D3C4M8	PK15813.1, PK11001.1	NA	AUR62029188-RA	NA	KAG1355003.1, KAG1359609.1, KAG1361346.1, KAG1362657.1	B4FHS5, B4FWW4, B6T2W7	A0A0P0XWT6, Q10SX3, Q6K9X1, Q8GVR3	NA	A0A3Q7HWC3, A0A3Q7IYM1	C6TJL7, I1JPQ7, I1L8W9, I1LR80, I1LTN0, I1LZ59, I1M4H0, I1NAB6	A0A3B6IY75, A0A3B6JS11, A0A3B6KUV0, A0A3B6RIZ2, A0A3B6SFX8, A0A3B6TTZ1
ENOG502QQCH	NA	NA	NA	NA	NA	NA	NA	NA	NA	NA	NA	NA	NA	NA	NA	NA	NA	NA	NA	NA	NA	NA	NA	NA	NA	NA	NA	NA	NA	NA	NA	B7FPV1	NA	NA	NA	NA	NA	NA	NA	p.McWhite201602_FernFrond.K45ms_4934_4/4_0.625_2700, p.McWhite201602_FernFrond.K35ms_791_4/8_0.381_2090, p.McWhite201602_FernFrond.K35p_6472_3/3_0.750_1702, p.McWhite201602_FernFrond.K35p_6472_1/3_0.875_1828, p.McWhite201602_FernSpore.K35p_1682_1/4_0.700_1464, p.McWhite201602_FernFrond.K35p_6472_2/3_0.750_1809, p.McWhite201602_FernFrond.K35ms_791_1/8_0.333_832	NA	Q6DN05	NA	NA	NA	D8SBQ5, D8SBR1, D8T600, D8T603, D8T609, D8TG43	NA	NA	NA
ENOG502QQCI	NA	NA	NA	NA	NA	NA	NA	NA	NA	NA	NA	NA	NA	NA	NA	NA	NA	NA	NA	NA	NA	NA	NA	NA	NA	NA	NA	NA	NA	NA	NA	NA	NA	NA	NA	NA	NA	NA	NA	NA	NA	NA	NA	NA	NA	NA	NA	NA	NA
ENOG502QQCK	NA	NA	NA	NA	NA	NA	NA	NA	NA	NA	NA	NA	NA	NA	NA	NA	NA	NA	NA	NA	NA	NA	NA	NA	NA	NA	NA	NA	NA	NA	NA	NA	NA	NA	NA	NA	NA	A0A0D2ZXZ7, A0A0D3C4C5, A0A0D3C4C7, A0A0D3C4D1	PK15171.1	p.McWhite201602_FernFrond.K45ms_1078_1/2_0.667_2842, p.McWhite201602_FernSpore.K45p_12269_1/1_1.000_3017, p.McWhite201602_FernFrond.K35p_10426_5/5_0.692_4374, p.McWhite201602_FernSpore.K55ms_2563_3/4_0.700_3586, p.McWhite201602_FernFrond.K45ms_15959_2/4_0.625_2514, p.McWhite201602_FernFrond.K55p_6121_2/9_0.682_3146, p.McWhite201602_FernGamet.K35p_8453_4/10_0.258_1781, p.McWhite201602_FernGamet.K3…	AUR62027301-RA, AUR62007437-RA	NA	KAG1362746.1	A0A1D6JXH9, A0A1D6PDY4	Q10NK4	D8RF66, D8RWR1, D8S686, D8SDB9	A0A3Q7HQQ2	I1J845, K7LF97	A0A3B6HT90, A0A3B6IU87, A0A3B6JM51
ENOG502QQCM	NA	NA	NA	NA	NA	NA	NA	NA	NA	NA	NA	C0LGJ1	NA	Probable LRR receptor-like serine/threonine-protein kinase At1g74360 (EC 2.7.11.1)	NA	SUBCELLULAR LOCATION: Mitochondrion membrane {ECO:0000269|PubMed:14671022}; Single-pass type I membrane protein {ECO:0000269|PubMed:14671022}.	defense response to nematode [GO:0002215]; multidimensional cell growth [GO:0009825]; seed germination [GO:0009845]	ATP binding [GO:0005524]; protein serine kinase activity [GO:0106310]; protein threonine kinase activity [GO:0106311]	NA	NA	NA	NA	NA	NA	NA	NA	NA	NA	NA	NA	NA	NA	NA	NA	NA	NA	C0LGJ1	A0A0D3ALR0, A0A0D3AN18, A0A0D3AQG5, A0A0D3D0M1	PK26291.1	p.McWhite201602_FernGamet.K35ms_27628_2/2_0.667_2743, p.McWhite201602_FernGamet.K35ms_13171_1/1_1.000_2163	AUR62008474-RA, AUR62021617-RA	NA	NA	A0A1D6IIU3, A0A1D6MVI6	A3AIV0, Q0D4Y3, Q6ZAH4	D8R047, D8S2Z7, D8S894, D8SZT7	A0A3Q7GGV9, A0A3Q7H0M9	A0A0R0JWA0, I1JWR2, I1MTX3, K7KW11	A0A3B6AVB3, A0A3B6C2Z5, A0A3B6D9F4, A0A3B6TPE5, A0A3B6U8L1
ENOG502QQCZ	NA	NA	NA	NA	NA	NA	NA	NA	NA	NA	NA	A0A178WLG7, A0A1I9LTT1, A0A1P8AVQ6, A0A1P8AWS5, A0A1P8BEN9, C0LGD6, C0LGD8, C0LGD9, C0LGG3, C0LGG4, C0LGG6, C0LGL4, C0LGP2, C0LGQ7, C0LGR6, C0LGT5, C0LGW2, F4I065, F4IB63, F4IB68, F4IB76, F4IJP7, F4J810, F4J927, F4KJ89, O23074, O64483, O65924, O81067, O81069, Q9C8I6, Q9FN93, Q9FN94, Q9FZB1, Q9FZB8, Q9LIG2, Q9M0D8, Q9SI06, Q9SN97, Q9SNA0, Q9SNA3, Q9SZV2, Q9ZQQ7, Q9ZQR3	NA, MTH12.10, MEE39, PAM74, A_IG005I10.10, SIRK, IOS1, LRR-RLK, F18L15.140, F18L15.90	Leucine-rich repeat protein kinase family protein, LRR receptor-like Serine/Threonine-kinase, Probable LRR receptor-like serine/threonine-protein kinase At1g05700 (EC 2.7.11.1), Probable LRR receptor-like serine/threonine-protein kinase At1g07550 (EC 2.7.11.1), Probable LRR receptor-like serine/threonine-protein kinase At1g07560 (EC 2.7.11.1), Probable LRR receptor-like serine/threonine-protein k…	NA, FUNCTION: Receptor-like serine/threonine-kinase required during the endosperm development in seeds. {ECO:0000269|PubMed:15634699}., FUNCTION: Required for accurate photosynthesis. {ECO:0000269|Ref.4}., FUNCTION: Involved in innate immune response of plants. {ECO:0000269|PubMed:11875555}., FUNCTION: Regulates negatively the abscisic acid (ABA) signaling pathway (PubMed:25274985). Required for …	NA, SUBCELLULAR LOCATION: Membrane {ECO:0000305}; Single-pass type I membrane protein {ECO:0000305}., SUBCELLULAR LOCATION: Cell membrane {ECO:0000305}; Single-pass type I membrane protein {ECO:0000305}., SUBCELLULAR LOCATION: Membrane; Single-pass type I membrane protein., SUBCELLULAR LOCATION: Cell membrane {ECO:0000250}; Single-pass type I membrane protein {ECO:0000250}., SUBCELLULAR LOCATION:…	NA, defense response to bacterium [GO:0042742], embryo development ending in seed dormancy [GO:0009793]; endosperm development [GO:0009960], abscisic acid-activated signaling pathway [GO:0009738]; defense response to oomycetes [GO:0002229]; negative regulation of abscisic acid-activated signaling pathway [GO:0009788]; negative regulation of defense response to oomycetes [GO:1902289]; positive reg…	ATP binding [GO:0005524]; protein kinase activity [GO:0004672], ATP binding [GO:0005524]; protein serine/threonine kinase activity [GO:0004674], ATP binding [GO:0005524]; protein serine kinase activity [GO:0106310]; protein threonine kinase activity [GO:0106311], kinase activity [GO:0016301], NA, ATP binding [GO:0005524]; identical protein binding [GO:0042802]; protein homodimerization activity […	NA	NA	NA	NA	NA	NA	NA	NA	NA	NA	NA	NA	NA	NA	NA	NA	NA	NA	A0A178WLG7, A0A1I9LTT1, A0A1P8AVQ6, A0A1P8AWS5, A0A1P8BEN9, C0LGD6, C0LGD8, C0LGD9, C0LGG3, C0LGG4, C0LGG6, C0LGL4, C0LGP2, C0LGQ7, C0LGR6, C0LGT5, C0LGW2, F4I065, F4IB63, F4IB68, F4IB76, F4IJP7, F4J810, F4J927, F4KJ89, O23074, O64483, O65924, O81067, O81069, Q9C8I6, Q9FN93, Q9FN94, Q9FZB1, Q9FZB8, Q9LIG2, Q9M0D8, Q9SI06, Q9SN97, Q9SNA0, Q9SNA3, Q9SZV2, Q9ZQQ7, Q9ZQR3	A0A0D2ZQZ0, A0A0D2ZTT3, A0A0D2ZUG7, A0A0D2ZUQ6, A0A0D2ZVY8, A0A0D2ZW20, A0A0D2ZXX6, A0A0D2ZZE4, A0A0D3A395, A0A0D3A3G3, A0A0D3A8R5, A0A0D3A8R6, A0A0D3AG73, A0A0D3AJ05, A0A0D3AJ06, A0A0D3AJI2, A0A0D3AJI3, A0A0D3AKX8, A0A0D3AKX9, A0A0D3AKY0, A0A0D3AKY1, A0A0D3AKY3, A0A0D3AZ21, A0A0D3B2K3, A0A0D3B2K5, A0A0D3B2K6, A0A0D3B2K8, A0A0D3B2K9, A0A0D3B2L0, A0A0D3B2L2, A0A0D3BCK1, A0A0D3BHI3, A0A0D3BHL5, A0A…	PK20426.1, PK24004.1, PK14294.1, PK21945.1, PK28909.1, PK17735.1, PK02486.1, PK05907.1, PK12358.1, PK04733.1, PK17131.1, PK07865.1, PK29478.1, PK26847.1, PK28019.1, PK09618.1, PK06967.1, PK21335.1, PK10929.1, PK09172.1, PK16952.1, PK15187.1	p.McWhite201602_FernFrond.K55ms_6927_1/4_0.556_3223, p.McWhite201602_FernFrond.K55ms_20716_2/2_0.875_2386, p.McWhite201602_FernSpore.K45p_10729_1/5_0.500_2004, p.McWhite201602_FernFrond.K45p_21388_1/2_0.667_1827, p.McWhite201602_FernFrond.K45ms_2433_1/4_0.533_2025, p.McWhite201602_FernFrond.K45ms_2433_3/4_0.267_1907, p.McWhite201602_FernGamet.K45p_10873_13/14_0.458_2559, p.McWhite201602_FernGamet…	AUR62022255-RA, AUR62022254-RA, AUR62022246-RA, AUR62022245-RA, AUR62022256-RA, AUR62022249-RA, AUR62005224-RA, AUR62002464-RA, AUR62031963-RA, AUR62031972-RA, AUR62031961-RA, AUR62031958-RA, AUR62031962-RA, AUR62031959-RA, AUR62031970-RA, AUR62039426-RA, AUR62000740-RA, AUR62012548-RA, AUR62037333-RA, AUR62028846-RA, AUR62001333-RA, AUR62005709-RA	NA	KAG1326529.1, KAG1327824.1, KAG1327825.1, KAG1327826.1, KAG1327858.1, KAG1346646.1, KAG1346648.1, KAG1346649.1, KAG1346651.1, KAG1346652.1, KAG1346653.1	A0A1D6H125, A0A1D6I2M9, A0A1D6I2P0, A0A1D6I2P3, A0A1D6KXA2, A0A1D6M6M0, A0A1D6MWY2, A0A1D6MWY3	A0A0N7KDY0, A0A0N7KKE6, A0A0N7KL43, A0A0N7KL44, A0A0N7KQN1, A0A0P0UXP2, A0A0P0V9F1, A0A0P0VEY1, A0A0P0WPJ7, A0A0P0WPP1, A0A0P0WPX3, A0A0P0WPZ0, A0A0P0WPZ2, A0A0P0WPZ4, A0A0P0WQ18, A0A0P0WQ48, A0A0P0XI13, A0A0P0XKJ4, A0A0P0XKN0, A0A0P0XL01, A0A0P0XL23, A0A0P0XL66, A0A0P0XLA2, A0A0P0XLE8, A0A0P0XLH2, A0A0P0XLQ2, A0A0P0XLS4, A0A0P0XLU8, A0A0P0XLW6, A0A0P0XLW7, A0A0P0XM02, A0A0P0XMF0, A0A0P0XMK0, A0A…	D8S335	A0A3Q7FNP1, A0A3Q7GL05	A0A0R0G3Z3, A0A0R0IPN8, A0A0R0IPP0, A0A0R0IUZ9, A0A0R0IW52, A0A0R0IX46, A0A0R0IZ08, A0A0R0JTX0, A0A368UHS9, A0A368UKP7, C6ZRU0, I1KGG3, I1KJT2, I1M5E9, I1M5F0, I1M5F2, I1MCW5, I1MCW6, I1MCX0, I1MJG8, K7K137, K7L7Q8, K7M3P9, K7M940	A0A077S4P0, A0A3B5XTR1, A0A3B5XTZ7, A0A3B5Y4H2, A0A3B5Y4I1, A0A3B5Y4I3, A0A3B5Y4I9, A0A3B5Y4Y6, A0A3B5Y4Y7, A0A3B5Y4Z1, A0A3B5Y4Z2, A0A3B5Y4Z6, A0A3B5Y4Z7, A0A3B5Y501, A0A3B5Y515, A0A3B5Y5J4, A0A3B5Y5J9, A0A3B5Y6C2, A0A3B5YQT9, A0A3B5YQV2, A0A3B5YS55, A0A3B5Z1Z6, A0A3B5Z200, A0A3B5Z205, A0A3B5Z206, A0A3B5Z209, A0A3B5Z2C3, A0A3B5Z2E4, A0A3B5Z2Z2, A0A3B5Z324, A0A3B5Z329, A0A3B5Z348, A0A3B5Z3C9, A0A…
ENOG502QQD4	NA	NA	NA	NA	NA	NA	NA	NA	NA	NA	NA	NA	NA	NA	NA	NA	NA	NA	NA	NA	Q54NF0	NA	NA	NA	NA	NA	NA	NA	NA	NA	NA	B7GBV6, B7GE57	NA	NA	NA	NA	NA	NA	NA	p.McWhite201602_FernGamet.K35p_822_2/6_0.562_2225, p.McWhite201602_FernGamet.K35p_822_6/6_0.688_2654, p.McWhite201602_FernGamet.K35ms_14729_5/5_0.667_2758, p.McWhite201602_FernGamet.K35p_822_3/6_0.688_2752, p.McWhite201602_FernGamet.K55p_5556_3/5_0.636_2782, p.McWhite201602_FernGamet.K35p_822_5/6_0.438_1884, p.McWhite201602_FernGamet.K35ms_14729_3/5_0.417_1102, p.McWhite201602_FernSpore.K45p_2808…	NA	A0A2K3DAL8, A8IB03, A8II65	NA	NA	NA	NA	NA	NA	NA
ENOG502QQD6	Q9HBK9	AS3MT	CYT19	Arsenite methyltransferase (EC 2.1.1.137) (Methylarsonite methyltransferase) (S-adenosyl-L-methionine:arsenic(III) methyltransferase)	375	FUNCTION: Catalyzes the transfer of a methyl group from AdoMet to trivalent arsenicals producing methylated and dimethylated arsenicals (PubMed:16407288, PubMed:25997655). It methylates arsenite to form methylarsonate, Me-AsO(3)H(2), which is reduced by methylarsonate reductase to methylarsonite, Me-As(OH)2 (PubMed:16407288, PubMed:25997655). Methylarsonite is also a substrate and it is converted…	arsonoacetate metabolic process [GO:0018872]; methylation [GO:0032259]; toxin metabolic process [GO:0009404]	GO:0005829; GO:0008168; GO:0009404; GO:0018872; GO:0030791; GO:0030792; GO:0032259	16407288; 15164054; 15489334; 21269460; 22005461; 24275569; 25997655; 18334919	5	SUBCELLULAR LOCATION: Cytoplasm, cytosol {ECO:0000250|UniProtKB:Q8VHT6}.	NA	NA	NA	NA	NA	NA	NA	NA	NA	NA	NA	Q9HBK9	Q91WU5	A7RZB0, A7RZB1, A7RZM6	F1S850	W4XE58, W4Z5B8	A0A310UEW4, A0A310UI38	NA	NA	NA	B7G968	NA	NA	NA	NA	NA	NA	NA	NA	NA	A0A2K3D7F7	NA	NA	NA	NA	NA	NA	NA
ENOG502QQD8	NA	NA	NA	NA	NA	NA	NA	NA	NA	NA	NA	NA	NA	NA	NA	NA	NA	NA	NA	NA	NA	NA	NA	NA	NA	NA	NA	NA	P32478, P46999, Q03178, Q03180	NA	NA	NA	NA	NA	NA	NA	NA	NA	NA	NA	NA	NA	NA	NA	NA	NA	NA	NA	A0A3B6TW42
ENOG502QQDA	O95995	GAS8	DRC4 GAS11	Dynein regulatory complex subunit 4 (Growth arrest-specific protein 11) (GAS-11) (Growth arrest-specific protein 8) (GAS-8)	478	FUNCTION: Component of the nexin-dynein regulatory complex (N-DRC), a key regulator of ciliary/flagellar motility which maintains the alignment and integrity of the distal axoneme and regulates microtubule sliding in motile axonemes. Plays an important role in the assembly of the N-DRC linker (By similarity). Plays dual roles at both the primary (or non-motile) cilia to regulate hedgehog signalin…	axoneme assembly [GO:0035082]; cellular protein localization [GO:0034613]; cilium movement involved in cell motility [GO:0060294]; flagellated sperm motility [GO:0030317]; negative regulation of cell population proliferation [GO:0008285]; positive regulation of protein localization to cilium [GO:1903566]; positive regulation of smoothened signaling pathway [GO:0045880]; regulation of microtubule …	GO:0005794; GO:0005829; GO:0005874; GO:0005886; GO:0005929; GO:0005930; GO:0008017; GO:0008285; GO:0030317; GO:0031267; GO:0031514; GO:0034613; GO:0035082; GO:0036064; GO:0045880; GO:0060294; GO:1903566; GO:1904526	9790751; 14702039; 15616553; 15489334; 10969087; 16643277; 21659505; 26387594; 27120127; 27472056	5	SUBCELLULAR LOCATION: Cytoplasm {ECO:0000250|UniProtKB:Q60779}. Cytoplasm, cytoskeleton {ECO:0000269|PubMed:10969087}. Cell projection, cilium, flagellum {ECO:0000250|UniProtKB:Q60779}. Cytoplasm, cytoskeleton, cilium axoneme {ECO:0000269|PubMed:16643277, ECO:0000269|PubMed:26387594}. Cytoplasm, cytoskeleton, cilium basal body {ECO:0000250|UniProtKB:Q60779}. Golgi apparatus {ECO:0000269|PubMed:16…	NA	NA	NA	NA	NA	NA	NA	GINZ01003498.1.p1	NA	NA	Q8MT08	O95995	Q60779	A7S3W7	A0A5G2RCU7	W4XGR7, W4XKD8, W4XS39	A0A1L8GER3	NA	EG_transcript_11575, EG_transcript_11901	Q38CZ5, Q38AX1	NA	NA	NA	NA	I7LT80, Q23YW7	NA	NA	NA	p.McWhite201602_FernGamet.K35p_4767_9/11_0.235_2041, p.McWhite201602_FernGamet.K55ms_11580_7/7_0.588_2042, p.McWhite201602_FernGamet.K45p_4541_8/9_0.545_1803, p.McWhite201602_FernGamet.K35p_4767_6/11_0.216_2248, p.McWhite201602_FernGamet.K55p_4227_5/8_0.526_2135, p.McWhite201602_FernSpore.K45ms_14328_3/4_0.500_1559, p.McWhite201602_FernGamet.K45p_4541_6/9_0.455_2247, p.McWhite201602_FernGamet.K45…	NA	A0A2K3D8E6	NA	NA	NA	D8RNJ7, D8S7S3, D8SU59, D8SXT3, D8T392, D8T442	NA	NA	NA
ENOG502QQDD	Q8IXS2	CCDC65	DRC2	Dynein regulatory complex subunit 2 (Coiled-coil domain-containing protein 65) (Testis development protein NYD-SP28)	484	FUNCTION: Component of the nexin-dynein regulatory complex (N-DRC), a key regulator of ciliary/flagellar motility which maintains the alignment and integrity of the distal axoneme and regulates microtubule sliding in motile axonemes (By similarity). Plays a critical role in the assembly of N-DRC and also stabilizes the assembly of multiple inner dynein arms and radial spokes. Coassembles with DRC…	axonemal dynein complex assembly [GO:0070286]; cilium assembly [GO:0060271]; cilium-dependent cell motility [GO:0060285]; regulation of cilium movement [GO:0003352]	GO:0003352; GO:0005858; GO:0005930; GO:0031514; GO:0036064; GO:0060271; GO:0060285; GO:0070286	17089017; 14702039; 16541075; 15489334; 24094744	5	SUBCELLULAR LOCATION: Cytoplasm, cytoskeleton, flagellum basal body {ECO:0000250|UniProtKB:A8JB22}. Cell projection, cilium, flagellum {ECO:0000250|UniProtKB:A8JB22}. Cytoplasm, cytoskeleton, flagellum axoneme {ECO:0000250|UniProtKB:A8JB22}.	NA	NA	NA	NA	NA	NA	NA	GINZ01010441.1.p1	NA	NA	Q9W212	Q8IXS2	Q8VHI7	NA	F1SPN2	W4XUG8, W4Y6V5, W4YM14	A0A1L8H9I0, A0A1L8HHR0	NA	EG_transcript_9981	Q384U1	NA	NA	NA	NA	Q24DJ0	NA	NA	NA	p.McWhite201602_FernGamet.K55ms_10552_3/3_0.714_2347, p.McWhite201602_FernGamet.K35p_9560_6/9_0.211_1296, p.McWhite201602_FernGamet.K45p_9113_4/6_0.643_2366	NA	A0A2K3D1J5	NA	NA	NA	D8QYX5	NA	NA	NA
ENOG502QQDE	NA	NA	NA	NA	NA	NA	NA	NA	NA	NA	NA	NA	NA	NA	NA	NA	NA	NA	NA	NA	NA	NA	NA	NA	NA	NA	NA	NA	NA	NA	NA	NA	NA	NA	NA	NA	NA	NA	NA	NA	NA	NA	NA	NA	NA	NA	NA	NA	NA
ENOG502QQDM	NA	NA	NA	NA	NA	NA	NA	NA	NA	NA	NA	Q93XW7	NA	Zinc finger CCCH domain-containing protein 40 (AtC3H40)	NA	NA	NA	DNA binding [GO:0003677]; metal ion binding [GO:0046872]	NA	NA	NA	NA	NA	NA	NA	NA	NA	NA	NA	NA	Q586G8	NA	NA	NA	NA	NA	Q93XW7	A0A0D3ABP7	NA	p.McWhite201602_FernSpore.K55p_9553_3/3_0.714_1946, p.McWhite201602_FernFrond.K35p_12096_3/8_0.650_2018, p.McWhite201602_FernFrond.K35ms_491_1/5_0.733_2028	AUR62037142-RA, AUR62025062-RA	NA	KAG1365365.1	A0A1D6LPD2, K7US34	Q0DA26, Q6H7U2	D8QYU5, D8RAB2	A0A3Q7JR82	I1KFE7, I1LRS8	A0A3B6NMU5, A0A3B6PKN0, A0A3B6QET9, A0A3B6RPY5, A0A3B6SQK0, A0A3B6TWG4
ENOG502QQE2	NA	NA	NA	NA	NA	NA	NA	NA	NA	NA	NA	O64510, Q9LFP5, Q9M9S2, Q9SRH4	NA, AT59	Probable pectate lyase 6 (EC 4.2.2.2), Probable pectate lyase 19 (EC 4.2.2.2), Probable pectate lyase 3 (EC 4.2.2.2) (Pectate lyase A2), Probable pectate lyase 7 (EC 4.2.2.2)	NA	NA	pectin catabolic process [GO:0045490], pectin catabolic process [GO:0045490]; plant-type cell wall organization [GO:0009664]	metal ion binding [GO:0046872]; pectate lyase activity [GO:0030570]	NA	NA	NA	NA	NA	NA	NA	NA	NA	NA	NA	NA	NA	NA	NA	NA	NA	NA	O64510, Q9LFP5, Q9M9S2, Q9SRH4	A0A0D3AG55, A0A0D3AJ55, A0A0D3AVK2, A0A0D3B174, A0A0D3B9A7, A0A0D3CA43, A0A0D3D975, A0A0D3DAE6, A0A0D3DPP1, A0A0D3EFE2	PK19917.1	NA	AUR62008365-RA, AUR62008364-RA, AUR62028829-RA, AUR62038868-RA, AUR62005732-RA, AUR62021734-RA, AUR62031638-RA	NA	KAG1335451.1	A0A1D6LSL8, A0A1D6P2H6, A0A1D6QQH8, B6TPL1, Q43862	A0A0P0WS98, A0A0P0WY32, Q0DEM8, Q5VP91, Q6H8B0	NA	A0A3Q7EAE8, A0A3Q7EX85, A0A3Q7F035, A0A3Q7F8U0, A0A3Q7FKG5, A0A3Q7FRV2, A0A3Q7FWH4, A0A3Q7GE42, A0A3Q7H0W8, P15721, P15722	A0A0R0GR01, A0A0R0K9E7, I1J5K9, I1JBP5, I1N4A9, I1N629, K7KVW7, K7L9R5	A0A3B6I0K9, A0A3B6NQH0, A0A3B6PKI3, A0A3B6QDX2, A0A3B6R941, A0A3B6RJ26, A0A3B6SMJ1, A0A3B6THC9
ENOG502QQE3	NA	NA	NA	NA	NA	NA	NA	NA	NA	NA	NA	NA	NA	NA	NA	NA	NA	NA	NA	NA	Q54WR9	NA	NA	NA	NA	NA	NA	NA	NA	EG_transcript_3524, EG_transcript_13142, EG_transcript_15187, EG_transcript_19219, EG_transcript_24268	NA	B7G6Q6	NA	NA	NA	NA	NA	NA	NA	NA	NA	NA	NA	NA	NA	NA	NA	NA	NA
ENOG502QQE5	NA	NA	NA	NA	NA	NA	NA	NA	NA	NA	NA	NA	NA	NA	NA	NA	NA	NA	NA	NA	NA	NA	NA	NA	NA	NA	NA	NA	NA	NA	NA	NA	NA	NA	NA	NA	NA	NA	PK09799.1	NA	AUR62002256-RA, AUR62002257-RA, AUR62002804-RA, AUR62036589-RA, AUR62015469-RA, AUR62015474-RA, AUR62015468-RA, AUR62015470-RA, AUR62015473-RA, AUR62031172-RA	NA	NA	A0A1D6N0A7	NA	NA	A0A3Q7FEW0, A0A3Q7HCE6, A0A3Q7HCR4, A0A494G999	A0A0R0HTR7, A0A0R0J5N6, A0A0R0KCQ0, I1KFY7, I1LCE1, I1M058	A0A077RT59, A0A3B6EDC2, A0A3B6GNW2
ENOG502QQE6	NA	NA	NA	NA	NA	NA	NA	NA	NA	NA	NA	NA	NA	NA	NA	NA	NA	NA	NA	NA	NA	NA	NA	NA	NA	NA	NA	NA	P15703	NA	NA	NA	NA	NA	NA	NA	NA	A0A0D3CV95	NA	p.McWhite201602_FernGamet.K35p_64138_1/1_1.000_1349	NA	NA	NA	NA	NA	NA	NA	NA	NA
ENOG502QQEA	NA	NA	NA	NA	NA	NA	NA	NA	NA	NA	NA	NA	NA	NA	NA	NA	NA	NA	GINZ01006169.1.p1, GINZ01006170.1.p1, GINZ01012183.1.p1	NA	NA	NA	NA	NA	NA	A0A287AS76	W4YRT4, W4Z5R3	NA	NA	NA	NA	NA	NA	NA	NA	NA	NA	NA	NA	NA	NA	NA	NA	NA	NA	NA	NA	NA	NA
ENOG502QQEB	NA	NA	NA	NA	NA	NA	NA	NA	NA	NA	NA	B3LF89	NA	Pectate lyase (EC 4.2.2.2)	NA	NA	pectin catabolic process [GO:0045490]	metal ion binding [GO:0046872]; pectate lyase activity [GO:0030570]	NA	NA	NA	NA	NA	NA	NA	NA	NA	NA	NA	NA	NA	NA	NA	NA	NA	NA	B3LF89	A0A0D3BXU2	PK19891.1	p.McWhite201602_FernFrond.K35ms_12116_5/5_0.636_1486, p.McWhite201602_FernGamet.K45p_10514_5/5_0.400_1215, p.McWhite201602_FernGamet.K35ms_17182_3/5_0.083_1019, p.McWhite201602_FernGamet.K45p_10514_1/5_0.400_1185, p.McWhite201602_FernFrond.K35ms_12116_3/5_0.182_550	AUR62031827-RA, AUR62008881-RA	NA	KAG1337942.1	A0A1D6HEQ2, A0A1D6HEQ3, A0A1D6N7M8, C0HEW0	Q8RYR4	D8RHJ2, D8S4R2	A0A3Q7GQI2, A0A3Q7IS03	A0A0R0ERP7, A0A0R0HPC7, K7LZJ1	A0A3B6ARU9, A0A3B6EQ27, A0A3B6FWD7, A0A3B6GXV1, A0A3B6HVZ4
ENOG502QQEE	Q96RK1, Q9UIG4	CITED4, PSORS1C2	MRG2, C6orf17 SPR1	Cbp/p300-interacting transactivator 4 (MSG1-related protein 2) (MRG-2), Psoriasis susceptibility 1 candidate gene 2 protein (Protein SPR1)	184, 136	FUNCTION: Acts as transcriptional coactivator for TFAP2/AP-2. Enhances estrogen-dependent transactivation mediated by estrogen receptors. May function as an inhibitor of transactivation by HIF1A by disrupting HIF1A interaction with CREBBP. May be involved in regulation of gene expression during development and differentiation of blood cells, endothelial cells and mammary epithelial cells. {ECO:00…	response to estrogen [GO:0043627], NA	GO:0003713; GO:0005634; GO:0005654; GO:0005737; GO:0043627, GO:0005576	11744733; 15489334; 15342390, 10545595; 12930300; 16702430; 14574404	4, 5	SUBCELLULAR LOCATION: Nucleus {ECO:0000269|PubMed:11744733, ECO:0000269|PubMed:15342390}. Cytoplasm {ECO:0000269|PubMed:11744733, ECO:0000269|PubMed:15342390}., SUBCELLULAR LOCATION: Secreted {ECO:0000305}.	Q9FJ28, Q9LVN1	NA, FH13	Transmembrane protein, Formin-like protein 13 (AtFH13)	NA	NA	NA	NA, phosphoprotein phosphatase activity [GO:0004721]	NA	A0A4V6M3D3, A0A5S9MND1, Q22806, X5LV90	NA	A0A0B4K830, A8DY52, M9PFC1, Q7KT60, Q8IRB3, Q9VC23, Q9VC76, Q9VEP4, Q9VL03	Q96RK1, Q9UIG4	Q80ZC9, Q9WUL8	A7RKV0, A7S247	A0A287B098, A0A5G2QI37, F1RHD7, Q767M9	NA	NA	NA	EG_transcript_8109, EG_transcript_13594	Q389F6	NA	A0A509ALY8, A0A509AMX5, A0A509ANE6, A0A509AW31	Q8I3Y1, Q8I551, Q8IM56	A0A384KYZ8, A0A384LD88, A0A679L6X7, B3L6E0	Q23DL7	Q9FJ28, Q9LVN1	A0A0D2ZU83, A0A0D2ZWS2, A0A0D2ZX04, A0A0D2ZX96, A0A0D2ZZC2, A0A0D3AAM9, A0A0D3AGG4, A0A0D3ALA2, A0A0D3AYI3, A0A0D3BBG7, A0A0D3CF85, A0A0D3DK21, A0A0D3E576, A0A0D3E9A0, A0A0D3ECB3	PK05166.1, PK03671.1, PK06974.1, PK16764.1, PK16404.1	p.McWhite201602_FernFrond.K55p_1598_5/5_0.667_5075, p.McWhite201602_FernGamet.K45p_9893_1/1_1.000_4283, p.McWhite201602_FernGamet.K55ms_6195_4/8_0.636_4381, p.McWhite201602_FernGamet.K55p_9606_3/10_0.655_4315, p.McWhite201602_FernGamet.K35p_467_5/10_0.630_4969, p.McWhite201602_FernGamet.K55p_426_3/9_0.636_4867, p.McWhite201602_FernGamet.K45p_432_8/10_0.654_4931, p.McWhite201602_FernGamet.K35p_467…	AUR62027314-RA, AUR62039746-RA, AUR62043253-RA, AUR62007418-RA	A0A2K3CN56, A0A2K3CR27, A0A2K3DA14, A0A2K3DGR0, A0A2K3DGS0, A0A2K3DGS3, A0A2K3DGS5, A0A2K3DGS9, A0A2K3DGT2, A0A2K3DGT4, A0A2K3DGT5, A0A2K3DGU4, A0A2K3DGU5, A0A2K3DGU9, A0A2K3DGV5, A0A2K3DMI5, A0A2K3DT05, A0A2K3E7T6, A8J788, A8J790	KAG1326544.1, KAG1326580.1, KAG1327571.1	A0A1D6GGE9, A0A1D6H1K8, A0A1D6HB79, A0A1D6HE29, A0A1D6HKF2, A0A1D6HN65, A0A1D6KGS1, A0A1D6KNK1, A0A1D6MTW2, A0A1D6MWR5	Q10GY9, Q6ZCX3, Q7G6K7, Q84ZL0	D8QPM5, D8QPN4, D8QS90, D8QU48, D8QV34, D8R1F5, D8SKU3	A0A3Q7E7V3, A0A3Q7E8V7, A0A3Q7H6A2, A0A3Q7HQR0, A0A3Q7J3X2, Q9XG52	A0A0R0FQ13, A0A368UH40, I1MT30, K7K9Q8	A0A341ZKM9, A0A3B5XV51, A0A3B5YSY3, A0A3B5ZR72, A0A3B6AU65, A0A3B6AUR7, A0A3B6AV51, A0A3B6AVK6, A0A3B6AW12, A0A3B6B2H1, A0A3B6C2W0, A0A3B6C2X2, A0A3B6C355, A0A3B6C5G5, A0A3B6CAC5, A0A3B6CIL6, A0A3B6D9A6, A0A3B6D9B1, A0A3B6D9Q0, A0A3B6D9T2, A0A3B6D9T6, A0A3B6DA81, A0A3B6DA86, A0A3B6DD03, A0A3B6DD09, A0A3B6DKJ8, A0A3B6EF50, A0A3B6PRK9, A0A3B6U3E4, A0A3B6UCM8
ENOG502QQEI	Q8TAP6	CEP76	C18orf9	Centrosomal protein of 76 kDa (Cep76)	659	FUNCTION: Centrosomal protein involved in regulation of centriole duplication. Required to limit centriole duplication to once per cell cycle by preventing centriole reduplication. {ECO:0000269|PubMed:19460342}.	regulation of centriole replication [GO:0046599]	GO:0005813; GO:0005814; GO:0005829; GO:0032991; GO:0046599	14702039; 16177791; 15489334; 17974005; 14654843; 18691976; 18669648; 19460342; 19690332	5	SUBCELLULAR LOCATION: Cytoplasm, cytoskeleton, microtubule organizing center, centrosome {ECO:0000269|PubMed:14654843}. Cytoplasm, cytoskeleton, microtubule organizing center, centrosome, centriole. Note=Does not localize along the ciliary axoneme.	NA	NA	NA	NA	NA	NA	NA	GINZ01002941.1.p1, GINZ01018846.1.p1	NA	NA	NA	Q8TAP6	Q0VEJ0	A7SZE6	I3LS52	W4YDE1	A0A1L8FYF3	NA	EG_transcript_5303	Q384E2	NA	NA	NA	NA	NA	NA	NA	NA	NA	NA	A0A2K3D0W2	NA	NA	NA	NA	NA	NA	NA
ENOG502QQEK	NA	NA	NA	NA	NA	NA	NA	NA	NA	NA	NA	NA	NA	NA	NA	NA	NA	NA	NA	NA	NA	NA	NA	NA	NA	NA	NA	NA	NA	NA	NA	NA	NA	NA	NA	NA	NA	NA	NA	NA	NA	NA	KAG1326929.1	NA	NA	NA	NA	NA	NA
ENOG502QQEM	NA	NA	NA	NA	NA	NA	NA	NA	NA	NA	NA	O04373, O81641, P54968, P54969, P54970, Q8VYX0, Q9SWX9	ILL4, ILL3, ILR1, ILL1, ILL2, ILL6, ILL5	IAA-amino acid hydrolase ILR1-like 4 (EC 3.5.1.-) (jasmonoyl-L-amino acid hydrolase) (EC 3.5.1.127), IAA-amino acid hydrolase ILR1-like 3 (EC 3.5.1.-), IAA-amino acid hydrolase ILR1 (EC 3.5.1.-), IAA-amino acid hydrolase ILR1-like 1 (EC 3.5.1.-), IAA-amino acid hydrolase ILR1-like 2 (EC 3.5.1.-), IAA-amino acid hydrolase ILR1-like 6 (EC 3.5.1.-) (Protein gr1) (jasmonoyl-L-amino acid hydrolase) (E…	FUNCTION: Hydrolyzes certain amino acid conjugates of the plant growth regulator indole-3-acetic acid (IAA), including IAA-Ala, IAA-Asn, IAA-Cys, IAA-Glu, IAA-Met, IAA-Ser and IAA-Gly (PubMed:10072397, PubMed:11923288). Has a lower efficiency with IAA-Phe, IAA-Leu and IAA-Val and no activity with IAA-Ile (PubMed:10072397, PubMed:11923288). Important for IAA-Leu hydrolysis in roots (PubMed:1515587…	SUBCELLULAR LOCATION: Endoplasmic reticulum lumen {ECO:0000255|PROSITE-ProRule:PRU10138}., NA	auxin metabolic process [GO:0009850]; response to wounding [GO:0009611], auxin metabolic process [GO:0009850], jasmonic acid metabolic process [GO:0009694]; regulation of systemic acquired resistance [GO:0010112]; response to jasmonic acid [GO:0009753], auxin metabolic process [GO:0009850]; regulation of systemic acquired resistance [GO:0010112]	hydrolase activity [GO:0016787]; IAA-Ala conjugate hydrolase activity [GO:0010179]; metal ion binding [GO:0046872], hydrolase activity [GO:0016787]; IAA-amino acid conjugate hydrolase activity [GO:0010178]; metal ion binding [GO:0046872], hydrolase activity [GO:0016787]; IAA-Ala conjugate hydrolase activity [GO:0010179]; IAA-Leu conjugate hydrolase activity [GO:0010211]; IAA-Phe conjugate hydrola…	NA	NA	NA	NA	NA	NA	NA	NA	NA	NA	NA	NA	Q4GYS3	B7G2N0	NA	NA	NA	I7M8S5, I7MM11, Q23FA9	O04373, O81641, P54968, P54969, P54970, Q8VYX0, Q9SWX9	A0A0D3B346, A0A0D3CN61, A0A0D3CNL4, A0A0D3CQ31, A0A0D3CRK0, A0A0D3EAW7, A0A0D3EBU5	PK10100.1, PK02036.1, PK20299.1, PK00577.1, PK18500.1, PK02049.1	p.McWhite201602_FernGamet.K35ms_1185_1/3_0.600_2175, p.McWhite201602_FernGamet.K55p_7215_5/5_0.667_1868, p.McWhite201602_FernFrond.K35p_7079_1/1_1.000_1565, p.McWhite201602_FernSpore.K45ms_12026_1/2_0.750_1873, p.McWhite201602_FernFrond.K35ms_1989_2/4_0.700_1969, p.McWhite201602_FernGamet.K35ms_14833_3/3_0.667_891, p.McWhite201602_FernGamet.K45ms_153_1/7_0.571_1587, p.McWhite201602_FernGamet.K55m…	AUR62019067-RA, AUR62022294-RA, AUR62023885-RA, AUR62006254-RA, AUR62006252-RA, AUR62028501-RA, AUR62028502-RA, AUR62028491-RA, AUR62028493-RA, AUR62012882-RA, AUR62014327-RA, AUR62027106-RA	A0A2K3CQS1, A0A2K3D5H2	KAG1331708.1, KAG1346387.1, KAG1346457.1, KAG1362420.1, KAG1362421.1, KAG1364042.1, KAG1364043.1	A0A1D6E5X5, A0A1D6GU51, B4F861, B4FQ26, B4FUS9, B4G0F2, B6T417, C0HFM5, C0PG96	A0A0P0X486, Q5N8F2, Q5Z678, Q7XUA8, Q851L5, Q851L6, Q8H3C7, Q8H3C8, Q8H3C9, Q8S9S4	D8QXH2, D8RBI5, D8RY49, D8RZ38, D8SE10	A0A3Q7EQN9, A0A3Q7FX70, A0A3Q7GBY9, A0A3Q7GU95, A0A3Q7J3H3, A0A3Q7JF50	A0A0R0IPJ5, A0A0R0IPM0, A0A0R0IPM1, A0A0R0IPU2, A0A0R0IYN4, A0A0R4J3Y3, A0A0R4J5T7, I1JYG0, I1JZ39, I1KAC2, I1KGF9, I1KUY3, I1KXL2, I1M5E5, I1MCX3, K7KZ00	A0A077RU03, A0A1D5V1P6, A0A3B6ARD3, A0A3B6B2I9, A0A3B6B3F2, A0A3B6BZ65, A0A3B6BZ78, A0A3B6C9W7, A0A3B6CCE6, A0A3B6D6M2, A0A3B6D9F1, A0A3B6DHL4, A0A3B6DK71, A0A3B6EHF6, A0A3B6GT16, A0A3B6GUV0, A0A3B6HZ48, A0A3B6I2S5, A0A3B6KD52, A0A3B6KHG9, A0A3B6LI56, A0A3B6LLE6, A0A3B6LXF3, A0A3B6LXL4, A0A3B6MN43, A0A3B6MQI7, A0A3B6N292, A0A3B6RLE0, A0A3B6SQ25, A0A3B6TWM1, W5CTN8
ENOG502QQEU	NA	NA	NA	NA	NA	NA	NA	NA	NA	NA	NA	C0LGV1, Q9LHP4	RGI2, RGI1	LRR receptor-like serine/threonine-protein kinase RGI2 (EC 2.7.11.1) (Protein RECEPTOR OF RGF1 3) (Protein RGF1 INSENSITIVE 2) (Protein ROOT CLAVATA-HOMOLOG1 1), LRR receptor-like serine/threonine-protein kinase RGI1 (EC 2.7.11.1) (Protein RECEPTOR OF RGF1 4) (Protein RGF1 INSENSITIVE 1) (Protein ROOT CLAVATA-HOMOLOG1 2)	FUNCTION: Together with RGI1, RGI3, RGI4 and RGI5, acts as receptor of RGF peptides (e.g. RGF1, GLV5/CLEL1/RGF2, GLV7/CLEL3/RGF3, GLV3/RGF4, GLV10/CLEL7/RGF5 and RGF10/CLELN), peptide hormones which maintain the postembryonic root stem cell niche by regulating the expression levels and patterns of the transcription factor PLETHORA (PLT, e.g. PLT1 and PLT2) (PubMed:27229312, PubMed:27229311, PubMe…	SUBCELLULAR LOCATION: Membrane {ECO:0000255}; Single-pass type I membrane protein {ECO:0000255}., SUBCELLULAR LOCATION: Cell membrane {ECO:0000255}; Single-pass type I membrane protein {ECO:0000255}.	maintenance of meristem identity [GO:0010074]; maintenance of root meristem identity [GO:0010078]; regulation of root development [GO:2000280]; regulation of root meristem growth [GO:0010082]; root meristem growth [GO:0010449], maintenance of meristem identity [GO:0010074]; maintenance of root meristem identity [GO:0010078]; regulation of root development [GO:2000280]; regulation of root meristem…	ATP binding [GO:0005524]; peptide binding [GO:0042277]; peptide receptor activity [GO:0001653]; protein serine kinase activity [GO:0106310]; protein threonine kinase activity [GO:0106311]	NA	NA	NA	NA	NA	NA	NA	NA	NA	NA	NA	NA	NA	NA	NA	NA	NA	NA	C0LGV1, Q9LHP4	A0A0D3D595, A0A0D3DBV9, A0A0D3E0W2	PK08135.1, PK12875.1	NA	AUR62031820-RA, AUR62035311-RA, AUR62032662-RA, AUR62008890-RA	NA	KAG1354846.1, KAG1362512.1	K7UH69	Q0JF76	NA	A0A3Q7I3B4, A0A3Q7I869	I1KZD2, I1N2D6, K7K265, K7K7W0	A0A3B6AQ70, A0A3B6BWJ4, A0A3B6D7F9, A0A3B6H482, A0A3B6JBN6, A0A3B6UAP2
ENOG502QQEW	NA	NA	NA	NA	NA	NA	NA	NA	NA	NA	NA	Q39202	RLK1	G-type lectin S-receptor-like serine/threonine-protein kinase RLK1 (EC 2.7.11.1) (Receptor-like protein kinase 1)	NA	SUBCELLULAR LOCATION: Cell membrane {ECO:0000250}; Single-pass type I membrane protein {ECO:0000250}.	NA	ATP binding [GO:0005524]; calmodulin binding [GO:0005516]; carbohydrate binding [GO:0030246]; protein serine/threonine kinase activity [GO:0004674]; protein serine kinase activity [GO:0106310]; protein threonine kinase activity [GO:0106311]	NA	NA	NA	NA	NA	NA	NA	NA	NA	NA	NA	NA	NA	NA	NA	NA	NA	NA	Q39202	A0A0D3AY36, A0A0D3DDG1, A0A0D3DDG2, A0A0D3DDG6, A0A0D3E1N6	PK00964.1, PK14740.1, PK01415.1, PK26696.1, PK18031.1, PK18660.1, PK03533.1, PK04644.1, PK10171.1, PK17239.1, PK15519.1, PK17431.1, PK07716.1, PK06367.1, PK10793.1, PK26844.1, PK22932.1, PK13408.1, PK00544.1, PK15414.1, PK15543.1, PK25307.1	p.McWhite201602_FernGamet.K35ms_23921_1/1_1.000_1145	AUR62019231-RA, AUR62019238-RA, AUR62019241-RA, AUR62019237-RA, AUR62019234-RA, AUR62019230-RA, AUR62019235-RA, AUR62019227-RA, AUR62019240-RA, AUR62019236-RA, AUR62019232-RA, AUR62019242-RA, AUR62019233-RA, AUR62036724-RA, AUR62000067-RA, AUR62000061-RA, AUR62000062-RA, AUR62000055-RA, AUR62000068-RA, AUR62000054-RA, AUR62000058-RA, AUR62000060-RA, AUR62000063-RA, AUR62000059-RA, AUR62000064-RA,…	NA	KAG1326785.1, KAG1327221.1, KAG1346216.1, KAG1347248.1, KAG1347249.1, KAG1347250.1, KAG1347251.1, KAG1355225.1, KAG1362489.1, KAG1363887.1, KAG1364220.1	A0A1D6KCZ0, A0A1D6LJU2, A0A1D6P4R6, K7U294	A0A0P0WYP8, A0A0P0WZ29, A0A0P0WZ81, A3BDM2, Q0JEU6, Q69XP2, Q7FAZ0, Q7FAZ2, Q7FAZ3, Q7XKV0, Q7XKV1, Q9FWW1	D8R001, D8R010, D8SZL5, D8TF62, D8TF69	A0A3Q7E826, A0A3Q7E895, A0A3Q7EB16, A0A3Q7EB29, A0A3Q7EB33, A0A3Q7EB71, A0A3Q7EB91, A0A3Q7EBJ9, A0A3Q7EUH5, A0A3Q7EUJ2, A0A3Q7EUK8, K4AU90, K4AUA2	A0A0R0EGU1, A0A0R0HBP3, A0A0R0KH31, A0A0R0KSH9, A0A0R0LKJ9, I1J9S8, I1J9S9, I1JMA2, I1LGT5, K7KDY4, K7L7C2, K7MDU4, K7MDZ6	A0A077RSQ5, A0A3B6AR04, A0A3B6ARV0, A0A3B6BYE5, A0A3B6BYK0, A0A3B6D5B2, A0A3B6D5C1, A0A3B6D8R1, A0A3B6I1W1, A0A3B6I3C9, A0A3B6I6F9, A0A3B6I6J6, A0A3B6NQ77, A0A3B6PN08, A0A3B6QHC7, A0A3B6R7C2, A0A3B6R8V7, A0A3B6RK97, A0A3B6RKA2, A0A3B6RNC0, A0A3B6SH01, A0A3B6SJL1, A0A3B6SNY4, A0A3B6SNZ1, A0A3B6SQA4, A0A3B6SQB1, A0A3B6TJR5, A0A3B6TV38, A0A3B6TVN7, A0A3B6TVP2
ENOG502QQEX	NA	NA	NA	NA	NA	NA	NA	NA	NA	NA	NA	Q8VZR2, Q9SG80	ASD2, ASD1	Alpha-L-arabinofuranosidase 2 (AtASD2) (EC 3.2.1.55) (Beta-D-xylosidase) (EC 3.2.1.-), Alpha-L-arabinofuranosidase 1 (AtASD1) (EC 3.2.1.55) (Beta-D-xylosidase) (EC 3.2.1.-)	FUNCTION: May be involved in the coordinated dissolution of the cell wall matrix during abscission and in the secondary cell wall formation in xylem vessels. {ECO:0000269|PubMed:18344421}., FUNCTION: May be involved in the coordinated dissolution of the cell wall matrix during abscission and in the secondary cell wall formation in xylem vessels. Prefers arabinoxylan, but may also use pectic arabi…	SUBCELLULAR LOCATION: Secreted, extracellular space, extracellular matrix {ECO:0000305}.	L-arabinose metabolic process [GO:0046373], L-arabinose metabolic process [GO:0046373]; xylan catabolic process [GO:0045493]	alpha-L-arabinofuranosidase activity [GO:0046556], alpha-L-arabinofuranosidase activity [GO:0046556]; xylan 1,4-beta-xylosidase activity [GO:0009044]	NA	NA	NA	NA	NA	NA	NA	NA	NA	NA	NA	NA	NA	NA	NA	NA	NA	NA	Q8VZR2, Q9SG80	A0A0D3AEL6, A0A0D3AJR4, A0A0D3BAM0, A0A0D3EHQ4, A0A0D3EHS3, A0A0D3EHS8	PK22942.1	p.McWhite201602_FernFrond.K55ms_12335_4/5_0.600_2417, p.McWhite201602_FernFrond.K35p_14331_1/7_0.400_2333, p.McWhite201602_FernSpore.K45ms_2041_3/5_0.500_2315, p.McWhite201602_FernSpore.K55p_449_1/5_0.500_2362, p.McWhite201602_FernSpore.K45p_410_3/6_0.182_2070, p.McWhite201602_FernGamet.K35ms_10450_4/5_0.643_2886, p.McWhite201602_FernSpore.K45ms_2041_2/5_0.600_2500, p.McWhite201602_FernFrond.K35m…	AUR62020995-RA, AUR62008290-RA, AUR62008291-RA, AUR62018438-RA, AUR62031053-RA, AUR62031052-RA	NA	KAG1365528.1	A0A1D6DYJ8, A0A1D6F4L9, A0A1D6F7Y0, A0A1D6FM22, A0A1D6JP53, A0A1D6JP54, A0A1D6K126, A0A1D6KTM6, A0A1D6NQF1, A0A1D6QH25, A0A1R3NDP5	A0A0N7KSD7, A0A0P0W8T4, A0A0P0Y6J4, A0A0P0Y6M0, C7J5E2, Q0DSC3, Q0IQD1, Q2QY88, Q2RAZ2, Q2RAZ7	D8RYZ7, D8SV45, D8T641, D8T7W1	A0A3Q7IJ73, A0A3Q7ILE8	A0A0R0EL15, A0A0R0ELR9, A0A0R0KD07, A0A0R0KHR7, I1JMY1, I1N8I8, I1N8L6, I1N8L7, K7KBX2	A0A3B6ATA8, A0A3B6BZS6, A0A3B6D7A4, A0A3B6HVN6, A0A3B6HWZ9, A0A3B6IP95, A0A3B6IPF2, A0A3B6JI70, A0A3B6JI92, A0A3B6KFW6, A0A3B6LJH6, A0A3B6MPF5
ENOG502QQFB	NA	NA	NA	NA	NA	NA	NA	NA	NA	NA	NA	P47735, Q9SGP2	RLK5, HSL1	Receptor-like protein kinase 5 (EC 2.7.10.1) (EC 2.7.11.1) (Protein HAESA), Receptor-like protein kinase HSL1 (EC 2.7.11.1) (Protein HAESA-LIKE1)	FUNCTION: Receptor with a dual specificity kinase activity acting on both serine/threonine- and tyrosine-containing substrates that controls floral organ abscission. May interact with the 'INFLORESCENCE DEFICIENT IN ABSCISSION' (IDA) ligands family. {ECO:0000269|PubMed:10640280, ECO:0000269|PubMed:18660431, ECO:0000269|PubMed:18809915}., NA	SUBCELLULAR LOCATION: Cell membrane {ECO:0000269|PubMed:10640280}; Single-pass type I membrane protein {ECO:0000269|PubMed:10640280}., SUBCELLULAR LOCATION: Cell membrane {ECO:0000305}; Single-pass type I membrane protein {ECO:0000305}.	defense response to Gram-negative bacterium [GO:0050829]; floral organ abscission [GO:0010227]; lateral root morphogenesis [GO:0010102]; leaf abscission [GO:0060866]; pectin catabolic process [GO:0045490]; protein autophosphorylation [GO:0046777]; regulation of gene expression [GO:0010468], NA	ATP binding [GO:0005524]; protein kinase activity [GO:0004672]; protein serine kinase activity [GO:0106310]; protein threonine kinase activity [GO:0106311]; transmembrane receptor protein tyrosine kinase activity [GO:0004714], ATP binding [GO:0005524]; protein serine kinase activity [GO:0106310]; protein threonine kinase activity [GO:0106311]	NA	NA	NA	NA	NA	NA	NA	NA	NA	NA	NA	NA	NA	NA	NA	NA	NA	NA	P47735, Q9SGP2	A0A0D3A3S0, A0A0D3BIP8, A0A0D3CEA6, A0A0D3D679	PK14569.1, PK03907.1	p.McWhite201602_FernFrond.K35p_4581_3/3_0.714_4068, p.McWhite201602_FernGamet.K35p_5130_2/2_0.750_4129, p.McWhite201602_FernFrond.K55p_7608_1/2_0.750_4361, p.McWhite201602_FernGamet.K35p_3058_5/10_0.673_5032, p.McWhite201602_FernFrond.K35p_17154_1/2_0.667_2002, p.McWhite201602_FernFrond.K45p_10995_1/1_1.000_1136, p.McWhite201602_FernGamet.K45p_26280_2/5_0.200_789	AUR62000355-RA, AUR62000353-RA, AUR62006697-RA, AUR62006698-RA, AUR62014871-RA, AUR62031078-RA	NA	KAG1334980.1, KAG1341864.1, KAG1346774.1, KAG1366697.1	A0A1D6I257, A0A1D6KQ58, K7VBQ5	Q6K3W2, Q8GVW0, Q9ARQ7	D8QND5, D8QT38, D8R2B6, D8R6U4, D8RFP6, D8RM81, D8TBQ5, D8TCK6	A0A3Q7FFK4, A0A3Q7FQF1, A0A3Q7I8U2	A0A0R0H4X2, I1KEX7, I1KLQ0, I1LUJ1, I1M066, I1M1Z1, I1M3P7	A0A3B6ASS9, A0A3B6C0R8, A0A3B6D7W9, A0A3B6GPE5, A0A3B6KF07, A0A3B6LL79, A0A3B6MS18, A0A3B6U793, W5CXY8
ENOG502QQFD	NA	NA	NA	NA	NA	NA	NA	NA	NA	NA	NA	NA	NA	NA	NA	NA	NA	NA	NA	NA	NA	NA	NA	NA	NA	NA	NA	NA	NA	NA	NA	NA	NA	NA	NA	NA	NA	NA	NA	NA	NA	A0A2K3D1W4	NA	NA	NA	NA	NA	NA	NA
ENOG502QQFE	NA	NA	NA	NA	NA	NA	NA	NA	NA	NA	NA	NA	NA	NA	NA	NA	NA	NA	GINZ01002786.1.p1	NA	NA	Q8INT5	NA	Q9D2H9	NA	F1S5U4	W4XSX1	A0A1L8GEJ5	NA	EG_transcript_9310, EG_transcript_16828	Q382D9	NA	NA	NA	NA	NA	NA	NA	NA	p.McWhite201602_FernGamet.K45p_10893_6/10_0.565_1322, p.McWhite201602_FernGamet.K35ms_10472_9/10_0.542_2208, p.McWhite201602_FernFrond.K45p_28699_5/5_0.667_1536, p.McWhite201602_FernGamet.K35p_11369_4/11_0.520_1909, p.McWhite201602_FernSpore.K55ms_12186_1/1_1.000_666	NA	A0A2K3E6M4	NA	NA	NA	D8QT56, D8QTK5, D8QUS1, D8R2E0, D8SL88, D8T1H4, D8T1H6	NA	NA	NA
ENOG502QQFM	A0A0B4J2D5, P0DPI2	GATD3B, GATD3	HES1 KNPI, C21orf33 GATD3A	Putative glutamine amidotransferase-like class 1 domain-containing protein 3B, mitochondrial (Keio novel protein-I) (KNP-I) (Protein GT335) (Protein HES1), Glutamine amidotransferase-like class 1 domain-containing protein 3, mitochondrial	268	NA	NA	GO:0005739	8753807; 8975701; 9150728; 10830953; 15489334; 1286669; 25944712, 9205129; 10830953; 1286669; 24275569	3	SUBCELLULAR LOCATION: Mitochondrion {ECO:0000305}.	NA	NA	NA	NA	NA	NA	NA	GINZ01009184.1.p1	NA	NA	NA	A0A0B4J2D5, P0DPI2	Q9D172	A7RH62, A7T5R8	A0A287ANM8	W4YAZ7	A0A1L8F2P7, A0A1L8F736, A0A1L8H5Q7, A0A1L8HHD0, Q0P3R0	NA	EG_transcript_17619	NA	NA	NA	NA	NA	I7LTA1	NA	NA	NA	NA	NA	NA	NA	NA	NA	NA	NA	NA	NA
ENOG502QQFN	NA	NA	NA	NA	NA	NA	NA	NA	NA	NA	NA	NA	NA	NA	NA	NA	NA	NA	NA	NA	NA	NA	NA	NA	NA	NA	NA	NA	Q07505	NA	NA	NA	NA	NA	NA	NA	NA	NA	NA	NA	NA	NA	NA	NA	NA	NA	NA	NA	NA
ENOG502QQFT	P24855	DNASE1	DNL1 DRNI	Deoxyribonuclease-1 (EC 3.1.21.1) (Deoxyribonuclease I) (DNase I) (Dornase alfa)	282	FUNCTION: Serum endocuclease secreted into body fluids by a wide variety of exocrine and endocrine organs (PubMed:2251263, PubMed:11241278, PubMed:2277032). Expressed by non-hematopoietic tissues and preferentially cleaves protein-free DNA (By similarity). Among other functions, seems to be involved in cell death by apoptosis (PubMed:11241278). Binds specifically to G-actin and blocks actin polym…	apoptotic process [GO:0006915]; DNA catabolic process [GO:0006308]; DNA catabolic process, endonucleolytic [GO:0000737]; neutrophil activation involved in immune response [GO:0002283]; regulation of acute inflammatory response [GO:0002673]; regulation of neutrophil mediated cytotoxicity [GO:0070948]	GO:0000737; GO:0002283; GO:0002673; GO:0003677; GO:0003779; GO:0004530; GO:0005576; GO:0005634; GO:0005635; GO:0006308; GO:0006915; GO:0031410; GO:0070062; GO:0070948	2251263; 7762978; 11241278; 16771825; 14702039; 15616553; 15489334; 3263467; 2277032; 11479590; 20439745; 7625762; 7867802; 9420147; 10381379	5	SUBCELLULAR LOCATION: Secreted {ECO:0000269|PubMed:2277032}. Zymogen granule {ECO:0000305}. Nucleus envelope. Note=Secretory protein, stored in zymogen granules and found in the nuclear envelope.	NA	NA	NA	NA	NA	NA	NA	GINZ01003139.1.p1	NA	NA	NA	P24855	P49183, Q9D7J6	A7RLW7, A7RX41	A0A287BHR4, A0A287BNY8, P11936, Q2QDF0	W4XWW8, W4XWW9, W4XWX1, W4Y9C7, W4Y9C8, W4YAF4, W4Z391	A0A1L8EQZ8, A0A1L8EYH2	NA	NA	NA	NA	NA	NA	NA	NA	NA	NA	NA	NA	NA	NA	NA	NA	NA	NA	NA	NA	NA
ENOG502QQG2	NA	NA	NA	NA	NA	NA	NA	NA	NA	NA	NA	Q9SRW9	CSLD5	Cellulose synthase-like protein D5 (AtCslD5) (EC 2.4.1.-)	FUNCTION: Involved in stem and root growth. Possesses xylan and homogalacturonan synthase activity. {ECO:0000269|PubMed:17892446}.	SUBCELLULAR LOCATION: Golgi apparatus membrane {ECO:0000305|PubMed:17892446}; Multi-pass membrane protein {ECO:0000305|PubMed:17892446}.	cell plate assembly [GO:0000919]; cellulose biosynthetic process [GO:0030244]; cell wall biogenesis [GO:0042546]; cell wall organization [GO:0071555]; plant-type primary cell wall biogenesis [GO:0009833]; response to osmotic stress [GO:0006970]; response to salt stress [GO:0009651]; response to water deprivation [GO:0009414]; shoot system development [GO:0048367]	cellulose synthase (UDP-forming) activity [GO:0016760]; glucosyltransferase activity [GO:0046527]; mannan synthase activity [GO:0051753]	NA	NA	NA	NA	NA	NA	NA	NA	NA	NA	NA	NA	NA	NA	NA	NA	NA	NA	Q9SRW9	A0A0D3C766	PK10446.1	NA	AUR62008737-RA, AUR62025500-RA	NA	NA	A0A1D6IW24	Q2QNS6	NA	A0A3Q7J1N8	I1JQP8, I1NBA2	A0A3B5YWE0, A0A3B6HUE4, A0A3B6KE26, A0A3B6LHZ5, A0A3B6MMH8
ENOG502QQGA	NA	NA	NA	NA	NA	NA	NA	NA	NA	NA	NA	Q9FJZ7	NA	AT5G66420 protein (TIM-barrel signal transduction protein)	NA	NA	NA	catalytic activity [GO:0003824]	NA	NA	NA	NA	NA	NA	NA	NA	NA	NA	NA	NA	NA	NA	NA	NA	NA	NA	Q9FJZ7	A0A0D3D8I0	PK00654.1	p.McWhite201602_FernSpore.K35p_9645_3/3_0.600_3145, p.McWhite201602_FernSpore.K35p_9645_1/3_0.600_1534	AUR62007603-RA, AUR62004091-RA	NA	KAG1342819.1	A0A1D6EPG0, A0A1D6FD56, A0A1D6GTZ9, A0A1D6HBB2, A0A1D6MW14	Q69XZ5	D8QR09, D8R7X4	A7M6E7, A7M6E8	A0A0R0KRW9, K7MH55	A0A3B6SF50, A0A3B6TP91, W5HDV2
ENOG502QQGG	NA	NA	NA	NA	NA	NA	NA	NA	NA	NA	NA	O48947, Q8L778, Q94JQ6, Q9SJ22	CESA2, CESA5, CESA6, CESA9	Cellulose synthase A catalytic subunit 2 [UDP-forming] (AtCesA2) (Ath-A) (EC 2.4.1.12), Cellulose synthase A catalytic subunit 5 [UDP-forming] (AtCesA5) (EC 2.4.1.12), Cellulose synthase A catalytic subunit 6 [UDP-forming] (AtCesA6) (EC 2.4.1.12) (AraxCelA) (Isoxaben-resistant protein 2) (Protein PROCUSTE 1) (Protein QUILL), Probable cellulose synthase A catalytic subunit 9 [UDP-forming] (AtCesA9…	FUNCTION: Catalytic subunit of cellulose synthase terminal complexes ('rosettes'), required for beta-1,4-glucan microfibril crystallization, a major mechanism of the cell wall formation. Involved in the primary cell wall formation. {ECO:0000269|PubMed:12068120, ECO:0000269|PubMed:17085513, ECO:0000269|PubMed:17878303}., FUNCTION: Catalytic subunit of cellulose synthase terminal complexes ('rosett…	SUBCELLULAR LOCATION: Cell membrane {ECO:0000305}; Multi-pass membrane protein {ECO:0000305}., SUBCELLULAR LOCATION: Cell membrane {ECO:0000269|PubMed:20616083}; Multi-pass membrane protein {ECO:0000255}. Note=Colocalizes with CSI1 in a dynamic way. {ECO:0000269|PubMed:20616083}.	cellulose biosynthetic process [GO:0030244]; cell wall organization [GO:0071555]; plant-type primary cell wall biogenesis [GO:0009833], cellulose biosynthetic process [GO:0030244]; cell wall organization [GO:0071555]; mucilage biosynthetic process [GO:0010192]; plant-type primary cell wall biogenesis [GO:0009833], cellulose biosynthetic process [GO:0030244]; cell wall organization [GO:0071555]; c…	cellulose synthase (UDP-forming) activity [GO:0016760]; cellulose synthase activity [GO:0016759]; metal ion binding [GO:0046872]	NA	NA	NA	NA	NA	NA	NA	NA	NA	NA	NA	NA	NA	NA	NA	NA	NA	NA	O48947, Q8L778, Q94JQ6, Q9SJ22	A0A0D3A0X3, A0A0D3A7Q5, A0A0D3AYQ7, A0A0D3B0E7, A0A0D3BF07, A0A0D3BJE7, A0A0D3C465, A0A0D3E281	PK06643.1, PK06533.1	p.McWhite201602_FernFrond.K35p_1349_20/21_0.373_4786, p.McWhite201602_FernGamet.K45ms_1090_4/4_0.667_4153, p.McWhite201602_FernFrond.K35ms_5967_7/7_0.714_4148, p.McWhite201602_FernGamet.K45p_1623_21/22_0.323_4247, p.McWhite201602_FernSpore.K35ms_10975_1/1_1.000_4560, p.McWhite201602_FernGamet.K35ms_12090_4/4_0.417_4289, p.McWhite201602_FernFrond.K35p_1816_5/5_0.643_4563, p.McWhite201602_FernFrond…	AUR62040589-RA, AUR62026680-RA	NA	KAG1327968.1, KAG1358999.1, KAG1363202.1, KAG1363311.1	A0A1D6EET2, A0A1D6EMU5, A0A1D6EN78, A0A1D6ERX1, A0A1D6ET79, A0A1D6H1N6, A0A1D6HFB5, A0A1D6HWT7, A0A1D6I692, A0A1D6I829, A0A1D6ICK4, A0A1D6J1T2, A0A1D6JMY7, A0A1D6KA94, A0A1D6KJD2, A0A1D6KRV2, A0A1D6KV40, A0A1D6L664, A0A1D6LAS5, A0A1D6LBX3, A0A1D6LSB1, A0A1D6NDH5, A0A1D6NVJ0, A0A1D6P2P6, A0A1D6P4I9, A0A1D6Q1K8, A0A1D6Q5B8, Q9LLI3	A0A0N7KKB1, A0A0P0WYX4, Q69V23, Q6YVM4, Q851L8	D8QPC9, D8QPL4, D8QQN9, D8QXH9, D8R892, D8RDI5, D8SKW0, D8SL46, D8T2S1	A0A3Q7G6I1, A0A3Q7G879, A0A3Q7HAR1, A0A3Q7IET2, A0A3Q7IP44, A0A3Q7IXL9, A0A3Q7JAF3, K4CJQ6, K4CT53, K4D8P4	A0A0R0FA81, A0A0R0I1Z8, A0A0R0JVZ0, A0A0R0JXR1, I1JDD7, I1K4U7, I1KTE1, K7KKR4, K7MFV5, K7MHQ9	A0A341VNV6, A0A3B6I3M0
ENOG502QQGJ	NA	NA	NA	NA	NA	NA	NA	NA	NA	NA	NA	O81838, Q9FL72	NA, MDK4.6	Membrane lipoprotein lipid attachment site-like protein, putative (DUF1223)	NA	NA	NA	NA	NA	NA	NA	NA	NA	NA	NA	NA	NA	NA	NA	NA	NA	NA	NA	NA	NA	NA	O81838, Q9FL72	A0A0D2ZWQ0, A0A0D3A6X1, A0A0D3EAY2	PK06749.1	p.McWhite201602_FernFrond.K35ms_16912_1/1_1.000_1610, p.McWhite201602_FernSpore.K45ms_7195_3/3_0.556_1316, p.McWhite201602_FernGamet.K35p_4654_2/2_0.750_1156	AUR62029303-RA, AUR62015590-RA	NA	KAG1347177.1	B4FS93	Q6Z402	D8RFA1, D8SDF5	A0A3Q7HHA7	I1LSL6, I1LUV6	A0A1D6RPV2, A0A3B6AVQ4, A0A3B6C419
ENOG502QQGR	NA	NA	NA	NA	NA	NA	NA	NA	NA	NA	NA	NA	NA	NA	NA	NA	NA	NA	NA	NA	NA	NA	NA	NA	NA	NA	NA	NA	NA	NA	NA	NA	NA	NA	NA	NA	NA	NA	NA	NA	NA	NA	NA	NA	NA	NA	NA	NA	NA
ENOG502QQGY	NA	NA	NA	NA	NA	NA	NA	NA	NA	NA	NA	O23673	NA	Nitroreductase family protein (T7I23.2 protein)	NA	NA	NA	oxidoreductase activity [GO:0016491]	NA	NA	NA	NA	NA	NA	NA	NA	NA	NA	NA	NA	NA	NA	NA	NA	NA	NA	O23673	A0A0D3CPS3	PK25807.1	p.McWhite201602_FernSpore.K55ms_6279_1/2_0.750_2668, p.McWhite201602_FernFrond.K55ms_1814_2/3_0.400_2849, p.McWhite201602_FernFrond.K45p_11169_1/1_1.000_2877, p.McWhite201602_FernSpore.K45ms_1848_1/9_0.455_2979, p.McWhite201602_FernSpore.K45p_894_6/8_0.389_2822, p.McWhite201602_FernFrond.K35p_8515_2/2_0.667_1455, p.McWhite201602_FernSpore.K35p_9137_1/1_1.000_2898, p.McWhite201602_FernSpore.K35p_8…	AUR62013656-RA, AUR62004189-RA	NA	KAG1362445.1	A0A1D6KCG3, A0A1D6N5J5	A0A0P0XT12	D8T0I1, D8TEP7	A0A3Q7EKH9, A0A3Q7EL30	I1JKQ5	A0A3B6NKJ2, A0A3B6U5K7, A0A3B6U6K6
ENOG502QQH3	Q8NFW8	CMAS	NA	N-acylneuraminate cytidylyltransferase (EC 2.7.7.43) (CMP-N-acetylneuraminic acid synthase) (CMP-NeuNAc synthase)	434	FUNCTION: Catalyzes the activation of N-acetylneuraminic acid (NeuNAc) to cytidine 5'-monophosphate N-acetylneuraminic acid (CMP-NeuNAc), a substrate required for the addition of sialic acid. Has some activity toward NeuNAc, N-glycolylneuraminic acid (Neu5Gc) or 2-keto-3-deoxy-D-glycero-D-galacto-nononic acid (KDN).	N-acetylneuraminate metabolic process [GO:0006054]	GO:0005634; GO:0005654; GO:0006054; GO:0008781; GO:0016020	11602804; 14702039; 17974005; 15489334; 21269460; 22814378; 24275569	5	SUBCELLULAR LOCATION: Nucleus {ECO:0000269|PubMed:11602804}.	NA	NA	NA	NA	NA	NA	NA	NA	NA	NA	Q8IQV0	Q8NFW8	Q99KK2	NA	A0A287BS35	W4YN42	A0A1L8GVU4	NA	NA	NA	NA	NA	NA	NA	NA	NA	NA	NA	NA	NA	NA	NA	NA	NA	NA	NA	NA	NA
ENOG502QQH4	NA	NA	NA	NA	NA	NA	NA	NA	NA	NA	NA	O49323	CSLD1	Cellulose synthase-like protein D1 (AtCslD1) (EC 2.4.1.-)	FUNCTION: Thought to be a Golgi-localized beta-glycan synthase that polymerize the backbones of noncellulosic polysaccharides (hemicelluloses) of plant cell wall.	SUBCELLULAR LOCATION: Golgi apparatus membrane {ECO:0000305}; Multi-pass membrane protein {ECO:0000305}.	cellulose biosynthetic process [GO:0030244]; cell wall organization [GO:0071555]; plant-type primary cell wall biogenesis [GO:0009833]; pollen germination [GO:0009846]	cellulose synthase (UDP-forming) activity [GO:0016760]; mannan synthase activity [GO:0051753]	NA	NA	NA	NA	NA	NA	NA	NA	NA	NA	NA	NA	NA	NA	NA	NA	NA	NA	O49323	A0A0D3BSK3, A0A0D3C3U5	PK25732.1	NA	AUR62016652-RA, AUR62011407-RA	NA	KAG1330409.1	A0A1D6P0F4	Q5Z6E5	NA	A0A3Q7GK34, A0A3Q7HGE2	I1L2T4	A0A3B6RL02, A0A3B6SLU0, A0A3B6TGV5
ENOG502QQH5	NA	NA	NA	NA	NA	NA	NA	NA	NA	NA	NA	Q9C9C0	SPPA	Serine protease SPPA, chloroplastic (EC 3.4.21.-) (Signal peptide peptidase SPPA)	FUNCTION: Serine protease that may be involved in the light-dependent degradation of antenna and photosystem II in chloroplasts. May function during high light acclimation in plastids. {ECO:0000269|PubMed:11443110, ECO:0000269|PubMed:19349419}.	SUBCELLULAR LOCATION: Plastid, chloroplast stroma {ECO:0000269|PubMed:11443110}. Plastid, chloroplast thylakoid membrane {ECO:0000269|PubMed:11443110}. Note=Mostly exposed to the stroma but behaves as an intrinsic membrane protein.	proteolysis [GO:0006508]; signal peptide processing [GO:0006465]	serine-type endopeptidase activity [GO:0004252]	NA	NA	Q54YA6	NA	NA	NA	A7RVY9, A7SVI5	NA	NA	NA	NA	EG_transcript_4631, EG_transcript_8889	NA	B7FPK9	NA	NA	NA	NA	Q9C9C0	A0A0D2ZX07, A0A0D3D0I3, A0A0D3D0I4	PK00217.1	p.McWhite201602_FernGamet.K35p_2517_9/10_0.630_3097, p.McWhite201602_FernGamet.K45p_2399_3/8_0.667_2927, p.McWhite201602_FernFrond.K45p_2593_4/9_0.667_3179	AUR62032156-RA, AUR62039689-RA, AUR62036912-RA, AUR62044517-RA	A0A2K3DAQ7, A0A2K3DLZ5, A0A2K3DN59	KAG1327491.1, KAG1327492.1	A0A1D6Q9K3	Q6Z329	D8RPI6, D8SM92	A0A3Q7FRI8	A0A0R0F9M4, A0A0R0JK38, A0A0R0JRK5, I1JWL3	A0A3B6NUB9, A0A3B6PPU5, A0A3B6QHM3
ENOG502QQH6	NA	NA	NA	NA	NA	NA	NA	NA	NA	NA	NA	A0A1R7T3H0, Q8GZ99, Q9LT96	NA, HPCA1	Leucine-rich repeat protein kinase family protein, Leucine-rich repeat receptor protein kinase HPCA1 (EC 2.7.11.1) (Protein HYDROGEN-PEROXIDE-INDUCED CALCIUM INCREASES 1), Probable leucine-rich repeat receptor-like protein kinase At5g49770 (EC 2.7.11.1)	NA, FUNCTION: Leucine-rich repeat receptor protein kinase that acts as sensor of extracellular hydrogen peroxide (PubMed:32076270). Required for intracellular calcium influx in response to extracellular hydrogen peroxide (PubMed:32076270). Mediates hydrogen peroxide-induced activation of calcium channels in guard cells and is required for stomatal closure (PubMed:32076270). {ECO:0000269|PubMed:32…	NA, SUBCELLULAR LOCATION: Cell membrane {ECO:0000269|PubMed:32076270}; Single-pass type I membrane protein {ECO:0000255}., SUBCELLULAR LOCATION: Membrane {ECO:0000305}; Single-pass type I membrane protein {ECO:0000305}.	NA, detection of chemical stimulus [GO:0009593]; hydrogen peroxide mediated signaling pathway involved in stomatal movement [GO:1901528]; protein autophosphorylation [GO:0046777]; regulation of stomatal closure [GO:0090333]	ATP binding [GO:0005524]; protein serine/threonine kinase activity [GO:0004674], ATP binding [GO:0005524]; kinase activity [GO:0016301]; protein serine kinase activity [GO:0106310]; protein threonine kinase activity [GO:0106311]; transmembrane receptor protein serine/threonine kinase activity [GO:0004675], ATP binding [GO:0005524]; protein serine kinase activity [GO:0106310]; protein threonine ki…	NA	NA	NA	NA	NA	NA	NA	NA	NA	NA	NA	NA	NA	NA	NA	NA	NA	NA	A0A1R7T3H0, Q8GZ99, Q9LT96	A0A0D2ZWM7, A0A0D2ZXB8, A0A0D2ZXW7, A0A0D2ZZ43, A0A0D2ZZD1, A0A0D2ZZD2, A0A0D3AGL0, A0A0D3B7M7, A0A0D3B7M9, A0A0D3B7N0, A0A0D3E4V7, A0A0D3E4X4, A0A0D3E9J8	PK21439.1, PK19595.1, PK28749.1	p.McWhite201602_FernGamet.K35p_2121_22/24_0.487_5124, p.McWhite201602_FernGamet.K45p_2024_15/20_0.438_5142, p.McWhite201602_FernGamet.K45p_2024_13/20_0.484_5142, p.McWhite201602_FernGamet.K35p_11742_2/8_0.632_3324, p.McWhite201602_FernGamet.K45p_11256_2/7_0.600_3343, p.McWhite201602_FernGamet.K55p_2914_2/4_0.133_1136, p.McWhite201602_FernFrond.K45ms_14982_2/4_0.700_3231, p.McWhite201602_FernGamet…	AUR62012193-RA, AUR62012195-RA, AUR62022828-RA, AUR62022827-RA, AUR62032501-RA, AUR62032500-RA, AUR62032502-RA, AUR62033786-RA, AUR62040111-RA	NA	NA	A0A1D6MY35	A0A0P0XRL9, A0A0P0Y0Y5, B9FJY5, Q0DH82, Q2QW32	NA	A0A3Q7EQZ7	A0A0R0F6S5, A0A0R0HIK8, A0A0R0I2G1, A0A0R0J963, A0A0R0JEQ1, I1L094, I1L9A9, I1LZH9, K7MB08	A0A077RWC2, A0A3B6EDC7, A0A3B6GNC2
ENOG502QQH7	NA	NA	NA	NA	NA	NA	NA	NA	NA	NA	NA	Q5XV66	NA	Oxidoreductase/transition metal ion-binding protein (DUF3531)	NA	NA	NA	NA	NA	NA	NA	NA	NA	NA	NA	NA	NA	NA	NA	NA	NA	NA	NA	NA	NA	NA	Q5XV66	A0A0D3A3G9	PK24199.1	NA	AUR62004767-RA, AUR62037484-RA	NA	KAG1346396.1	B4FZE4	Q5JKR3	NA	A0A3Q7IEG1	I1L1Y0, K7L8A3	A0A3B6GT08, A0A3B6UA29
ENOG502QQH8	NA	NA	NA	NA	NA	NA	NA	NA	NA	NA	NA	NA	NA	NA	NA	NA	NA	NA	NA	NA	NA	NA	NA	NA	NA	NA	NA	NA	NA	NA	NA	NA	NA	NA	NA	NA	NA	NA	NA	NA	NA	NA	NA	NA	NA	NA	NA	NA	NA
ENOG502QQHR	NA	NA	NA	NA	NA	NA	NA	NA	NA	NA	NA	Q95695	ndhG	NAD(P)H-quinone oxidoreductase subunit 6, chloroplastic (EC 7.1.1.-) (NAD(P)H dehydrogenase subunit 6) (NADH-plastoquinone oxidoreductase subunit 6)	FUNCTION: NDH shuttles electrons from NAD(P)H:plastoquinone, via FMN and iron-sulfur (Fe-S) centers, to quinones in the photosynthetic chain and possibly in a chloroplast respiratory chain. The immediate electron acceptor for the enzyme in this species is believed to be plastoquinone. Couples the redox reaction to proton translocation, and thus conserves the redox energy in a proton gradient (By …	SUBCELLULAR LOCATION: Plastid, chloroplast thylakoid membrane {ECO:0000250}; Multi-pass membrane protein {ECO:0000250}.	photosynthesis [GO:0015979]	NADH dehydrogenase (ubiquinone) activity [GO:0008137]; quinone binding [GO:0048038]	NA	NA	NA	NA	NA	NA	NA	NA	NA	NA	NA	NA	NA	NA	NA	NA	NA	NA	Q95695	NA	PK19094.1	p.McWhite201602_FernGamet.K55ms_10464_3/3_0.600_7046, p.McWhite201602_FernSpore.K35ms_20958_1/1_1.000_645	NA	NA	NA	A0A1D6HZ94, P46621	P0C331	D8TE51	A0A3Q7EV23, A0A3Q7FE99, A0A3Q7HAL9, A0A3Q7HB80, Q2MI47	A0A0R0EJQ9, A0A0R0EU77, A0A0R0F8S1	A0A3B5Z4K0, A0A3B6ENU3, A0A3B6FNA4, A0A3B6HS20, A0A3B6HS93, A0A3B6KAG0, A0A3B6LNB5, A0A3B6LNI3, Q95H44
ENOG502QQHW	NA	NA	NA	NA	NA	NA	NA	NA	NA	NA	NA	Q9SJE2	FATB	Palmitoyl-acyl carrier protein thioesterase, chloroplastic (EC 3.1.2.-) (16:0-acyl-carrier protein thioesterase) (16:0-ACP thioesterase) (Acyl-[acyl-carrier-protein] hydrolase) (Acyl-acyl carrier protein thioesterase B1) (AtFATB1)	FUNCTION: Plays an essential role in chain termination during de novo fatty acid synthesis. Possesses high thioesterase activity for palmitoyl-ACP versus other acyl-ACPs. Substrate preference is 16:0 > 18:1 > 18:0 > 16:1. Plays an essential role in the supply of saturated fatty acids necessary for plant growth and seed development. Contributes to 16:0 production particularly in flowers. May be in…	SUBCELLULAR LOCATION: Plastid, chloroplast {ECO:0000305}.	fatty acid biosynthetic process [GO:0006633]	acyl-[acyl-carrier-protein] hydrolase activity [GO:0016297]; acyl carrier activity [GO:0000036]; palmitoyl-[acyl-carrier-protein] hydrolase activity [GO:0016296]	NA	NA	NA	NA	NA	NA	NA	NA	NA	NA	NA	NA	NA	NA	NA	NA	NA	NA	Q9SJE2	A0A0D3C8I6, A0A0D3DNG8, A0A0D3DYE5	PK09551.1, PK07826.1, PK09929.1, PK03364.1, PK29349.1	p.McWhite201602_FernGamet.K55ms_2861_2/2_0.750_2554, p.McWhite201602_FernFrond.K35p_9082_3/8_0.545_2840, p.McWhite201602_FernFrond.K45ms_2850_4/5_0.417_1959, p.McWhite201602_FernGamet.K35p_4769_2/3_0.714_2693, p.McWhite201602_FernFrond.K35p_9082_7/8_0.682_5957, p.McWhite201602_FernFrond.K35ms_6378_4/7_0.263_3249, p.McWhite201602_FernFrond.K45ms_2850_5/5_0.667_2493, p.McWhite201602_FernFrond.K45p_…	AUR62038129-RA, AUR62033409-RA, AUR62011036-RA, AUR62009817-RA	NA	KAG1330053.1, KAG1335510.1, KAG1346957.1, KAG1367625.1	A0A1D6I7U7, A0A1D6JHK2, A0A1D6LKW0, B4FAQ1, B4G1B1, K7V747	A0A0P0V363, Q0DB74, Q2R045, Q6H643, Q9SNP5	D8QRX8, D8R3K3, D8RIW9, D8RWQ3, D8S3M0, D8SI91, D8SQ68, D8SUD9, D8SUR5	A0A3Q7GE35, A0A3Q7J279	F6GPL6, I1JW97, I1K1B6, I1KD81, K7LLN0, K7N323	A0A3B6B9J1, A0A3B6CGB1, A0A3B6DNT8, A0A3B6I3T7, A0A3B6RCM9, A0A3B6RME1, A0A3B6SNP8, A0A3B6TD59, A0A3B6TUD2
ENOG502QQI3	NA	NA	NA	NA	NA	NA	NA	NA	NA	NA	NA	Q6NMJ9	NA	At2g23840 (HNH endonuclease)	NA	NA	NA	endonuclease activity [GO:0004519]	NA	NA	NA	NA	NA	NA	NA	NA	NA	NA	NA	NA	NA	B7G507	NA	NA	NA	NA	Q6NMJ9	A0A0D3E5Z2	PK00945.1, PK00133.1, PK11321.1	p.McWhite201602_FernGamet.K35p_14698_2/5_0.500_1591, p.McWhite201602_FernGamet.K55p_13462_2/3_0.300_1589, p.McWhite201602_FernFrond.K55p_15599_2/2_0.667_1344, p.McWhite201602_FernGamet.K35p_16132_3/7_0.389_1462, p.McWhite201602_FernFrond.K35p_19335_4/9_0.227_880, p.McWhite201602_FernSpore.K55ms_22059_1/1_1.000_532, p.McWhite201602_FernFrond.K35p_19335_6/9_0.091_788, p.McWhite201602_FernFrond.K35m…	AUR62032674-RA, AUR62032073-RA	A0A2K3DTD8	KAG1368383.1	B4FYY9	A0A0P0X3I2	D8QSJ7, D8R1R5	NA	A0A0R0FU55, I1N870	A0A3B6RE53, A0A3B6SDT4, A0A3B6TEF5
ENOG502QQI5	NA	NA	NA	NA	NA	NA	NA	NA	NA	NA	NA	B5X574, Q9T074	PCK2, PCK1	Phosphoenolpyruvate carboxykinase (ATP) 2 (PEP carboxykinase 2) (PEPCK 2) (EC 4.1.1.49), Phosphoenolpyruvate carboxykinase (ATP) 1 (AtPCK1) (PEP carboxykinase 1) (PEPCK 1) (EC 4.1.1.49)	FUNCTION: Involved in the gluconeogenesis (By similarity). Catalyzes the conversion of oxaloacetate (OAA) to phosphoenolpyruvate (PEP) through direct phosphoryl transfer between the nucleoside triphosphate and OAA (By similarity). {ECO:0000250|UniProtKB:Q9T074}., FUNCTION: Involved in the gluconeogenesis (PubMed:19807880). Catalyzes the conversion of oxaloacetate (OAA) to phosphoenolpyruvate (PEP…	SUBCELLULAR LOCATION: Cytoplasm {ECO:0000250|UniProtKB:Q9T074}., SUBCELLULAR LOCATION: Cytoplasm {ECO:0000269|PubMed:19807880}.	gluconeogenesis [GO:0006094], cellular response to phosphate starvation [GO:0016036]; defense response to fungus [GO:0050832]; gluconeogenesis [GO:0006094]; response to cadmium ion [GO:0046686]	ATP binding [GO:0005524]; kinase activity [GO:0016301]; metal ion binding [GO:0046872]; phosphoenolpyruvate carboxykinase (ATP) activity [GO:0004612], ATP binding [GO:0005524]; metal ion binding [GO:0046872]; phosphoenolpyruvate carboxykinase (ATP) activity [GO:0004612]	NA	NA	Q75JD5	NA	NA	NA	NA	NA	NA	NA	P10963	NA	Q586V2	B7GA05	A0A509AQU4	Q8IDR1	A0A384L8Y5	I7LTP1	B5X574, Q9T074	A0A0D3A156, A0A0D3AYZ2, A0A0D3BEP1, A0A0D3DI80	PK10275.1, PK21789.1, PK26764.1, PK12228.1	p.McWhite201602_FernFrond.K45ms_5517_9/11_0.611_2965, p.McWhite201602_FernGamet.K55ms_2428_4/10_0.650_3096, p.McWhite201602_FernGamet.K55p_475_15/17_0.300_4684, p.McWhite201602_FernSpore.K55p_4166_2/3_0.600_3033, p.McWhite201602_FernGamet.K45ms_2627_8/10_0.606_3227, p.McWhite201602_FernGamet.K55ms_4759_5/5_0.667_2329, p.McWhite201602_FernGamet.K45p_5041_7/10_0.643_2347, p.McWhite201602_FernGamet.…	AUR62005878-RA, AUR62032871-RA	A8J0N7	KAG1353915.1, KAG1361795.1	A0A1D6FBU2, A0A1D6JWH6, K7VNE0, Q9SLZ0	C7J7R7, Q10NX2, Q7G466	D8R0I2, D8T1R1	A0A3Q7G9B3, A0A3Q7JCG7	A0A0R0IZ72, I1J4W3, I1J6V7, I1JV14, I1K9K7, I1L4W3, K7LCX4	A0A3B6HQ14, A0A3B6IUI2, A0A3B6JJ78
ENOG502QQIJ	NA	NA	NA	NA	NA	NA	NA	NA	NA	NA	NA	Q9SZU7	KAI2	Probable esterase KAI2 (Protein DWARF-14-like) (Protein D14-like) (Protein HYPOSENSITIVE TO LIGHT) (Protein KARRIKIN INSENSITIVE 2)	FUNCTION: Involved in seed germination and seedling development. Essential for plant responses to karrikins, a class of butenolide compounds, structurally similar to strigolactones, released from burning vegetation that stimulate seed germination and enhance seedling photomorphogenesis. KAI2 is not required for strigolactone-mediated responses, but MAX2 is necessary for responses to karrikins and…	SUBCELLULAR LOCATION: Nucleus {ECO:0000269|PubMed:20864454}. Cytoplasm, cytosol {ECO:0000269|PubMed:20864454}. Note=Weak expression in the cytosol.	de-etiolation [GO:0009704]; photomorphogenesis [GO:0009640]; response to karrikin [GO:0080167]	hydrolase activity [GO:0016787]	NA	NA	NA	NA	NA	NA	NA	NA	NA	NA	NA	NA	NA	NA	NA	NA	NA	NA	Q9SZU7	A0A0D3BJT9, A0A0D3BPJ9, A0A0D3DI57	PK17912.1	p.McWhite201602_FernGamet.K35p_14332_1/1_1.000_1385, p.McWhite201602_FernGamet.K35ms_7105_1/1_1.000_1383, p.McWhite201602_FernGamet.K45p_13799_1/1_1.000_1209, p.McWhite201602_FernFrond.K35p_2412_3/3_0.625_1708, p.McWhite201602_FernGamet.K55ms_1594_4/9_0.391_1531, p.McWhite201602_FernGamet.K35p_1230_2/10_0.317_1778, p.McWhite201602_FernGamet.K45p_1165_9/10_0.235_1685, p.McWhite201602_FernGamet.K45…	AUR62003965-RA, AUR62038280-RA	NA	NA	A0A1D6FYB0, A0A1D6PYN0, B4FHV3, C0PEF2	Q10J20	D8RD57, D8RPH7, D8SM85	A0A3Q7F176, A0A3Q7FZD9	A0A0R0JYS1, I1J9C0, I1K2B0, I1LH91, I1MVQ0, I1MVQ2	A0A3B6HS86, A0A3B6INL8, A0A3B6JIU3
ENOG502QQIK	NA	NA	NA	NA	NA	NA	NA	NA	NA	NA	NA	Q9C877	NA	At1g33290 (p-loop containing nucleoside triphosphate hydrolases superfamily protein)	NA	NA	NA	ATPase activity [GO:0016887]; ATP binding [GO:0005524]	NA	NA	NA	NA	NA	NA	NA	NA	W4YSM1, W4ZJX5	NA	NA	EG_transcript_833	NA	NA	NA	NA	NA	NA	Q9C877	A0A0D3CS44	NA	p.McWhite201602_FernFrond.K55ms_3936_9/10_0.538_2166, p.McWhite201602_FernFrond.K55ms_3936_3/10_0.500_2397, p.McWhite201602_FernGamet.K35p_1984_5/10_0.679_2671, p.McWhite201602_FernFrond.K55ms_3936_8/10_0.538_1804, p.McWhite201602_FernFrond.K35ms_4937_8/10_0.524_3108, p.McWhite201602_FernFrond.K35p_130_8/10_0.581_3114, p.McWhite201602_FernFrond.K35ms_4937_9/10_0.429_3578, p.McWhite201602_FernFron…	NA	A0A2K3CW06, A0A2K3CW07, A0A2K3D3J4, A0A2K3DQW7	NA	A0A1D6JQ46	Q2QW43	D8RZ18, D8SV64	A0A3Q7GN81	K7N4V2	A0A3B6KF83, A0A3B6MPD7
ENOG502QQIN	NA	NA	NA	NA	NA	NA	NA	NA	NA	NA	NA	NA	NA	NA	NA	NA	NA	NA	NA	NA	NA	NA	NA	NA	NA	NA	NA	NA	NA	NA	NA	NA	NA	NA	NA	NA	NA	NA	PK21547.1, PK16806.1	NA	NA	NA	KAG1368103.1	A0A1D6FJ52, A0A1D6NMX9	A0A0P0V3S8	NA	K4C8D4	A0A0R0L5N1, I1KXB8	A0A3B6EQM4, A0A3B6H1M5, W5CQZ0
ENOG502QQIV	NA	NA	NA	NA	NA	NA	NA	NA	NA	NA	NA	Q9S9N6	PNSB1	Photosynthetic NDH subunit of subcomplex B 1, chloroplastic (Protein PnsB1) (NAD(P)H DEHYDROGENASE SUBUNIT 48) (NDH-DEPENDENT CYCLIC ELECTRON FLOW 1)	FUNCTION: NDH shuttles electrons from NAD(P)H:plastoquinone, via FMN and iron-sulfur (Fe-S) centers, to quinones in the photosynthetic chain and possibly in a chloroplast respiratory chain. The immediate electron acceptor for the enzyme in this species is believed to be plastoquinone. Couples the redox reaction to proton translocation, and thus conserves the redox energy in a proton gradient. {EC…	SUBCELLULAR LOCATION: Plastid, chloroplast thylakoid membrane {ECO:0000269|PubMed:18785996, ECO:0000269|PubMed:18974055}; Peripheral membrane protein {ECO:0000269|PubMed:18974055}; Stromal side {ECO:0000269|PubMed:18974055}.	photosynthetic electron transport in photosystem I [GO:0009773]	NA	NA	NA	NA	NA	NA	NA	NA	NA	NA	NA	NA	NA	NA	NA	NA	NA	NA	NA	Q9S9N6	NA	PK28252.1	p.McWhite201602_FernSpore.K45p_4546_1/1_1.000_2074, p.McWhite201602_FernFrond.K35ms_5815_1/1_1.000_1939	AUR62030838-RA, AUR62026998-RA	NA	KAG1365337.1	B6SP99, K7TV49	Q6ZG03	D8QRK5, D8RJA4	A0A3Q7FTQ8	I1KGT1, I1KVM5	A0A3B6HX37, A0A3B6IMN5, A0A3B6JFK1
ENOG502QQJD	NA	NA	NA	NA	NA	NA	NA	NA	NA	NA	NA	O48946, Q9SKJ5	CESA1, CESA10	Cellulose synthase A catalytic subunit 1 [UDP-forming] (AtCesA1) (EC 2.4.1.12) (Protein RADIALLY SWOLLEN 1) (AtRSW1), Probable cellulose synthase A catalytic subunit 10 [UDP-forming] (AtCesA10) (AtCesA13) (EC 2.4.1.12)	FUNCTION: Catalytic subunit of cellulose synthase terminal complexes ('rosettes'), required for beta-1,4-glucan microfibril crystallization, a major mechanism of the cell wall formation. Involved in the primary cell wall formation. Required during embryogenesis for cell elongation, orientation of cell expansion and complex cell wall formations, such as interdigitated pattern of epidermal pavement…	SUBCELLULAR LOCATION: Cell membrane {ECO:0000305}; Multi-pass membrane protein {ECO:0000305}.	cellulose biosynthetic process [GO:0030244]; cell wall organization [GO:0071555]; hyperosmotic salinity response [GO:0042538]; plant-type primary cell wall biogenesis [GO:0009833], cellulose biosynthetic process [GO:0030244]; cell wall organization [GO:0071555]; plant-type primary cell wall biogenesis [GO:0009833]	cellulose synthase (UDP-forming) activity [GO:0016760]; cellulose synthase activity [GO:0016759]; metal ion binding [GO:0046872]	NA	NA	NA	NA	NA	NA	NA	NA	NA	NA	NA	NA	NA	NA	NA	NA	NA	NA	O48946, Q9SKJ5	A0A0D3A2M0, A0A0D3DHC6	PK10068.1, PK12950.1, PK11019.1	p.McWhite201602_FernGamet.K55ms_2186_2/4_0.556_3755, p.McWhite201602_FernSpore.K35p_1385_9/9_0.500_3828, p.McWhite201602_FernSpore.K35ms_148_7/9_0.269_3852, p.McWhite201602_FernFrond.K45ms_4576_8/8_0.708_3902, p.McWhite201602_FernGamet.K45ms_17_81/83_0.053_3821, p.McWhite201602_FernFrond.K45p_3398_4/10_0.581_4552, p.McWhite201602_FernGamet.K55p_16019_2/2_0.750_720	AUR62030638-RA, AUR62024904-RA	NA	NA	A0A1D6EHP7, A0A1D6GYK9, A0A1D6KUP1, A0A1D6MK23, A0A1D6P0Y6, K7V1Z8, Q9LLI8	Q69XK5, Q6AT26	NA	A0A3Q7IID5	I1JUE0, I1K8W4	A0A3B5XWS6, A0A3B5YU39, A0A3B5ZSK3, A0A3B6PIV6, A0A3B6RME8, A0A3B6TTM6, W5GG94
ENOG502QQJH	NA	NA	NA	NA	NA	NA	NA	NA	NA	NA	NA	NA	NA	NA	NA	NA	NA	NA	NA	NA	NA	NA	NA	NA	NA	NA	NA	NA	NA	NA	NA	NA	NA	NA	NA	NA	NA	NA	NA	NA	AUR62034881-RA, AUR62026627-RA	NA	KAG1346176.1, KAG1367599.1, KAG1367602.1	B4G098	Q6K558	NA	A0A3Q7JC54	NA	A0A3B6KI03, A0A3B6LLE5, A0A3B6MRD5
ENOG502QQJU	NA	NA	NA	NA	NA	NA	NA	NA	NA	NA	NA	NA	NA	NA	NA	NA	NA	NA	NA	NA	Q54R94	NA	NA	NA	NA	NA	NA	NA	NA	NA	NA	NA	NA	NA	NA	NA	NA	NA	NA	NA	NA	NA	NA	NA	NA	NA	NA	NA	NA
ENOG502QQJW	NA	NA	NA	NA	NA	NA	NA	NA	NA	NA	NA	Q9SZR0	NA	Choline monooxygenase, chloroplastic (EC 1.14.15.7)	FUNCTION: Catalyzes the first step of the osmoprotectant glycine betaine synthesis. {ECO:0000250}.	SUBCELLULAR LOCATION: Plastid, chloroplast stroma {ECO:0000250}.	glycine betaine biosynthetic process from choline [GO:0019285]	2 iron, 2 sulfur cluster binding [GO:0051537]; choline monooxygenase activity [GO:0019133]; iron ion binding [GO:0005506]	NA	NA	NA	NA	NA	NA	NA	NA	NA	NA	NA	NA	NA	NA	NA	NA	NA	NA	Q9SZR0	A0A0D3DGW0	PK05038.1	p.McWhite201602_FernFrond.K35p_9675_5/5_0.636_1683, p.McWhite201602_FernGamet.K35p_15470_5/6_0.533_1600, p.McWhite201602_FernFrond.K35ms_14441_3/4_0.333_1119, p.McWhite201602_FernFrond.K55ms_13910_2/2_0.667_683, p.McWhite201602_FernSpore.K45p_12176_2/2_0.667_610	AUR62032506-RA, AUR62031264-RA, AUR62043230-RA, AUR62027431-RA	NA	KAG1331942.1, KAG1363532.1	A0A1D6LNR1	A0A0P0X0M6	D8SCQ0, D8SGX1	A0A3Q7I119	I1MSJ9	A0A3B6RPA5, A0A3B6SR58, A0A3B6TVT9
ENOG502QQJX	NA	NA	NA	NA	NA	NA	NA	NA	NA	NA	NA	NA	NA	NA	NA	NA	NA	NA	NA	NA	NA	NA	NA	NA	NA	NA	NA	NA	P07149, P19097	EG_transcript_9, EG_transcript_1428, EG_transcript_3433, EG_transcript_9485, EG_transcript_14036, EG_transcript_14710, EG_transcript_16930, EG_transcript_21358, EG_transcript_48916, EG_transcript_68774	Q38DK4	NA	NA	NA	NA	NA	NA	NA	PK07414.1, PK20203.1, PK24879.1	NA	NA	NA	NA	NA	NA	NA	NA	NA	NA
ENOG502QQKE	NA	NA	NA	NA	NA	NA	NA	NA	NA	NA	NA	Q93V85	NA	WAT1-related protein At3g02690, chloroplastic	NA	SUBCELLULAR LOCATION: Plastid, chloroplast membrane {ECO:0000269|PubMed:18431481}; Multi-pass membrane protein {ECO:0000269|PubMed:18431481}.	NA	NA	NA	NA	NA	NA	NA	NA	NA	NA	NA	NA	NA	EG_transcript_8829, EG_transcript_15952	NA	NA	NA	NA	NA	NA	Q93V85	A0A0D3AFZ5	PK26276.1	p.McWhite201602_FernFrond.K45ms_7323_2/5_0.583_2359, p.McWhite201602_FernFrond.K45p_3621_5/6_0.667_2586	AUR62035547-RA, AUR62037537-RA	A0A2K3D2R8	NA	A0A1D6KS78	Q0IWR0	D8QSN7, D8R1V9	A0A3Q7EXG6	I1LM16, K7MPZ0	A0A3B5XYD5, A0A3B5YVV3, A0A3B5ZSJ0
ENOG502QQKH	NA	NA	NA	NA	NA	NA	NA	NA	NA	NA	NA	B3H5Q5, O49498, Q8LK56, Q9SJQ6, Q9SR66	NA, DML3, DME, ROS1, DML2	RRM in demeter (DUF1985), DEMETER-like protein 3 (EC 3.2.2.-), Transcriptional activator DEMETER (EC 3.2.2.-) (DNA glycosylase-related protein DME), DNA glycosylase/AP lyase ROS1 (EC 4.2.99.18) (DEMETER-like protein 1) (Protein REPRESSOR OF SILENCING 1) (Protein ROS1), DEMETER-like protein 2 (EC 3.2.2.-)	NA, FUNCTION: Potential transcriptional activator that may act by nicking the target promoter. Catalyzes the release of 5-methylcytosine (5-meC) from DNA by a glycosylase/lyase mechanism (By similarity). {ECO:0000250}., FUNCTION: Transcriptional activator involved in gene imprinting. Catalyzes the release of 5-methylcytosine (5-meC) from DNA by a glycosylase/lyase mechanism. Allows the expression…	NA, SUBCELLULAR LOCATION: Nucleus {ECO:0000305}., SUBCELLULAR LOCATION: Nucleus., SUBCELLULAR LOCATION: Nucleus {ECO:0000269|PubMed:12526807, ECO:0000269|PubMed:25569774}. Nucleus, nucleolus {ECO:0000269|PubMed:25569774}. Note=Co-localizes in nucleoplasmic foci with APE1L and ZDP, two components of the DNA demethylase machinery. {ECO:0000269|PubMed:25569774}.	NA, base-excision repair [GO:0006284]; maintenance of DNA methylation [GO:0010216], base-excision repair [GO:0006284]; DNA methylation [GO:0006306]; embryo development ending in seed dormancy [GO:0009793]; regulation of gene expression by genetic imprinting [GO:0006349], base-excision repair [GO:0006284]; chromatin silencing [GO:0006342]; defense response to fungus [GO:0050832]; DNA demethylation…	NA, 4 iron, 4 sulfur cluster binding [GO:0051539]; DNA binding [GO:0003677]; DNA N-glycosylase activity [GO:0019104]; metal ion binding [GO:0046872], 4 iron, 4 sulfur cluster binding [GO:0051539]; DNA-(apurinic or apyrimidinic site) endonuclease activity [GO:0003906]; DNA binding [GO:0003677]; DNA N-glycosylase activity [GO:0019104]; metal ion binding [GO:0046872], 4 iron, 4 sulfur cluster bindin…	NA	NA	NA	NA	NA	NA	NA	NA	NA	NA	NA	NA	NA	NA	NA	NA	NA	NA	B3H5Q5, O49498, Q8LK56, Q9SJQ6, Q9SR66	A0A0D3A241, A0A0D3EHU4	PK23264.1, PK06096.1, PK18875.1, PK26973.1, PK15679.1, PK16590.1, PK22466.1, PK01197.1	p.McWhite201602_FernFrond.K45p_5330_20/21_0.429_8534, p.McWhite201602_FernFrond.K35p_483_33/38_0.221_9844, p.McWhite201602_FernFrond.K35p_483_34/38_0.196_8536	AUR62041417-RA, AUR62002762-RA, AUR62033581-RA	A0A2K3DLL0	KAG1369661.1	A0A1D6H8E2, A0A1D6H8P5, A0A1D6M5A5, A0A1D6QN83, K7VUX3	A0A0P0V052, A0A0P0VJ76, A0A0P0WN36, A0A0P0WN66, B8YIE8, C7IW64, Q6K6Q6	D8STI0, D8T583	A0A3Q7HWQ6, A0A3Q7ILP1, A0A3Q7IPX5, K4BRK6, K4BRL0	A0A0R0EEG0, A0A0R0HWA3, A0A0R0I4C3, K7KFY3, K7LCG3, K7LHS4, K7LZV9, K7MZ64	A0A3B5Y2N3, A0A3B5Y547, A0A3B5Z102, A0A3B5Z3L0, A0A3B5ZWN1, A0A3B6A0U9, A0A3B6EAX4, A0A3B6FHI3, A0A3B6GK19, F6M1R8, F6M1R9, F6M1S0
ENOG502QQKJ	NA	NA	NA	NA	NA	NA	NA	NA	NA	NA	NA	Q9LFG2	DAPF	Diaminopimelate epimerase, chloroplastic (DAP epimerase) (EC 5.1.1.7)	FUNCTION: Racemase that operates by a 'two-base' mechanism, which involves one active-site cysteine acting as a base to abstract the alpha-proton of an amino acid, while a second cysteine thiol functions as an acid to reprotonate the resulting planar carbanionic intermediate from the opposite face. {ECO:0000269|PubMed:15652176}.	SUBCELLULAR LOCATION: Plastid, chloroplast {ECO:0000305}.	lysine biosynthetic process via diaminopimelate [GO:0009089]	diaminopimelate epimerase activity [GO:0008837]	NA	NA	Q54HH7, Q55CJ6, Q55CJ7, Q55GS8	NA	NA	NA	NA	NA	NA	NA	NA	NA	NA	B7FV89	NA	NA	NA	I7MJ90	Q9LFG2	A0A0D3BR82, A0A0D3CTN5, A0A0D3DST8	PK12827.1	p.McWhite201602_FernSpore.K55ms_2397_1/2_0.750_1803, p.McWhite201602_FernSpore.K35ms_2678_1/2_0.800_1811, p.McWhite201602_FernSpore.K45p_955_1/1_1.000_1925, p.McWhite201602_FernFrond.K55ms_5536_4/4_0.700_1756, p.McWhite201602_FernSpore.K35ms_2678_2/2_0.800_1780, p.McWhite201602_FernFrond.K45ms_5984_1/6_0.643_1661, p.McWhite201602_FernSpore.K35p_895_3/3_0.714_1928, p.McWhite201602_FernSpore.K35p_8…	AUR62037218-RA, AUR62014235-RA, AUR62026834-RA, AUR62038459-RA	A0A2K3DT07	KAG1337919.1, KAG1365733.1	A0A1D6LCF8, A0A1D6P2B2, B4F833, B4FVI8	Q2QNF7	D8RCD1, D8RFD3, D8SDI7, D8T4U0	A0A3Q7HXP3	C6T990, I1NA10	A0A3B6KBA8, A0A3B6LFW7, A0A3B6MNJ3
ENOG502QQKP	Q6UWX4, Q96JK4	HHIPL2, HHIPL1	HHIP3 KIAA1822L, HHIP2 KIAA1822	HHIP-like protein 2, HHIP-like protein 1	724, 782	NA	NA	GO:0003824; GO:0005576, GO:0003824; GO:0005044; GO:0005576; GO:0016020	12975309; 16710414; 15489334; 14702039; 16391842, 12975309; 12508121; 15489334; 11347906; 16391842	3, 4	SUBCELLULAR LOCATION: Secreted {ECO:0000305}.	F4KFX2, Q94F08, Q9SSG3	MYH19.17, HIPL2, HIPL1	Catalytics, HIPL2 protein, HIPL1 protein	NA	NA, SUBCELLULAR LOCATION: Cell membrane; Lipid-anchor, GPI-anchor.	NA	catalytic activity [GO:0003824], oxidoreductase activity [GO:0016491]	NA	NA	NA	NA	Q6UWX4, Q96JK4	Q14DK5, Q9D2G9	A7RJ26	F1S9I3, I3LHD8	W4XKK9	A0A1L8F099, A0A1L8F8R7, A0A1L8G145, A0A1L8G6J3	NA	NA	NA	NA	NA	NA	NA	NA	F4KFX2, Q94F08, Q9SSG3	A0A0D3BFP6, A0A0D3CT08, A0A0D3D0Q2, A0A0D3D0Q3	PK23397.1, PK16365.1, PK25424.1	p.McWhite201602_FernGamet.K45ms_5762_1/2_0.500_2489, p.McWhite201602_FernFrond.K45p_6023_1/2_0.750_2459, p.McWhite201602_FernGamet.K55p_7108_1/2_0.833_2493, p.McWhite201602_FernFrond.K45p_6023_2/2_0.750_2217, p.McWhite201602_FernFrond.K55p_6055_2/2_0.750_2264	AUR62026485-RA, AUR62026293-RA, AUR62021763-RA	NA	KAG1347538.1	A0A1D6HV20, A0A1D6L053, A0A1D6MV21	A0A0P0X432, A0A0P0YBH4, Q2QLJ8, Q6AV51	D8RMA8, D8SLD9	A0A3Q7FPW4, A0A3Q7GD70, A0A3Q7H0Z1	A0A0R0JZF2, A0A368ULJ0, I1KCN2	A0A3B6FI29, A0A3B6GM70, A0A3B6HX50, A0A3B6IN98, A0A3B6JCZ9, A0A3B6KB13, A0A3B6LF64, A0A3B6MKG8, A0A3B6RGI8, A0A3B6SEK9, A0A3B6TN82
ENOG502QQM2	NA	NA	NA	NA	NA	NA	NA	NA	NA	NA	NA	F4K1E8, Q9S7L6	NA	DnaJ heat shock amino-terminal domain protein (DUF3444), At2g05250/F5G3.15 (DNAJ heat shock N-terminal domain-containing protein) (Expressed protein)	NA	NA	NA	NA	NA	NA	NA	NA	NA	NA	NA	NA	NA	NA	NA	NA	NA	NA	NA	NA	NA	NA	F4K1E8, Q9S7L6	A0A0D3BDG5, A0A0D3BZ86	PK26930.1	p.McWhite201602_FernSpore.K55p_7592_1/2_0.667_3107, p.McWhite201602_FernFrond.K45p_24296_1/1_1.000_1504	AUR62015020-RA, AUR62029093-RA	NA	NA	NA	NA	NA	A0A3Q7GLB5	I1M6B1, K7KBQ7	NA
ENOG502QQM4	NA	NA	NA	NA	NA	NA	NA	NA	NA	NA	NA	Q9LTG3	NA	Keratin-associated protein, putative (DUF819) (Similarity to unknown protein) (Uncharacterized protein At5g52540) (Uncharacterized protein At5g52540; F6N7.1)	NA	NA	NA	NA	NA	NA	NA	NA	NA	NA	NA	NA	NA	NA	NA	NA	NA	B5Y4D7, B7FUA6	NA	NA	NA	NA	Q9LTG3	A0A0D3AMQ6, A0A0D3C976, A0A0D3EAE0	NA	p.McWhite201602_FernGamet.K55p_1411_4/4_0.667_2185, p.McWhite201602_FernFrond.K55ms_12606_1/1_1.000_2063, p.McWhite201602_FernFrond.K35p_6106_6/7_0.200_2174, p.McWhite201602_FernFrond.K55ms_11258_1/3_0.571_2093, p.McWhite201602_FernFrond.K35ms_12376_3/5_0.121_1423, p.McWhite201602_FernFrond.K35p_6106_3/7_0.114_1424, p.McWhite201602_FernSpore.K55p_9210_2/3_0.714_2094, p.McWhite201602_FernFrond.K45…	AUR62031411-RA, AUR62031412-RA, AUR62021132-RA	A0A2K3E0C6	KAG1359349.1, KAG1359350.1	A0A1D6PIQ4, C0PFG7	A0A0P0W1V8, Q5VS59	D8SC50, D8T171	A0A3Q7I0U7	NA	A0A3B6I3B7, A0A3B6I4T9, A0A3B6KL26, A0A3B6LPQ6, A0A3B6MT18, A0A3B6RAH5, A0A3B6RM22, A0A3B6TBE6
ENOG502QQM9	Q6TDU7	DNAI7	CASC1 CFAP94 LAS1 PPP1R54	Dynein axonemal intermediate chain 7 (Cancer susceptibility candidate gene 1 protein) (Protein CASC1) (Cilia and flagella associated protein 94) (Lung adenoma susceptibility 1-like protein) (Protein phosphatase 1 regulatory subunit 54)	716	FUNCTION: Via its association with the multisubunit axonemal dynein complex, is potentially involved in the regulation of cilia function. May also act as a cell cycle regulator. {ECO:0000250|UniProtKB:Q6TDU8}.	NA	GO:0005858; GO:0005929; GO:0008017; GO:0048487	14583591; 14702039; 16541075; 15489334; 16410263	4	SUBCELLULAR LOCATION: Cell projection, cilium {ECO:0000250|UniProtKB:Q6TDU8}. Cytoplasm {ECO:0000250|UniProtKB:Q6TDU8}. Note=Colocalizes with microtubules in interphase. {ECO:0000250|UniProtKB:Q6TDU8}.	NA	NA	NA	NA	NA	NA	NA	GINZ01000486.1.p1, GINZ01000487.1.p1, GINZ01000488.1.p1, GINZ01000489.1.p1	NA	NA	A8JUM9	Q6TDU7	Q6TDU8	A7RZG1	A0A287BQS4	W4XJH5, W4Z373	A0A1L8GW00	NA	NA	NA	NA	NA	NA	NA	NA	NA	NA	NA	NA	NA	NA	NA	NA	NA	NA	NA	NA	NA
ENOG502QQMG	NA	NA	NA	NA	NA	NA	NA	NA	NA	NA	NA	Q8LC45	XTH33	Probable xyloglucan endotransglucosylase/hydrolase protein 33 (At-XTH33) (XTH-33) (EC 2.4.1.207)	FUNCTION: Catalyzes xyloglucan endohydrolysis (XEH) and/or endotransglycosylation (XET). Cleaves and religates xyloglucan polymers, an essential constituent of the primary cell wall, and thereby participates in cell wall construction of growing tissues (By similarity). {ECO:0000250|UniProtKB:Q38857}.	SUBCELLULAR LOCATION: Secreted, cell wall {ECO:0000305}. Secreted, extracellular space, apoplast {ECO:0000305}. Cell membrane {ECO:0000269|PubMed:19154201}; Single-pass membrane protein {ECO:0000269|PubMed:19154201}.	cell wall biogenesis [GO:0042546]; plant-type cell wall modification involved in multidimensional cell growth [GO:0009831]; xyloglucan metabolic process [GO:0010411]	hydrolase activity, hydrolyzing O-glycosyl compounds [GO:0004553]; xyloglucan:xyloglucosyl transferase activity [GO:0016762]	NA	NA	NA	NA	NA	NA	NA	NA	NA	NA	NA	NA	NA	NA	NA	NA	NA	NA	Q8LC45	A0A0D3DNY3	PK09384.1	p.McWhite201602_FernFrond.K45p_2515_1/1_1.000_1377, p.McWhite201602_FernGamet.K45p_13492_1/2_0.667_1307	AUR62014019-RA, AUR62005366-RA	NA	KAG1326976.1	NA	NA	D8RQT7, D8S007	A0A3Q7H4T2	K7MRZ1	NA
ENOG502QQMH	Q8WXG1	RSAD2	CIG5	Radical S-adenosyl methionine domain-containing protein 2 (EC 4.2.-.-) (Cytomegalovirus-induced gene 5 protein) (Viperin) (Virus inhibitory protein, endoplasmic reticulum-associated, interferon-inducible)	361	FUNCTION: Interferon-inducible antiviral protein which plays a major role in the cell antiviral state induced by type I and type II interferon (PubMed:31812350). Catalyzes the conversion of cytidine triphosphate (CTP) to 3'-deoxy-3',4'-didehydro-CTP (ddhCTP) via a SAM-dependent radical mechanism (PubMed:29925952, PubMed:30872404). In turn, ddhCTP acts as a chain terminator for the RNA-dependent R…	CD4-positive, alpha-beta T cell activation [GO:0035710]; CD4-positive, alpha-beta T cell differentiation [GO:0043367]; defense response to virus [GO:0051607]; innate immune response [GO:0045087]; negative regulation of protein secretion [GO:0050709]; negative regulation of viral genome replication [GO:0045071]; positive regulation of immune response [GO:0050778]; positive regulation of T-helper 2…	GO:0001650; GO:0005739; GO:0005741; GO:0005743; GO:0005783; GO:0005789; GO:0005794; GO:0005811; GO:0009615; GO:0016829; GO:0034157; GO:0034165; GO:0035710; GO:0043367; GO:0043621; GO:0045071; GO:0045087; GO:0046872; GO:0050709; GO:0050778; GO:0051539; GO:0051607; GO:2000553	9391139; 11752458; 15815621; 15489334; 15890971; 16108059; 16150475; 16849320; 16982913; 17686841; 18005724; 18005719; 19074433; 20176015; 21527675; 21957124; 22363738; 22177558; 21142818; 22182524; 29925952; 30587778; 31921110; 30872404; 30934824; 31812350; 20026307	5	SUBCELLULAR LOCATION: Endoplasmic reticulum membrane; Peripheral membrane protein; Cytoplasmic side. Golgi apparatus {ECO:0000269|PubMed:11752458, ECO:0000269|PubMed:16982913, ECO:0000269|PubMed:31921110}. Endoplasmic reticulum {ECO:0000269|PubMed:11752458, ECO:0000269|PubMed:16982913, ECO:0000269|PubMed:30587778}. Lipid droplet {ECO:0000269|PubMed:31921110}. Mitochondrion. Mitochondrion inner me…	NA	NA	NA	NA	NA	NA	NA	NA	NA	NA	NA	Q8WXG1	Q8CBB9	A7RNF3	A0A287B6T9, Q9MZU4	NA	A0A1L8G513, A0A1L8GBQ5	NA	NA	NA	NA	NA	NA	NA	Q23W13	NA	NA	NA	NA	NA	A0A2K3DYR6	NA	NA	NA	NA	NA	NA	NA
ENOG502QQMI	P15559	NQO1	DIA4 NMOR1	NAD(P)H dehydrogenase [quinone] 1 (EC 1.6.5.2) (Azoreductase) (DT-diaphorase) (DTD) (Menadione reductase) (NAD(P)H:quinone oxidoreductase 1) (Phylloquinone reductase) (Quinone reductase 1) (QR1)	274	FUNCTION: The enzyme apparently serves as a quinone reductase in connection with conjugation reactions of hydroquinons involved in detoxification pathways as well as in biosynthetic processes such as the vitamin K-dependent gamma-carboxylation of glutamate residues in prothrombin synthesis.	aging [GO:0007568]; cell redox homeostasis [GO:0045454]; cellular response to hydrogen peroxide [GO:0070301]; cellular response to metal ion [GO:0071248]; NADH oxidation [GO:0006116]; NADPH oxidation [GO:0070995]; negative regulation of apoptotic process [GO:0043066]; negative regulation of catalytic activity [GO:0043086]; nitric oxide biosynthetic process [GO:0006809]; positive regulation of neu…	GO:0002931; GO:0003723; GO:0003955; GO:0004128; GO:0004784; GO:0005737; GO:0005829; GO:0006116; GO:0006805; GO:0006809; GO:0006979; GO:0007271; GO:0007568; GO:0007584; GO:0008753; GO:0009636; GO:0009725; GO:0009743; GO:0014075; GO:0030425; GO:0032355; GO:0033574; GO:0042493; GO:0042802; GO:0043025; GO:0043066; GO:0043086; GO:0043279; GO:0043525; GO:0045202; GO:0045454; GO:0045471; GO:0050136; GO:…	2843525; 1657151; 14702039; 15616553; 15489334; 21269460; 21636573; 23186163; 28112733; 10543876; 10706635; 11735396; 11587640; 16700548; 1737339; 10447260	5	SUBCELLULAR LOCATION: Cytoplasm.	NA	NA	NA	NA	NA	NA	NA	NA	NA	NA	NA	P15559	Q64669	NA	A0A5G2QPB5	NA	A0A1L8GL14	NA	NA	NA	NA	NA	NA	NA	NA	NA	NA	NA	NA	NA	NA	NA	NA	NA	NA	NA	NA	NA
ENOG502QQMK	NA	NA	NA	NA	NA	NA	NA	NA	NA	NA	NA	NA	NA	NA	NA	NA	NA	NA	NA	NA	NA	NA	NA	NA	NA	NA	NA	NA	Q03266	NA	NA	NA	NA	NA	NA	NA	NA	NA	NA	NA	NA	NA	NA	NA	NA	NA	NA	NA	NA
ENOG502QQMP	NA	NA	NA	NA	NA	NA	NA	NA	NA	NA	NA	Q38833	CHLG	Chlorophyll synthase, chloroplastic (EC 2.5.1.62) (Polyprenyl transferase) (Protein G4) (AtG4)	FUNCTION: Involved in one of the last steps of the biosynthesis of chlorophyll a. Catalyzes the esterification of chlorophillide a or b with a preference for geranylgeranyldiphosphate (GGPP) rather than for phytyldiphosphate (PhyPP). {ECO:0000269|Ref.5}.	SUBCELLULAR LOCATION: Plastid, chloroplast membrane {ECO:0000305}; Multi-pass membrane protein {ECO:0000305}.	chlorophyll biosynthetic process [GO:0015995]	chlorophyll synthetase activity [GO:0046408]	NA	NA	NA	NA	NA	NA	NA	NA	NA	NA	NA	EG_transcript_6198, EG_transcript_9385	NA	B7G006	NA	NA	NA	NA	Q38833	A0A0D3A8A2	PK26392.1	p.McWhite201602_FernSpore.K35p_6762_1/2_0.800_1871, p.McWhite201602_FernGamet.K35ms_4723_1/1_1.000_1804, p.McWhite201602_FernGamet.K55ms_3988_1/1_1.000_1805, p.McWhite201602_FernGamet.K35p_6999_2/2_0.875_1803, p.McWhite201602_FernFrond.K45p_4184_4/5_0.154_1294, p.McWhite201602_FernFrond.K35ms_2018_3/3_0.778_2212, p.McWhite201602_FernFrond.K35p_1246_2/4_0.300_982, p.McWhite201602_FernFrond.K35ms_2…	AUR62030817-RA, AUR62030480-RA	A8JFJ1	KAG1339075.1	A0A1D6M2M1	Q5W6H5	D8SNF2, D8SRH4	A0A3Q7I124	A0A0R0FNS2, A0A0R0FY91, C6TML7, I1N2Z4, K7MGI0	A0A3B5Y0G4, A0A3B5YZ76, A0A3B5ZUT5
ENOG502QQMT	NA	NA	NA	NA	NA	NA	NA	NA	NA	NA	NA	Q8VYZ3	PME53	Probable pectinesterase 53 (PE 53) (EC 3.1.1.11) (Pectin methylesterase 53) (AtPME53)	FUNCTION: Acts in the modification of cell walls via demethylesterification of cell wall pectin. {ECO:0000250}.	SUBCELLULAR LOCATION: Secreted, cell wall {ECO:0000250}.	cell wall modification [GO:0042545]; pectin catabolic process [GO:0045490]	aspartyl esterase activity [GO:0045330]; carboxylic ester hydrolase activity [GO:0052689]; pectinesterase activity [GO:0030599]	NA	NA	NA	NA	NA	NA	NA	NA	NA	NA	NA	NA	NA	NA	NA	NA	NA	NA	Q8VYZ3	A0A0D3AK01, A0A0D3EDZ7	PK05599.1, PK15351.1	p.McWhite201602_FernGamet.K45ms_2443_1/2_0.667_2025, p.McWhite201602_FernFrond.K55p_4061_1/1_1.000_1683, p.McWhite201602_FernGamet.K55p_2423_1/5_0.714_1616, p.McWhite201602_FernGamet.K35ms_3373_1/3_0.714_2688, p.McWhite201602_FernGamet.K35p_16462_3/3_0.600_1499, p.McWhite201602_FernGamet.K35p_3703_6/7_0.684_1656, p.McWhite201602_FernFrond.K55p_17773_1/1_1.000_2214, p.McWhite201602_FernFrond.K35p_…	AUR62007652-RA, AUR62010881-RA, AUR62021394-RA	NA	NA	A0A1D6FU22, A0A1D6GCB2, A0A1D6MAL2, A0A1D6NCW4	Q53WM8, Q8LQ65	D8QSQ0, D8R1X3, D8RDK1	A0A3Q7F3J6, A0A3Q7J3E5	A0A0R0J6Y3, I1J4H5, I1K5Z7, I1KPW3, K7MFX9	A0A1D5UXP9, A0A3B5Y4V1, A0A3B5Z1V5, A0A3B6A0N2, A0A3B6ATD5, A0A3B6D6V0
ENOG502QQMX	NA	NA	NA	NA	NA	NA	NA	NA	NA	NA	NA	O82291	PAP3	Probable plastid-lipid-associated protein 3, chloroplastic (AtPap3) (Fibrillin-2) (Plastoglobulin 40) (AtPGL40)	FUNCTION: Probably involved in light/cold stress-related jasmonate (JA) biosynthesis. {ECO:0000269|PubMed:19906042}.	SUBCELLULAR LOCATION: Plastid, chloroplast, plastoglobule {ECO:0000269|PubMed:16461379, ECO:0000269|PubMed:22274653}.	NA	NA	NA	NA	NA	NA	NA	NA	NA	NA	NA	NA	NA	NA	NA	NA	NA	NA	NA	NA	O82291	A0A0D3BRT9	PK19343.1	NA	AUR62018654-RA, AUR62007345-RA	NA	KAG1354213.1	A0A096PRE6	Q7XBW5	NA	A0A3Q7HJI4, A0A3Q7HRQ8	I1J4S3	A0A3B5Y0H8, A0A3B5YWT9, A0A3B5ZUB2
ENOG502QQN7	NA	NA	NA	NA	NA	NA	NA	NA	NA	NA	NA	Q6NQL4, Q9AV97	KDSA2, KDSA1	2-dehydro-3-deoxyphosphooctonate aldolase 2 (EC 2.5.1.55) (3-deoxy-D-manno-octulosonic acid 8-phosphate synthase) (KDO-8-phosphate synthase 2) (AtkdsA2) (KDO 8-P synthase) (KDOPS) (Phospho-2-dehydro-3-deoxyoctonate aldolase), 2-dehydro-3-deoxyphosphooctonate aldolase 1 (EC 2.5.1.55) (3-deoxy-D-manno-octulosonic acid 8-phosphate synthase) (KDO-8-phosphate synthase 1) (AtkdsA1) (KDO 8-P synthase) (…	FUNCTION: Catalyzes the stereospecific condensation of D-arabinose 5-phosphate and phosphoenolpyruvate to form 3-deoxy-D-manno-octulosonate 8-phosphate (KDO-8-phosphate) and inorganic phosphate. Involved in the biosynthesis of 3-deoxy-D-manno-octulosonate (KDO) which is an indispensable component of rhamnogalacturonan II (RG-II), a structurally complex pectic polysaccharide of the primary cell wa…	SUBCELLULAR LOCATION: Cytoplasm {ECO:0000250}.	monosaccharide biosynthetic process [GO:0046364]; pollen tube development [GO:0048868]; pollen tube growth [GO:0009860]; rhamnogalacturonan II biosynthetic process [GO:0010306]	3-deoxy-8-phosphooctulonate synthase activity [GO:0008676]	NA	NA	NA	NA	NA	NA	A7TDC1	NA	NA	NA	NA	NA	NA	NA	NA	NA	NA	NA	Q6NQL4, Q9AV97	A0A0D3ARQ6, A0A0D3CVT3	PK16603.1	p.McWhite201602_FernFrond.K45ms_4650_3/3_0.778_1907, p.McWhite201602_FernFrond.K45ms_4650_1/3_0.778_1903	AUR62043393-RA, AUR62009294-RA, AUR62041708-RA	NA	KAG1331254.1	B4F7V1	Q0IPE5	D8R5P1	A0A3Q7J1M2	I1L645, I1N447	A0A3B6ASF8, A0A3B6C2H6, W5C909
ENOG502QQNB	NA	NA	NA	NA	NA	NA	NA	NA	NA	NA	NA	P46313	FAD2	Delta(12)-fatty-acid desaturase (Fatty acid desaturase 2) (EC 1.14.19.22) (EC 1.14.19.6) (Omega-6 fatty acid desaturase, endoplasmic reticulum)	FUNCTION: ER (microsomal) omega-6 fatty acid desaturase introduces the second double bond in the biosynthesis of 18:3 fatty acids, important constituents of plant membranes (PubMed:14593172, PubMed:7907506). Delta(12)-desaturase with regioselectivity determined by the double bond (delta(9) position) and carboxyl group of the substrate. Can use both 16:1 and 18:1 fatty acids as substrates (PubMed:…	SUBCELLULAR LOCATION: Endoplasmic reticulum membrane {ECO:0000269|PubMed:14690501, ECO:0000305|PubMed:7907506}; Multi-pass membrane protein {ECO:0000255}. Microsome membrane {ECO:0000269|PubMed:1730697}; Multi-pass membrane protein {ECO:0000255}.	unsaturated fatty acid biosynthetic process [GO:0006636]	1-16:0-2-18:1-phosphatidylcholine desaturase activity [GO:0102871]; 1-18:1-2-18:2-phosphatidylcholine desaturase activity [GO:0102855]; 1-18:1-2-18:2-phosphatidylcholine synthase activity [GO:0102860]; 1-18:1-2-18:3-phosphatidylcholinedesaturase activity [GO:0102857]; 1-18:2-2-18:1-phosphatidylcholine desaturase activity (SN2-18:2 forming) [GO:0102861]; Delta12-fatty-acid desaturase activity [GO:…	NA	G5EGA5, Q9NEQ0	NA	NA	NA	NA	A7S7F1	NA	NA	NA	NA	EG_transcript_5684	Q587G0	B5Y580, B7G730	NA	NA	NA	I7MA19	P46313	A0A0D3AEC3, A0A0D3CKY6	PK15603.1, PK13824.1, PK20951.1, PK22595.1, PK02105.1, PK20034.1, PK15027.1, PK21124.1, PK00780.1, PK21191.1, PK05882.1, PK04351.1, PK17219.1, PK17279.1, PK11491.1	p.McWhite201602_FernGamet.K45p_17082_1/1_1.000_2169, p.McWhite201602_FernGamet.K55ms_7034_3/4_0.556_3297, p.McWhite201602_FernFrond.K55ms_895_2/2_0.750_1607, p.McWhite201602_FernFrond.K55ms_895_1/2_0.750_2904, p.McWhite201602_FernSpore.K55ms_1778_1/1_1.000_1361, p.McWhite201602_FernSpore.K45p_3472_1/1_1.000_1406, p.McWhite201602_FernGamet.K45p_1851_2/2_0.750_1540, p.McWhite201602_FernSpore.K35ms_…	AUR62019218-RA, AUR62012037-RA, AUR62015373-RA	A8IR24	KAG1327234.1, KAG1363892.1	A0A1D6HT09, A0A1D6IVG6, A0A1D6Q8L5, B4F8F5, C0HHQ4, K7TNB1	A0A0P0X5H8, Q0D6Z2, Q6ZGW6, Q8GVJ4	D8QPX4, D8SKJ7	A0A3Q7ER86, A0A3Q7G2E1, A0A3Q7G2Z5, A0A3Q7G774, A0A3Q7J803, A0A3Q7J8Q6, A0A3Q7J9J3, A0A3Q7JE55, A0A3Q7JF57, A0A3Q7JFY0, A0A3Q7JV28, A0A3Q7JWF6, K4DI47	A0A0R0EN07, A0A0R4J2X1, I1L2M5, I1N982, K7MCI2, P48630, P48631, Q5FBA0	A0A1D6B2N8, A0A3B5XZ99, A0A3B5ZQC8, A0A3B6FN05, A0A3B6FSL2, A0A3B6LFJ8, A0A3B6NRC3, A0A3B6NRC8, A0A3B6NTL1, A0A3B6PMW3, A0A3B6PNU2, A0A3B6PPJ0, A0A3B6PQY7, A0A3B6PQZ5, A0A3B6QHB7, A0A3B6QJD8, A0A3B6QK55, A0A3B6SDS3, A0A3B6SHC7, A0A3B6SQ23
ENOG502QQNE	NA	NA	NA	NA	NA	NA	NA	NA	NA	NA	NA	F4J7P7	RSY3	tRNA(Ile)-2-lysyl-cytidine synthase (EC 6.3.4.19) (tRNA(Ile)-lysidine synthetase)	NA	NA	chloroplast organization [GO:0009658]; embryo development ending in seed dormancy [GO:0009793]; suspensor development [GO:0010098]; tRNA processing [GO:0008033]	ATP binding [GO:0005524]; hydrolase activity [GO:0016787]; ligase activity, forming carbon-nitrogen bonds [GO:0016879]	NA	NA	NA	NA	NA	NA	NA	NA	NA	NA	NA	NA	NA	NA	NA	NA	NA	NA	F4J7P7	A0A0D3D509	PK05716.1	p.McWhite201602_FernSpore.K55p_6701_1/1_1.000_2560	AUR62010999-RA, AUR62021510-RA	A0A2K3CZS8	KAG1335090.1	A0A1D6H559	A0A0P0VHF3	NA	A0A3Q7IZA4	K7L0G5, K7LES9	A0A3B6NP79, A0A3B6PM81, A0A3B6QGA3
ENOG502QQNF	NA	NA	NA	NA	NA	NA	NA	NA	NA	NA	NA	F4JZG9	TERC	Thylakoid membrane protein TERC, chloroplastic (Protein PIGMENT DEFECTIVE 149) (Protein TELLURITE RESISTANCE C) (AtTerC)	FUNCTION: Integral thylakoid membrane protein that plays a crucial role in thylakoid membrane biogenesis and thylakoid formation in early chloroplast development (PubMed:18429937). Is essential for de novo synthesis of photosystem II (PSII) core proteins and required for efficient insertion of thylakoid membrane proteins, presumably via interaction with ALB3. May assist synthesis of thylakoid mem…	SUBCELLULAR LOCATION: Plastid, chloroplast thylakoid membrane {ECO:0000269|PubMed:18429937, ECO:0000269|PubMed:24612058}; Multi-pass membrane protein {ECO:0000255}.	seedling development [GO:0090351]; thylakoid membrane organization [GO:0010027]	NA	NA	NA	NA	NA	NA	NA	NA	NA	NA	NA	NA	EG_transcript_8766	NA	B7G0P1	NA	NA	NA	NA	F4JZG9	A0A0D3AIQ0, A0A0D3EG14	NA	p.McWhite201602_FernFrond.K35ms_1693_7/8_0.375_1797, p.McWhite201602_FernGamet.K55p_16195_2/3_0.714_1557	AUR62016425-RA, AUR62011608-RA	A0A2K3CPQ6	NA	A0A1D6FVF9, B6TVF3	Q60F47	D8S8T1, D8SQ40	A0A3Q7IN56	A0A0R0GMZ8, A0A0R0HUI5	A0A3B5XUG0, A0A3B5YS52, A0A3B5ZNQ3
ENOG502QQNH	NA	NA	NA	NA	NA	NA	NA	NA	NA	NA	NA	NA	NA	NA	NA	NA	NA	NA	NA	NA	Q54XE3	NA	NA	NA	NA	NA	NA	NA	P54857	NA	NA	NA	NA	NA	NA	NA	NA	NA	NA	NA	NA	NA	NA	NA	NA	NA	NA	NA	NA
ENOG502QQP0	NA	NA	NA	NA	NA	NA	NA	NA	NA	NA	NA	Q5PNZ0, Q8LB81, Q9M8Y5	NA, LTL1	GDSL esterase/lipase At5g18430 (EC 3.1.1.-) (Extracellular lipase At5g18430), GDSL esterase/lipase At5g33370 (EC 3.1.1.-) (Extracellular lipase At5g33370), GDSL esterase/lipase LTL1 (EC 3.1.1.-) (Extracellular lipase LTL1) (Lithium-tolerant lipase 1) (AtLTL1) (Li-tolerant lipase 1)	NA, FUNCTION: Involved in the mechanisms of salt tolerance. Mediates resistance to LiCl and NaCl. {ECO:0000269|PubMed:16930315}.	SUBCELLULAR LOCATION: Secreted {ECO:0000305}.	lipid catabolic process [GO:0016042], cuticle development [GO:0042335]; lipid catabolic process [GO:0016042], hyperosmotic salinity response [GO:0042538]; lipid catabolic process [GO:0016042]; response to lithium ion [GO:0010226]; response to salicylic acid [GO:0009751]	hydrolase activity, acting on ester bonds [GO:0016788]	NA	NA	NA	NA	NA	NA	NA	NA	NA	NA	NA	NA	NA	NA	NA	NA	NA	NA	Q5PNZ0, Q8LB81, Q9M8Y5	A0A0D2ZXB0, A0A0D2ZZJ5, A0A0D3AJQ3, A0A0D3AJR7, A0A0D3B9L5, A0A0D3CMU8, A0A0D3DL57	PK09163.1, PK29218.1	p.McWhite201602_FernSpore.K45ms_7959_1/1_1.000_1666, p.McWhite201602_FernSpore.K45p_1688_3/3_0.600_1665, p.McWhite201602_FernGamet.K55ms_5744_4/6_0.450_1876, p.McWhite201602_FernFrond.K35p_5799_6/6_0.625_1821, p.McWhite201602_FernFrond.K35ms_4654_5/5_0.643_1821, p.McWhite201602_FernSpore.K55p_15961_1/1_1.000_1478, p.McWhite201602_FernGamet.K45ms_4720_2/7_0.562_1426, p.McWhite201602_FernGamet.K55m…	AUR62000639-RA, AUR62006994-RA, AUR62008855-RA, AUR62025391-RA	NA	KAG1354805.1, KAG1359689.1, KAG1361454.1, KAG1362490.1	A0A1D6Q519, B4FF69, B4FLN5, B4FV62, B4G013, B8A072, K7U4Q3	A0A0P0V366, A0A0P0V3B9, Q2R0M7, Q6K6B3, Q6KAI2, Q7X6N0, Q7XDM8, Q84Z95	D8QP46, D8RUY1, D8RUY2, D8SIY1, D8SZZ6, D8T002, D8T003	A0A3Q7G198, A0A3Q7G4V5, A0A3Q7H2L3, A0A3Q7I3E0, G1DEX3	A0A0R0EEL9, A0A0R0EUZ8, A0A0R0F156, A0A0R0L9L8, A0A0R4J4B6, I1JLX2, I1JPB1, I1JRU3, I1JRU4, I1JRU5, I1JRU6, I1K2M9, I1L611, I1L8J6, I1LBT0, I1LX38, I1LX46, I1LYS7, I1N498, I1N6T6, I1N6U2, I1N6U4, I1NCF1, I1NCF2, I1NCF4, K7KPP2, K7KPP3, K7MWN7, K7MYT8	A0A1D5UR56, A0A3B5XYW7, A0A3B5YVJ2, A0A3B5ZTN0, A0A3B6ARM6, A0A3B6B1Y8, A0A3B6B216, A0A3B6C9H3, A0A3B6D5D8, A0A3B6KGW8, A0A3B6LNB1, A0A3B6NS53, A0A3B6NUZ3, A0A3B6NWJ4, A0A3B6PM12, A0A3B6PUW2, A0A3B6QI03, A0A3B6QKI8
ENOG502QQPD	Q8IYS1	PM20D2	ACY1L2	Xaa-Arg dipeptidase (EC 3.4.13.4) (Beta-Ala-Lys dipeptidase)	436	FUNCTION: Catalyzes the peptide bond hydrolysis in dipeptides having basic amino acids lysine, ornithine or arginine at C-terminus. Postulated to function in a metabolite repair mechanism by eliminating alternate dipeptide by-products formed during carnosine synthesis. {ECO:0000269|PubMed:24891507}.	proteolysis [GO:0006508]; regulation of cellular protein metabolic process [GO:0032268]	GO:0005654; GO:0006508; GO:0016805; GO:0032268; GO:0042802	14702039; 14574404; 15489334; 17974005; 21269460; 24891507	5	NA	NA	NA	NA	NA	NA	NA	NA	NA	NA	NA	NA	Q8IYS1	A3KG59	A7RFH7, A7RMG7, A7RT88, A7SUT4	F1S0E1	W4XCE2, W4XHP0, W4XIV7, W4XIV8, W4XVH4, W4XWX8, W4ZE51, W4ZG46, W4ZG52, W4ZL84, W4ZL85	A0A1L8G390, A0A1L8G9S0	NA	NA	NA	NA	NA	NA	NA	NA	NA	NA	NA	NA	NA	NA	NA	NA	NA	NA	NA	NA	NA
ENOG502QQPF	NA	NA	NA	NA	NA	NA	NA	NA	NA	NA	NA	F4I2Z2, Q39191, Q9LMN6, Q9LMN7, Q9LMN8, Q9LMN9, Q9LMP1, Q9XGZ2	NA, WAK1, WAK4, WAK5, WAK3, F16F4.7, WAK2, T1N24.22	Protein kinase superfamily protein, Wall-associated receptor kinase 1 (EC 2.7.11.-), Wall-associated receptor kinase 4 (EC 2.7.11.-), Wall-associated receptor kinase 5 (EC 2.7.11.-), Wall-associated receptor kinase 3 (EC 2.7.11.-), F16F4.7 protein (Protein kinase superfamily protein), Wall-associated receptor kinase 2 (EC 2.7.11.-), Kinase family with leucine-rich repeat domain-containing protein…	NA, FUNCTION: Serine/threonine-protein kinase that may function as a signaling receptor of extracellular matrix component. Binding to pectin may have significance in the control of cell expansion, morphogenesis and development. Required during plant's response to pathogen infection and in plant defense against heavy metal toxicity. Phosphorylates the oxygen-evolving enhancer protein 2 (OEE2) in a…	NA, SUBCELLULAR LOCATION: Membrane {ECO:0000269|PubMed:8702686}; Single-pass type I membrane protein {ECO:0000269|PubMed:8702686}., SUBCELLULAR LOCATION: Membrane {ECO:0000305}; Single-pass type I membrane protein {ECO:0000305}.	cell surface receptor signaling pathway [GO:0007166]; protein phosphorylation [GO:0006468], cell surface receptor signaling pathway [GO:0007166]; defense response to fungus [GO:0050832]; protein phosphorylation [GO:0006468]; response to salicylic acid [GO:0009751]; response to virus [GO:0009615], cell surface receptor signaling pathway [GO:0007166]; lateral root development [GO:0048527]; protein …	ATP binding [GO:0005524]; calcium ion binding [GO:0005509]; protein serine/threonine kinase activity [GO:0004674], ATP binding [GO:0005524]; calcium ion binding [GO:0005509]; kinase activity [GO:0016301]; polysaccharide binding [GO:0030247]; protein serine/threonine kinase activity [GO:0004674]; protein serine kinase activity [GO:0106310]; protein threonine kinase activity [GO:0106311], ATP bindi…	NA	NA	NA	NA	NA	NA	NA	NA	NA	NA	NA	NA	NA	NA	NA	NA	NA	NA	F4I2Z2, Q39191, Q9LMN6, Q9LMN7, Q9LMN8, Q9LMN9, Q9LMP1, Q9XGZ2	A0A0D2ZSD1, A0A0D3ATC3, A0A0D3CC03, A0A0D3CC05, A0A0D3CC06, A0A0D3CC07, A0A0D3CC10, A0A0D3CC11, A0A0D3CW88, A0A0D3D7I7, A0A0D3D7I8, A0A0D3DCQ6, A0A0D3DCQ7, A0A0D3DCQ9, A0A0D3DCR2, A0A0D3DQQ7, A0A0D3DQQ9, A0A0D3DQR0, A0A0D3DQR2, A0A0D3DQR3, A0A0D3DQR4, A0A0D3DQR5, A0A0D3DQR6, A0A0D3DQR7, A0A0D3DQR9, A0A0D3DQS2	PK27586.1, PK20657.1, PK11183.1, PK02415.1, PK23436.1, PK15247.1, PK09844.1, PK12764.1, PK10704.1, PK08516.1, PK14175.1, PK00385.1, PK09184.1	p.McWhite201602_FernGamet.K55p_7357_5/12_0.513_3072, p.McWhite201602_FernGamet.K45p_2938_1/10_0.755_5725, p.McWhite201602_FernGamet.K35ms_4080_6/12_0.574_4382, p.McWhite201602_FernGamet.K35ms_4080_9/12_0.705_5590, p.McWhite201602_FernGamet.K35ms_4080_8/12_0.689_6044, p.McWhite201602_FernGamet.K45ms_3696_5/12_0.560_4317, p.McWhite201602_FernGamet.K45p_7773_5/14_0.434_3971, p.McWhite201602_FernGame…	AUR62023810-RA, AUR62023698-RA, AUR62023817-RA, AUR62023843-RA, AUR62023702-RA, AUR62023700-RA, AUR62023760-RA, AUR62023699-RA, AUR62023763-RA, AUR62023701-RA, AUR62002346-RA, AUR62002347-RA, AUR62002615-RA, AUR62002428-RA, AUR62002381-RA, AUR62002490-RA, AUR62002547-RA, AUR62002370-RA, AUR62024091-RA, AUR62044673-RA, AUR62003627-RA, AUR62003449-RA, AUR62040225-RA, AUR62040223-RA, AUR62040226-RA,…	NA	KAG1327407.1, KAG1327547.1, KAG1330198.1, KAG1335374.1, KAG1346604.1, KAG1346605.1, KAG1353934.1, KAG1353935.1, KAG1353936.1, KAG1354198.1, KAG1354199.1, KAG1355402.1, KAG1355411.1, KAG1355412.1, KAG1359749.1, KAG1359750.1, KAG1361829.1, KAG1361830.1, KAG1363285.1, KAG1363286.1, KAG1363298.1, KAG1363300.1, KAG1363301.1, KAG1363651.1, KAG1363777.1, KAG1364191.1, KAG1367827.1, KAG1367829.1	A0A1D6DVY7, A0A1D6DXF1, A0A1D6DXM5, A0A1D6DXM7, A0A1D6E0S6, A0A1D6E0S8, A0A1D6E601, A0A1D6E609, A0A1D6E615, A0A1D6E693, A0A1D6EB55, A0A1D6ERI9, A0A1D6GCB8, A0A1D6H6J5, A0A1D6HDJ3, A0A1D6I792, A0A1D6ITQ0, A0A1D6IU49, A0A1D6IUE8, A0A1D6J7C6, A0A1D6LFI0, A0A1D6LGK2, A0A1D6LSZ1, A0A1D6LT63, A0A1D6LZI7, A0A1D6MAK8, A0A1D6NCX4, A0A1D6NUC6, A0A1D6NUC9, A0A1D6PN66, A0A1D6PWB1, A0A1D6PWB2, A0A1D6Q1S4, A0A…	A0A0N7KD78, A0A0N7KIX3, A0A0N7KKF7, A0A0N7KLY6, A0A0N7KMA0, A0A0N7KQ36, A0A0N7KQZ1, A0A0N7KRH1, A0A0N7KRI2, A0A0N7KTD6, A0A0P0V313, A0A0P0VGQ3, A0A0P0VGR0, A0A0P0VGR5, A0A0P0VLZ0, A0A0P0VM56, A0A0P0VM64, A0A0P0VQZ4, A0A0P0VR11, A0A0P0VR41, A0A0P0VR62, A0A0P0W0M7, A0A0P0W1H4, A0A0P0W6L9, A0A0P0W7Q8, A0A0P0W929, A0A0P0W950, A0A0P0W970, A0A0P0W972, A0A0P0W979, A0A0P0W996, A0A0P0W9G8, A0A0P0W9R0, A0A…	NA	A0A3Q7GGY4, A0A3Q7HNE6, A0A3Q7HV68, A0A3Q7HYW3, A0A3Q7HZN5, A0A3Q7I0Z8, A0A3Q7I116, A0A3Q7I1A0, A0A3Q7IIW2, A0A3Q7IIW5, A0A3Q7IJU6, A0A3Q7IJX2, A0A3Q7IRP3, A0A3Q7IVC3, A0A3Q7IVL3, A0A3Q7J0X7, A0A3Q7J2J1, K4B5F2, K4BZ36	A0A0R0FMR6, A0A0R0GBK4, A0A0R0GDB7, A0A0R0GDX2, A0A0R0GX14, I1J4I5, I1J4I6, I1JUY4, I1JZ04, I1K9H2, I1KAG3, I1L3S1, I1MA99, I1MAA1, I1MAA3, I1MM19, I1MM20, K7KM50, K7KUL2, K7LV58, K7LY31, K7LY32, K7LY33, K7M6S1, K7M735, K7M738, K7M740, K7MIT5	A0A077RT20, A0A077RUV9, A0A077S397, A0A1D5UY21, A0A2X0SKU8, A0A2X0TTL3, A0A341NEY6, A0A341ZKA7, A0A3B5XT48, A0A3B5XTC6, A0A3B5XTF3, A0A3B5XTJ2, A0A3B5XTK5, A0A3B5XU42, A0A3B5XUC9, A0A3B5XZI5, A0A3B5Y4W1, A0A3B5Y7S9, A0A3B5YPY3, A0A3B5YQ92, A0A3B5YR52, A0A3B5YRL2, A0A3B5YRM1, A0A3B5YS05, A0A3B5YS95, A0A3B5YT45, A0A3B5YXA6, A0A3B5Z2Z9, A0A3B5Z3S6, A0A3B5ZM89, A0A3B5ZMF1, A0A3B5ZMI4, A0A3B5ZN48, A0A…
ENOG502QQPI	NA	NA	NA	NA	NA	NA	NA	NA	NA	NA	NA	P46312	FAD6	Omega-6 fatty acid desaturase, chloroplastic (EC 1.14.19.23)	FUNCTION: Chloroplast omega-6 fatty acid desaturase introduces the second double bond in the biosynthesis of 16:3 and 18:3 fatty acids, important constituents of plant membranes. It is thought to use ferredoxin as an electron donor and to act on fatty acids esterified to galactolipids, sulfolipids and phosphatidylglycerol. {ECO:0000269|PubMed:7846158}.	SUBCELLULAR LOCATION: Plastid, chloroplast inner membrane {ECO:0000269|PubMed:12766230}; Multi-pass membrane protein {ECO:0000255}.	fatty acid biosynthetic process [GO:0006633]; photoinhibition [GO:0010205]; unsaturated fatty acid biosynthetic process [GO:0006636]	1-18:1-2-16:0-digalactosyldiacylglycerol desaturase activity [GO:0102873]; 1-18:1-2-16:0-monogalactosyldiacylglycerol acyl-lipid omega-6 desaturase activity [GO:0102834]; 1-18:1-2-16:0-phosphatidylglycerol omega-6 desaturase activity [GO:0102850]; 1-18:1-2-16:1-monogalactosyldiacylglyceroldesaturase activity [GO:0102836]; 1-18:1-2-16:2-monogalactosyldiacylglycerol desaturase activity [GO:0102838]…	NA	NA	NA	NA	NA	NA	NA	NA	NA	NA	NA	NA	NA	NA	NA	NA	NA	NA	P46312	A0A0D3A302, A0A0D3AGN7, A0A0D3BM40, A0A0D3DQN3	PK13839.1	p.McWhite201602_FernGamet.K45p_2475_5/6_0.583_2133, p.McWhite201602_FernFrond.K45ms_449_4/10_0.630_2286, p.McWhite201602_FernFrond.K55p_397_5/9_0.556_2147, p.McWhite201602_FernSpore.K55ms_246_1/1_1.000_1879, p.McWhite201602_FernFrond.K55ms_397_7/8_0.667_2294, p.McWhite201602_FernGamet.K35p_2599_4/7_0.706_2266, p.McWhite201602_FernFrond.K35ms_476_3/10_0.615_2361, p.McWhite201602_FernFrond.K55ms_39…	AUR62020911-RA, AUR62018508-RA	O48663	KAG1326581.1	B6TGK8	Q0J5E5	D8S0H0, D8S8H6, D8S8H7, D8SB62, D8SPU4, D8SPU5	A0A3Q7H6B7	A0A0R0F9U0, I1JGN9, P48628	A0A1D5V0R8, A0A3B6AVQ5, A0A3B6C5P9
ENOG502QQPK	Q8N0X4	CLYBL	CLB	Citramalyl-CoA lyase, mitochondrial (EC 4.1.3.25) ((3S)-malyl-CoA thioesterase) (EC 3.1.2.30) (Beta-methylmalate synthase) (EC 2.3.3.-) (Citrate lyase subunit beta-like protein) (Citrate lyase beta-like) (Malate synthase) (EC 2.3.3.9)	340	FUNCTION: Mitochondrial citramalyl-CoA lyase indirectly involved in the vitamin B12 metabolism (PubMed:29056341). Converts citramalyl-CoA into acetyl-CoA and pyruvate in the C5-dicarboxylate catabolism pathway (PubMed:29056341). The C5-dicarboxylate catabolism pathway is required to detoxify itaconate, a vitamin B12-poisoning metabolite (PubMed:29056341). Also acts as a malate synthase in vitro, …	positive regulation of cobalamin metabolic process [GO:0106121]; protein homotrimerization [GO:0070207]; regulation of cobalamin metabolic process [GO:0106064]	GO:0000287; GO:0004474; GO:0005739; GO:0016787; GO:0047777; GO:0070207; GO:0106064; GO:0106121	11741334; 14702039; 15057823; 15489334; 23754956; 24334609; 24275569; 25944712; 29056341	5	SUBCELLULAR LOCATION: Mitochondrion {ECO:0000250|UniProtKB:Q8R4N0}.	NA	NA	NA	NA	NA	NA	NA	GINZ01006648.1.p1, GINZ01006649.1.p1	Q93167	Q54Q74	NA	Q8N0X4	Q8R4N0	A7RLV7	A0A287ABH0	W4Z5T6	A0A1L8HH62	NA	NA	Q57TT1	NA	NA	NA	NA	NA	NA	NA	NA	NA	NA	NA	NA	NA	NA	NA	NA	NA	NA
ENOG502QQPW	NA	NA	NA	NA	NA	NA	NA	NA	NA	NA	NA	O64774, O64776, O64777, O64778, O64780, O64781, O64782, O64784, Q9SXB3, Q9SY95	NA, SD129	G-type lectin S-receptor-like serine/threonine-protein kinase At1g61460 (EC 2.7.11.1), G-type lectin S-receptor-like serine/threonine-protein kinase At1g61440 (EC 2.7.11.1), G-type lectin S-receptor-like serine/threonine-protein kinase At1g61430 (EC 2.7.11.1), G-type lectin S-receptor-like serine/threonine-protein kinase At1g61420 (EC 2.7.11.1), G-type lectin S-receptor-like serine/threonine-prot…	NA	SUBCELLULAR LOCATION: Cell membrane {ECO:0000250}; Single-pass type I membrane protein {ECO:0000250}.	innate immune response [GO:0045087]; protein phosphorylation [GO:0006468]; recognition of pollen [GO:0048544], detection of lipopolysaccharide [GO:0032497]; innate immune response [GO:0045087]; lipopolysaccharide-mediated signaling pathway [GO:0031663]; pattern recognition receptor signaling pathway [GO:0002221]; protein autophosphorylation [GO:0046777]; protein phosphorylation [GO:0006468]; reco…	ATP binding [GO:0005524]; calmodulin binding [GO:0005516]; carbohydrate binding [GO:0030246]; protein serine/threonine kinase activity [GO:0004674]; protein serine kinase activity [GO:0106310]; protein threonine kinase activity [GO:0106311], ATP binding [GO:0005524]; calmodulin binding [GO:0005516]; carbohydrate binding [GO:0030246]; pattern recognition receptor activity [GO:0038187]; protein kin…	NA	NA	NA	NA	NA	NA	NA	NA	NA	NA	NA	NA	NA	NA	NA	NA	NA	NA	O64774, O64776, O64777, O64778, O64780, O64781, O64782, O64784, Q9SXB3, Q9SY95	A0A0D3AAP8, A0A0D3AAP9, A0A0D3AAQ0, A0A0D3ACX7, A0A0D3BDE2, A0A0D3BVD6, A0A0D3BVD7, A0A0D3BVD8, A0A0D3BVD9, A0A0D3BVE0, A0A0D3C227, A0A0D3D3Q8, A0A0D3D6C7, A0A0D3DP20, A0A0D3DSM3, A0A0D3DVG2, A0A0D3DZ84, A0A0D3E522, A0A0D3E523, A0A0D3E524	PK11886.1, PK19301.1, PK01391.1	NA	AUR62019625-RA, AUR62019623-RA, AUR62019624-RA, AUR62039598-RA, AUR62039600-RA	NA	KAG1338735.1, KAG1346529.1, KAG1367781.1	A0A1D6H6E9	Q6EUF7	D8RCG4, D8RCH2	A0A3Q7F337, A0A3Q7G1D6, A0A3Q7GQP3, A0A3Q7J4N6, A0A3Q7J5M8	A0A0R0H9A9, A0A0R0HG00, K7KWQ9, K7LV51, K7M247	NA
ENOG502QQPX	NA	NA	NA	NA	NA	NA	NA	NA	NA	NA	NA	NA	NA	NA	NA	NA	NA	NA	NA	NA	NA	NA	NA	NA	NA	NA	NA	NA	NA	NA	NA	B7FVR0	NA	NA	NA	NA	NA	NA	NA	NA	NA	NA	NA	NA	NA	NA	NA	NA	NA
[truncated: 9,771 more rows]
[truncated: 4 more columns]
