# Supplementary material for: A protein interactome for the last eukaryotic common ancestor illuminates the biochemical basis of modern genetic diseases
Source: Cell Genom. 2026 May 27;6(6):101254. doi: 10.1016/j.xgen.2026.101254 (PMC13261697; doi:10.1016/j.xgen.2026.101254)
Supplement: Table S2. 3,193 LECA orthogroups organized hierarchically into 2,013 protein assemblies, related to Figure 3 — 1.3 MB file, available on Zenodo repository [file mmc3.xlsx]

## Sheet: interactome
ID	cut_199	cut_318	cut_398	cut_437	cut_557	cut_676	cut_796	cut_1202	cut_1608	cut_2014	amor_11	exca_2	tsar_5	viri_13	human_gene_names_primary	human_protein_names	go_cmplx_name	corum_cmplx_name	cp_cmplx_name	corum_cmplx_synonym	cp_cmplx_synonym	human_subcellular_location_cc
KOG0357	0	0	0	0	0	0	0	0	0	0	1	1	1	1	CCT5, BBS10	T-complex protein 1 subunit epsilon (TCP-1-epsilon) (CCT-epsilon), Bardet-Biedl syndrome 10 protein	chaperonin-containing T-complex	CCT complex (chaperonin containing TCP1 complex), BBS-chaperonin complex, CCT complex (chaperonin containing TCP1 complex), CCT complex (chaperonin containing TCP1 complex), testis specific, BBS-chaperonin complex	Chaperonin-containing T-complex	CCT micro-complex, BBS/CCT complex, CCT micro-complex, TRiC, BBS/CCT complex	Cytosolic chaperonin containing TCP1|TriC|TCP-1 ring complex|cytosolic chaperonin-containing TCP-1|Cytosolic chaperonin CCT complex|CCT, TRiC complex|CCT Complex|TRiC/CCT Chaperonin|TCP-1 ring complex	SUBCELLULAR LOCATION: Cytoplasm {ECO:0000269|PubMed:20080638}. Cytoplasm, cytoskeleton, microtubule organizing center, centrosome {ECO:0000269|PubMed:14654843, ECO:0000269|PubMed:20080638}., SUBCELLULAR LOCATION: Cell projection, cilium {ECO:0000269|PubMed:19190184}. Note=Located within the basal body of the primary cilium of differentiating preadipocytes. {ECO:0000269|PubMed:19190184}.
KOG0358	0	0	0	0	0	0	0	0	0	0	1	1	1	1	CCT4	T-complex protein 1 subunit delta (TCP-1-delta) (CCT-delta) (Stimulator of TAR RNA-binding)	chaperonin-containing T-complex, zona pellucida receptor complex	CCT complex (chaperonin containing TCP1 complex), BBS-chaperonin complex, CCT complex (chaperonin containing TCP1 complex), CCT complex (chaperonin containing TCP1 complex), testis specific	Chaperonin-containing T-complex	CCT micro-complex, BBS/CCT complex, CCT micro-complex, TRiC	Cytosolic chaperonin containing TCP1|TriC|TCP-1 ring complex|cytosolic chaperonin-containing TCP-1|Cytosolic chaperonin CCT complex|CCT, TRiC complex|CCT Complex|TRiC/CCT Chaperonin|TCP-1 ring complex	SUBCELLULAR LOCATION: Cytoplasm {ECO:0000269|PubMed:17081065, ECO:0000269|PubMed:20080638}. Melanosome {ECO:0000269|PubMed:17081065}. Cytoplasm, cytoskeleton, microtubule organizing center, centrosome {ECO:0000269|PubMed:14654843, ECO:0000269|PubMed:20080638}. Cytoplasm, cytoskeleton, cilium basal body {ECO:0000250|UniProtKB:P80315}. Note=Identified by mass spectrometry in melanosome fractions fr…
KOG0359	0	0	0	0	0	0	0	0	0	0	1	1	1	1	CCT6A, CCT6B	T-complex protein 1 subunit zeta (TCP-1-zeta) (Acute morphine dependence-related protein 2) (CCT-zeta-1) (HTR3) (Tcp20), T-complex protein 1 subunit zeta-2 (TCP-1-zeta-2) (CCT-zeta-2) (CCT-zeta-like) (TCP-1-zeta-like) (Testis-specific Tcp20) (Testis-specific protein TSA303)	chaperonin-containing T-complex	CCT complex (chaperonin containing TCP1 complex), CCT complex (chaperonin containing TCP1 complex), testis specific	Chaperonin-containing T-complex	CCT micro-complex, CCT micro-complex, TRiC, TRiC	Cytosolic chaperonin containing TCP1|TriC|TCP-1 ring complex|cytosolic chaperonin-containing TCP-1|Cytosolic chaperonin CCT complex|CCT, TRiC complex|CCT Complex|TRiC/CCT Chaperonin|TCP-1 ring complex	SUBCELLULAR LOCATION: Cytoplasm {ECO:0000269|PubMed:8034610}., SUBCELLULAR LOCATION: Cytoplasm {ECO:0000305|PubMed:8812458}.
KOG0360	0	0	0	0	0	0	0	0	0	0	1	1	1	1	TCP1, BBS10, MKKS	T-complex protein 1 subunit alpha (TCP-1-alpha) (CCT-alpha), Bardet-Biedl syndrome 10 protein, McKusick-Kaufman/Bardet-Biedl syndromes putative chaperonin (Bardet-Biedl syndrome 6 protein)	chaperonin-containing T-complex, zona pellucida receptor complex	CCT complex (chaperonin containing TCP1 complex), CCT complex (chaperonin containing TCP1 complex), testis specific, CCT-gelsolin complex, CCT complex (chaperonin containing TCP1 complex), BBS-chaperonin complex, BBS-chaperonin complex, BBS-chaperonin complex, MKKS-BBS12 complex	Chaperonin-containing T-complex	CCT micro-complex, TRiC, Tcp1-Gsn complex, CCT micro-complex, BBS/CCT complex, BBS/CCT complex, BBS/CCT complex, BBS6-BBS12 complex	Cytosolic chaperonin containing TCP1|TriC|TCP-1 ring complex|cytosolic chaperonin-containing TCP-1|Cytosolic chaperonin CCT complex|CCT, TRiC complex|CCT Complex|TRiC/CCT Chaperonin|TCP-1 ring complex	SUBCELLULAR LOCATION: Cytoplasm, cytosol {ECO:0000269|PubMed:1630492}. Cytoplasm, cytoskeleton, microtubule organizing center, centrosome {ECO:0000269|PubMed:14654843, ECO:0000269|PubMed:20080638}., SUBCELLULAR LOCATION: Cell projection, cilium {ECO:0000269|PubMed:19190184}. Note=Located within the basal body of the primary cilium of differentiating preadipocytes. {ECO:0000269|PubMed:19190184}., …
KOG0361	0	0	0	0	0	0	0	0	0	0	1	1	1	1	CCT7	T-complex protein 1 subunit eta (TCP-1-eta) (CCT-eta) (HIV-1 Nef-interacting protein) [Cleaved into: T-complex protein 1 subunit eta, N-terminally processed]	chaperonin-containing T-complex	CCT complex (chaperonin containing TCP1 complex), CCT complex (chaperonin containing TCP1 complex), testis specific, CCT complex (chaperonin containing TCP1 complex)	Chaperonin-containing T-complex	CCT micro-complex, TRiC, CCT micro-complex	Cytosolic chaperonin containing TCP1|TriC|TCP-1 ring complex|cytosolic chaperonin-containing TCP-1|Cytosolic chaperonin CCT complex|CCT, TRiC complex|CCT Complex|TRiC/CCT Chaperonin|TCP-1 ring complex	SUBCELLULAR LOCATION: Cytoplasm {ECO:0000250|UniProtKB:P80313}.
KOG0362	0	0	0	0	0	0	0	0	0	0	1	1	1	1	CCT8L1P, CCT8, CCT8L2	Putative T-complex protein 1 subunit theta-like 1, T-complex protein 1 subunit theta (TCP-1-theta) (CCT-theta) (Chaperonin containing T-complex polypeptide 1 subunit 8) (Renal carcinoma antigen NY-REN-15), T-complex protein 1 subunit theta-like 2	chaperonin-containing T-complex, chaperonin-containing T-complex, zona pellucida receptor complex	CCT complex (chaperonin containing TCP1 complex), CCT complex (chaperonin containing TCP1 complex), testis specific, CCT complex (chaperonin containing TCP1 complex), BBS-chaperonin complex	Chaperonin-containing T-complex	CCT micro-complex, TRiC, CCT micro-complex, BBS/CCT complex	Cytosolic chaperonin containing TCP1|TriC|TCP-1 ring complex|cytosolic chaperonin-containing TCP-1|Cytosolic chaperonin CCT complex|CCT, TRiC complex|CCT Complex|TRiC/CCT Chaperonin|TCP-1 ring complex	SUBCELLULAR LOCATION: Cytoplasm {ECO:0000250|UniProtKB:P40227}., SUBCELLULAR LOCATION: Cytoplasm {ECO:0000269|PubMed:20080638}. Cytoplasm, cytoskeleton, microtubule organizing center, centrosome {ECO:0000269|PubMed:14654843, ECO:0000269|PubMed:20080638}. Cytoplasm, cytoskeleton, cilium basal body {ECO:0000250|UniProtKB:P42932}.
KOG0363	0	0	0	0	0	0	0	0	0	0	1	1	1	0.923	CCT2	T-complex protein 1 subunit beta (TCP-1-beta) (CCT-beta)	chaperonin-containing T-complex, zona pellucida receptor complex	CCT complex (chaperonin containing TCP1 complex), BBS-chaperonin complex, CCT complex (chaperonin containing TCP1 complex), CCT complex (chaperonin containing TCP1 complex), testis specific	Chaperonin-containing T-complex	CCT micro-complex, BBS/CCT complex, CCT micro-complex, TRiC	Cytosolic chaperonin containing TCP1|TriC|TCP-1 ring complex|cytosolic chaperonin-containing TCP-1|Cytosolic chaperonin CCT complex|CCT, TRiC complex|CCT Complex|TRiC/CCT Chaperonin|TCP-1 ring complex	SUBCELLULAR LOCATION: Cytoplasm {ECO:0000269|PubMed:20080638}.
KOG0364	0	0	0	0	0	0	0	0	0	0	1	1	1	1	CCT3	T-complex protein 1 subunit gamma (TCP-1-gamma) (CCT-gamma) (hTRiC5)	chaperonin-containing T-complex, zona pellucida receptor complex	CCT complex (chaperonin containing TCP1 complex), BBS-chaperonin complex, CCT complex (chaperonin containing TCP1 complex), CCT complex (chaperonin containing TCP1 complex), testis specific	Chaperonin-containing T-complex	CCT micro-complex, BBS/CCT complex, CCT micro-complex, TRiC	Cytosolic chaperonin containing TCP1|TriC|TCP-1 ring complex|cytosolic chaperonin-containing TCP-1|Cytosolic chaperonin CCT complex|CCT, TRiC complex|CCT Complex|TRiC/CCT Chaperonin|TCP-1 ring complex	SUBCELLULAR LOCATION: Cytoplasm {ECO:0000305}.
KOG0372	0	0	0	0	0	0	0	0	277	395	0.909	1	1	1	PPP4C	Serine/threonine-protein phosphatase 4 catalytic subunit (PP4C) (Pp4) (EC 3.1.3.16) (Protein phosphatase X) (PP-X)	protein phosphatase 4 complex	Protein phosphatase 4 complex, PPP4C-PPP4R2-Gemin3-Gemin4 complex	Histone H2A phosphatase complex, PPP4C-PPP4R2 protein phosphatase 4 complex, PPP4C-PPP4R1 protein phosphatase 4 complex, PPP4C-PPP4R2-PPP4R3A protein phosphatase 4 complex, PPP4C-PPP4R2-PPP4R3B protein phosphatase 4 complex, PPP4C-PPP4R4 protein phosphatase 4 complex, PPP4C-PPP4R1 protein phosphatase 4 complex, PPP4C-PPP4R2-PPP4R3A protein phosphatase 4 complex, PPP4C-PPP4R2 protein phosphatase 4…	PPP4; PPP4c, None	HTP-C, PPP4C-PPP4R2 PP4 complex, PPP4C-PPP4R1 PP4 complex, PPP4C-PPP4R2-PPP4R3A PP4 complex, PPP4C-PPP4R2-PPP4R3B PP4 complex, PPP4C-PPP4R4 PP4 complex, PPP4C-PPP4R1 PP4 complex, PPP4C-PPP4R2-PPP4R3A PP4 complex, PPP4C-PPP4R2 PP4 complex, PPP4C-PPP4R2-PPP4R3B PP4 complex, PPP4C-PPP4R4 PP4 complex	SUBCELLULAR LOCATION: Cytoplasm. Nucleus. Cytoplasm, cytoskeleton, microtubule organizing center, centrosome.
KOG2830	0	0	0	0	0	0	0	0	474	678	1	0.5	1	1	NA, IGBP1	NA, Immunoglobulin-binding protein 1 (B-cell signal transduction molecule alpha 4) (Protein alpha-4) (CD79a-binding protein 1) (Protein phosphatase 2/4/6 regulatory subunit) (Renal carcinoma antigen NY-REN-16)		IGBP1-MID1-PPP2CA complex	TAP42-RRD2-PPH21 phosphatase complex, TAP42-RRD2-PPH22 phosphatase complex, TAP42-RRD1-SIT4 phosphatase complex	MID1 regulator complex	-, Tap42-phosphatase complex	NA, SUBCELLULAR LOCATION: Cytoplasm {ECO:0000305}.
KOG0315	0	0	0	0	0	0	0	0	695	975	1	1	0.4	1	MLST8	Target of rapamycin complex subunit LST8 (TORC subunit LST8) (G protein beta subunit-like) (Gable) (Protein GbetaL) (Mammalian lethal with SEC13 protein 8) (mLST8)	TORC1 complex, TORC2 complex	mTOR complex (MTOR, RICTOR, MLST8), mTOR complex (MTOR, RAPTOR, MLST8), mTORC2 complex, mTORC1 complex	TORC1 serine/threonine-protein kinase complex, TOR1 variant, TORC1 serine/threonine-protein kinase complex, TOR2 variant, TORC2 complex, mTORC1 complex, mTORC2 complex, mTORC2 complex, mTORC1 complex	None, mTOR complex (MTOR, RICTOR, MLST8) mTORC2 complex, mTOR complex (MTOR, RAPTOR, MLST8), mTOR complex (MTOR, RICTOR, MLST8, SIN1)	TORC1|Target of rapamycin complex 1|TOR complex 1|TORC1 complex|Nutrient sensitive complex, TORC2|Target of rapamycin complex 2|TOR complex 2|TORC2 complex, Mammalian TORC1|Mammalian target of rapamycin complex 1|Mammalian TOR complex 1|Mechanistic target of rapamycin complex 1|mTOR complex 1, Mammalian target of rapamycin complex 2|Mammalian TORC2|mTOR complex 2|Mechanistic target of rapamycin c…	SUBCELLULAR LOCATION: Cytoplasm {ECO:0000250|UniProtKB:Q9Z2K5}.
KOG0652	0	0	0	0	0	0	0	13	15	18	1	1	1	1	PSMC3	26S proteasome regulatory subunit 6A (26S proteasome AAA-ATPase subunit RPT5) (Proteasome 26S subunit ATPase 3) (Proteasome subunit P50) (Tat-binding protein 1) (TBP-1)	proteasome regulatory particle, base subcomplex, proteasome accessory complex, proteasome complex	PA700 complex, 26S proteasome, PA700-20S-PA28 complex, BP-SMAD complex, VHL-TBP1-HIF1A complex	26S Proteasome complex	19S complex, None, proteasome	Proteasome Activator	SUBCELLULAR LOCATION: Cytoplasm {ECO:0000305}. Nucleus {ECO:0000305}. Note=Colocalizes with TRIM5 in the cytoplasmic bodies. {ECO:0000250|UniProtKB:O88685}.
KOG0687	0	0	0	0	0	0	0	13	15	18	1	1	1	1	PSMD6	26S proteasome non-ATPase regulatory subunit 6 (26S proteasome regulatory subunit RPN7) (26S proteasome regulatory subunit S10) (Breast cancer-associated protein SGA-113M) (Phosphonoformate immuno-associated protein 4) (Proteasome regulatory particle subunit p44S10) (p42A)	proteasome regulatory particle, proteasome accessory complex, proteasome complex	PA700 complex, PA700-20S-PA28 complex	26S Proteasome complex	19S complex, proteasome	Proteasome Activator
KOG0727	0	0	0	0	0	0	0	13	15	18	1	1	1	1	PSMC4	26S proteasome regulatory subunit 6B (26S proteasome AAA-ATPase subunit RPT3) (MB67-interacting protein) (MIP224) (Proteasome 26S subunit ATPase 4) (Tat-binding protein 7) (TBP-7)	proteasome regulatory particle, base subcomplex, proteasome accessory complex, proteasome complex	PA700 complex, 26S proteasome, PA700-20S-PA28 complex	26S Proteasome complex	19S complex, None, proteasome	Proteasome Activator	SUBCELLULAR LOCATION: Cytoplasm. Nucleus.
KOG0728	0	0	0	0	0	0	0	13	15	18	1	1	1	1	PSMC5	26S proteasome regulatory subunit 8 (26S proteasome AAA-ATPase subunit RPT6) (Proteasome 26S subunit ATPase 5) (Proteasome subunit p45) (Thyroid hormone receptor-interacting protein 1) (TRIP1) (p45/SUG)	proteasome regulatory particle, base subcomplex, proteasome accessory complex, proteasome complex, proteasome regulatory particle, nuclear proteasome complex, cytosolic proteasome complex	PA700 complex, 26S proteasome, PA700-20S-PA28 complex	26S Proteasome complex	19S complex, None, proteasome	Proteasome Activator	SUBCELLULAR LOCATION: Cytoplasm {ECO:0000305}. Nucleus {ECO:0000305}.
KOG0729	0	0	0	0	0	0	0	13	15	18	1	1	1	1	PSMC2	26S proteasome regulatory subunit 7 (26S proteasome AAA-ATPase subunit RPT1) (Proteasome 26S subunit ATPase 2) (Protein MSS1)	proteasome regulatory particle, base subcomplex, proteasome accessory complex, proteasome complex	PA700 complex, 26S proteasome, PA700-20S-PA28 complex	26S Proteasome complex	19S complex, None, proteasome	Proteasome Activator	SUBCELLULAR LOCATION: Cytoplasm {ECO:0000269|PubMed:22078707}. Note=Colocalizes with TRIM5 in cytoplasmic bodies. {ECO:0000269|PubMed:22078707}.
KOG1498	0	0	0	0	0	0	0	13	15	18	1	1	1	1	PSMD12	26S proteasome non-ATPase regulatory subunit 12 (26S proteasome regulatory subunit RPN5) (26S proteasome regulatory subunit p55)	proteasome regulatory particle, lid subcomplex, proteasome accessory complex, proteasome complex, proteasome regulatory particle	PA700 complex, PA700-20S-PA28 complex	26S Proteasome complex	19S complex, proteasome	Proteasome Activator
KOG1555	0	0	0	0	0	0	0	13	15	18	1	1	1	1	PSMD14, BRCC3, MYSM1, MPND	26S proteasome non-ATPase regulatory subunit 14 (EC 3.4.19.-) (26S proteasome regulatory subunit RPN11) (26S proteasome-associated PAD1 homolog 1), Lys-63-specific deubiquitinase BRCC36 (EC 3.4.19.-) (BRCA1-A complex subunit BRCC36) (BRCA1/BRCA2-containing complex subunit 3) (BRCA1/BRCA2-containing complex subunit 36) (BRISC complex subunit BRCC36), Deubiquitinase MYSM1 (2A-DUB) (EC 3.4.19.-) (My…	proteasome regulatory particle, lid subcomplex, proteasome complex, proteasome accessory complex, cytosolic proteasome complex, ubiquitin ligase complex, BRCA1-A complex, BRISC complex, nuclear ubiquitin ligase complex, protein-containing complex	PA700 complex, PA700-20S-PA28 complex, BRCC complex, KAT2B-KIF11-MYSM1 complex	26S Proteasome complex, BRCC ubiquitin ligase complex, BRCA1-A complex	19S complex, proteasome, Ubiquitin E3 ligase, 2A-DUB complex	Proteasome Activator, BRCA1-BRCA2- containing complex., BRCA1-RAP80 complex, Brca1-Brca2- containing complex., BRCA1-RAP80 complex	NA, SUBCELLULAR LOCATION: Nucleus {ECO:0000269|PubMed:18077395, ECO:0000269|PubMed:19202061, ECO:0000269|PubMed:19261748, ECO:0000269|PubMed:19261749, ECO:0000269|PubMed:20656690, ECO:0000269|PubMed:24075985, ECO:0000269|PubMed:26344097}. Cytoplasm {ECO:0000269|PubMed:20656690, ECO:0000269|PubMed:24075985}. Cytoplasm, cytoskeleton, spindle pole {ECO:0000305|PubMed:26195665}. Note=Localizes at sit…
KOG2005	0	0	0	0	0	0	0	13	15	18	1	1	1	1	PSMD2	26S proteasome non-ATPase regulatory subunit 2 (26S proteasome regulatory subunit RPN1) (26S proteasome regulatory subunit S2) (26S proteasome subunit p97) (Protein 55.11) (Tumor necrosis factor type 1 receptor-associated protein 2)	proteasome regulatory particle, base subcomplex, proteasome accessory complex, proteasome complex, proteasome regulatory particle	PA700 complex, PA700-20S-PA28 complex	26S Proteasome complex	19S complex, proteasome	Proteasome Activator
KOG2062	0	0	0	0	0	0	0	13	15	18	1	1	1	1	PSMD1	26S proteasome non-ATPase regulatory subunit 1 (26S proteasome regulatory subunit RPN2) (26S proteasome regulatory subunit S1) (26S proteasome subunit p112)	proteasome regulatory particle, base subcomplex, proteasome accessory complex, proteasome complex, proteasome regulatory particle	PA700 complex, PA700-20S-PA28 complex	26S Proteasome complex	19S complex, proteasome	Proteasome Activator
KOG2581	0	0	0	0	0	0	0	13	15	18	1	1	1	1	PSMD3	26S proteasome non-ATPase regulatory subunit 3 (26S proteasome regulatory subunit RPN3) (26S proteasome regulatory subunit S3) (Proteasome subunit p58)	proteasome regulatory particle, lid subcomplex, proteasome accessory complex, proteasome complex, proteasome regulatory particle, protein-containing complex	PA700 complex, PA700-20S-PA28 complex	26S Proteasome complex	19S complex, proteasome	Proteasome Activator
KOG0726	0	0	0	0	0	0	0	13	15	28	1	1	1	1	PSMC1	26S proteasome regulatory subunit 4 (P26s4) (26S proteasome AAA-ATPase subunit RPT2) (Proteasome 26S subunit ATPase 1)	proteasome regulatory particle, base subcomplex, proteasome accessory complex, proteasome complex, proteasome regulatory particle	PA700 complex, 26S proteasome, PA700-20S-PA28 complex	26S Proteasome complex	19S complex, None, proteasome	Proteasome Activator	SUBCELLULAR LOCATION: Cytoplasm. Nucleus. Membrane {ECO:0000305}; Lipid-anchor {ECO:0000305}.
KOG1463	0	0	0	0	0	0	0	13	15	28	1	1	1	0.923	PSMD11	26S proteasome non-ATPase regulatory subunit 11 (26S proteasome regulatory subunit RPN6) (26S proteasome regulatory subunit S9) (26S proteasome regulatory subunit p44.5)	proteasome regulatory particle, lid subcomplex, proteasome accessory complex, proteasome complex, proteasome regulatory particle, protein-containing complex	PA700 complex, PA700-20S-PA28 complex	26S Proteasome complex	19S complex, proteasome	Proteasome Activator	SUBCELLULAR LOCATION: Nucleus {ECO:0000250}. Cytoplasm, cytosol {ECO:0000250}.
KOG2884	0	0	0	0	0	0	0	13	15	28	1	1	1	1	PIPSL, PSMD4	Putative PIP5K1A and PSMD4-like protein (PIP5K1A-PSMD4), 26S proteasome non-ATPase regulatory subunit 4 (26S proteasome regulatory subunit RPN10) (26S proteasome regulatory subunit S5A) (Antisecretory factor 1) (AF) (ASF) (Multiubiquitin chain-binding protein)	proteasome regulatory particle, base subcomplex, proteasome accessory complex, proteasome complex	PA700 complex, 26S proteasome, PA700-20S-PA28 complex	26S Proteasome complex	19S complex, None, proteasome	Proteasome Activator	SUBCELLULAR LOCATION: Cytoplasm {ECO:0000269|PubMed:17623810}., NA
KOG0651	0	0	0	0	0	0	0	13	16	19	1	1	1	1	PSMC6	26S proteasome regulatory subunit 10B (26S proteasome AAA-ATPase subunit RPT4) (Proteasome 26S subunit ATPase 6) (Proteasome subunit p42)	proteasome regulatory particle, base subcomplex, cytosolic proteasome complex, proteasome accessory complex, proteasome complex	PA700 complex, 26S proteasome, PA700-20S-PA28 complex	26S Proteasome complex	19S complex, None, proteasome	Proteasome Activator	SUBCELLULAR LOCATION: Cytoplasm {ECO:0000250}. Nucleus {ECO:0000250}.
KOG1556	0	0	0	0	0	0	0	13	16	19	1	1	1	1	PSMD7	26S proteasome non-ATPase regulatory subunit 7 (26S proteasome regulatory subunit RPN8) (26S proteasome regulatory subunit S12) (Mov34 protein homolog) (Proteasome subunit p40)	proteasome complex, proteasome regulatory particle	PA700 complex, PA700-20S-PA28 complex	26S Proteasome complex	19S complex, proteasome	Proteasome Activator
KOG2908	0	0	0	0	0	0	0	13	16	19	1	1	1	1	PSMD13	26S proteasome non-ATPase regulatory subunit 13 (26S proteasome regulatory subunit RPN9) (26S proteasome regulatory subunit S11) (26S proteasome regulatory subunit p40.5)	proteasome regulatory particle, lid subcomplex, proteasome accessory complex, proteasome complex, proteasome regulatory particle	PA700 complex, 26S proteasome, PA700-20S-PA28 complex	26S Proteasome complex	19S complex, None, proteasome	Proteasome Activator
KOG3037	0	0	0	0	0	0	0	13	16	19	1	1	1	1	ADRM1	Proteasomal ubiquitin receptor ADRM1 (110 kDa cell membrane glycoprotein) (Gp110) (Adhesion-regulating molecule 1) (ARM-1) (Proteasome regulatory particle non-ATPase 13) (hRpn13) (Rpn13 homolog)	proteasome regulatory particle, lid subcomplex, proteasome complex		26S Proteasome complex		Proteasome Activator	SUBCELLULAR LOCATION: Cytoplasm {ECO:0000269|PubMed:16990800}. Nucleus {ECO:0000269|PubMed:16990800}.
KOG3151	0	0	0	0	0	0	0	13	16	19	1	1	1	1	PSMD8	26S proteasome non-ATPase regulatory subunit 8 (26S proteasome regulatory subunit RPN12) (26S proteasome regulatory subunit S14) (p31)	proteasome regulatory particle, lid subcomplex, proteasome accessory complex, proteasome regulatory particle, proteasome complex	PA700 complex, PA700-20S-PA28 complex, SNARE complex (RINT1, ZW10, p31, Stx18), SNARE complex (RINT1, ZW10, p31)	26S Proteasome complex	19S complex, proteasome, None	Proteasome Activator
KOG4412	0	0	0	0	0	0	0	13	16	19	0.818	0.5	0.8	0.923	PSMD10, ANKRD42	26S proteasome non-ATPase regulatory subunit 10 (26S proteasome regulatory subunit p28) (Gankyrin) (p28(GANK)), Ankyrin repeat domain-containing protein 42	proteasome complex	PA700 complex, PA700-20S-PA28 complex		19S complex, proteasome		SUBCELLULAR LOCATION: Cytoplasm {ECO:0000269|PubMed:18040287}. Nucleus {ECO:0000269|PubMed:18040287}., NA
KOG2778	0	0	0	0	0	0	0	13	320	463	0.909	1	1	1	BAP1, UCHL5	Ubiquitin carboxyl-terminal hydrolase BAP1 (EC 3.4.19.12) (BRCA1-associated protein 1) (Cerebral protein 6), Ubiquitin carboxyl-terminal hydrolase isozyme L5 (UCH-L5) (EC 3.4.19.12) (Ubiquitin C-terminal hydrolase UCH37) (Ubiquitin thioesterase L5)	PR-DUB complex, Ino80 complex, proteasome complex, cytosolic proteasome complex		PR-DUB complex, INO80 chromatin remodeling complex		-, Actl6a:Actr5:Actr8:Ino80b:Ino80c:Ino80d:Ino80e:Ino80:Mcrs1:Nfrkb:Ruvbl1:Ruvbl2:Amida:Yy1:Uchl5|Arp4:Actr5:Actr8:Ino80b:Ino80c:Ino80d:Ino80e:Ino80:Mcrs1:Nfrkb:Ruvbl1:Ruvbl2:Tfpt:Yy1:Uchl5|Baf53a:Actr5:Actr8:Ino80b:Ino80c:Ino80d:Ino80e:Ino80:Mcrs1:Nfrkb:Ruvbl1:Ruvbl2:Tfpt:Yy1:Uchl5, ACTL6A:ACTR5:ACTR8:INO80B:INO80C:INO80D:INO80E:INO80:MCRS1:NFRKB:RUVBL1:RUVBL2:Amida:YY1:UCHL5|ARP4:ACTR5:ACTR8:IN…	SUBCELLULAR LOCATION: Cytoplasm {ECO:0000269|PubMed:18757409, ECO:0000269|PubMed:19188440, ECO:0000269|PubMed:19815555, ECO:0000269|PubMed:24703950}. Nucleus {ECO:0000269|PubMed:18757409, ECO:0000269|PubMed:19188440, ECO:0000269|PubMed:19815555, ECO:0000269|PubMed:24703950, ECO:0000269|PubMed:24748658, ECO:0000269|PubMed:9528852}. Note=Mainly nuclear. Binds to chromatin. Localizes to the cytoplas…
KOG4413	0	0	0	0	0	0	0	13	682	958	0.818	0.5	0	0.923	PSMD5	26S proteasome non-ATPase regulatory subunit 5 (26S protease subunit S5 basic) (26S proteasome subunit S5B)	proteasome accessory complex, proteasome complex	PA700 complex, PA700-20S-PA28 complex		19S complex, proteasome
KOG0789	0	0	0	0	0	0	0	13	923	1281	1	0.5	0.2	1	PTPN2, PTPN1, PTPRG, PTPRZ1, PTPN7, PTPN5, PTPN12, PTPRR, PTPN20, PTPN18, PTPN23, PTPN22	Tyrosine-protein phosphatase non-receptor type 2 (EC 3.1.3.48) (T-cell protein-tyrosine phosphatase) (TCPTP), Tyrosine-protein phosphatase non-receptor type 1 (EC 3.1.3.48) (Protein-tyrosine phosphatase 1B) (PTP-1B), Receptor-type tyrosine-protein phosphatase gamma (Protein-tyrosine phosphatase gamma) (R-PTP-gamma) (EC 3.1.3.48), Receptor-type tyrosine-protein phosphatase zeta (R-PTP-zeta) (EC 3.…	protein-containing complex	ITGA1-ITGB1-PTPN2 complex	Egg-3/4/5 MBK-2 complex	integrin complex	-	SUBCELLULAR LOCATION: [Isoform 1]: Endoplasmic reticulum {ECO:0000269|PubMed:7593185}. Endoplasmic reticulum-Golgi intermediate compartment {ECO:0000269|PubMed:7593185}. Note=Targeted to the endoplasmic reticulum by its C-terminal hydrophobic region. {ECO:0000269|PubMed:7593185}.; SUBCELLULAR LOCATION: [Isoform 2]: Nucleus. Cytoplasm. Cell membrane. Note=Predominantly localizes to chromatin (By s…
KOG3183	0	0	0	0	0	0	611	1005	1411	1816	1	1	0.8	1	ZFAND2A, ZFAND1, ZFAND2B	AN1-type zinc finger protein 2A, AN1-type zinc finger protein 1 (Zinc finger AN1-type-containing protein 1), AN1-type zinc finger protein 2B (Arsenite-inducible RNA-associated protein-like protein) (AIRAP-like protein)	proteasome complex					SUBCELLULAR LOCATION: Cytoplasm {ECO:0000250}. Nucleus {ECO:0000250}., SUBCELLULAR LOCATION: Cytoplasm, Stress granule {ECO:0000269|PubMed:29804830}. Note=Colocalizes with TIA1, G3BP1, VCP and 26S proteasome in cytoplasmic stress granules (SGs) in response to arsenite-induced stress treatment in a VCP-independent manner (PubMed:29804830). Not localized in SGs in response to other heat- oxidative-…
KOG3024	0	0	0	0	0	7	8	10	12	14	1	0	0.6	1	GET4	Golgi to ER traffic protein 4 homolog (Conserved edge-expressed protein) (Transmembrane domain recognition complex 35 kDa subunit) (TRC35)	BAT3 complex	Bag6-Ubl4A-Trc35 Complex	GET4-GET5 transmembrane domain recognition complex, BAT3 complex	Holdase complex	TRC complex, -	SUBCELLULAR LOCATION: Cytoplasm, cytosol {ECO:0000269|PubMed:20676083, ECO:0000269|PubMed:21636303, ECO:0000269|PubMed:29042515}.
KOG2825	0	0	0	0	0	7	8	10	12	583	1	0.5	1	1	GET3	ATPase GET3 (EC 3.6.-.-) (Arsenical pump-driving ATPase) (Arsenite-stimulated ATPase) (Guided entry of tail-anchored proteins factor 3, ATPase) (Transmembrane domain recognition complex 40 kDa ATPase subunit) (hARSA-I) (hASNA-I)	GET complex		GET complex		WRB-CAMLG-ASNA1 complex|GET insertase complex|Golgi to ER Traffic complex, Golgi to ER Traffic complex|GET insertase complex	SUBCELLULAR LOCATION: Cytoplasm {ECO:0000269|PubMed:17382883, ECO:0000269|PubMed:21444755, ECO:0000269|PubMed:9736449}. Endoplasmic reticulum {ECO:0000269|PubMed:17382883, ECO:0000269|PubMed:21444755}. Nucleus, nucleolus {ECO:0000269|PubMed:21444755, ECO:0000269|PubMed:9736449}.
KOG2427	0	0	0	0	0	7	8	10	800	1125	0.909	1	0.8	0.923	MINDY1, MINDY2	Ubiquitin carboxyl-terminal hydrolase MINDY-1 (EC 3.4.19.12) (Deubiquitinating enzyme MINDY-1) (Protein FAM63A), Ubiquitin carboxyl-terminal hydrolase MINDY-2 (EC 3.4.19.12) (Deubiquitinating enzyme MINDY-2) (Protein FAM63B)
KOG0939	0	0	0	0	0	7	8	11	13	15	1	1	1	1	AREL1, HECTD3, HUWE1, HACE1	Apoptosis-resistant E3 ubiquitin protein ligase 1 (EC 2.3.2.26) (Apoptosis-resistant HECT-type E3 ubiquitin transferase 1), E3 ubiquitin-protein ligase HECTD3 (EC 2.3.2.26) (HECT domain-containing protein 3) (HECT-type E3 ubiquitin transferase HECTD3), E3 ubiquitin-protein ligase HUWE1 (EC 2.3.2.26) (ARF-binding protein 1) (ARF-BP1) (HECT, UBA and WWE domain-containing protein 1) (HECT-type E3 ub…		ARF-Mule complex		ARF-BP1-ARF-NPM1 complex		SUBCELLULAR LOCATION: Cytoplasm, cytosol {ECO:0000269|PubMed:23479728}., SUBCELLULAR LOCATION: Cytoplasm, perinuclear region {ECO:0000250}., SUBCELLULAR LOCATION: Cytoplasm {ECO:0000269|PubMed:19713937}. Nucleus {ECO:0000269|PubMed:19713937}. Mitochondrion {ECO:0000269|PubMed:30217973}. Note=Mainly expressed in the cytoplasm of most tissues, except in the nucleus of spermatogonia, primary spermat…
KOG4248	0	0	0	0	0	7	8	11	13	15	0.909	0.5	0.2	1	BAG6	Large proline-rich protein BAG6 (BAG family molecular chaperone regulator 6) (BCL2-associated athanogene 6) (BAG-6) (HLA-B-associated transcript 3) (Protein G3) (Protein Scythe)	BAT3 complex	BAG6-HSPA2 complex, Bag6-Ubl4A-Trc35 Complex, BAG6-AMFR-FAF2 complex	BAT3 complex	None, Holdase complex, Bag6-gp78-UbxD8 complex	-	SUBCELLULAR LOCATION: Cytoplasm, cytosol {ECO:0000269|PubMed:17403783, ECO:0000269|PubMed:20676083, ECO:0000269|PubMed:21636303, ECO:0000269|PubMed:29042515}. Nucleus {ECO:0000269|PubMed:14960581, ECO:0000269|PubMed:17403783, ECO:0000269|PubMed:21636303, ECO:0000269|PubMed:29042515}. Secreted, extracellular exosome {ECO:0000269|PubMed:18055229, ECO:0000269|PubMed:18852879}. Note=Normally localize…
KOG1114	0	0	0	0	0	7	8	11	13	1243	0.818	0	0.2	1	TPP2	Tripeptidyl-peptidase 2 (TPP-2) (EC 3.4.14.10) (Tripeptidyl aminopeptidase) (Tripeptidyl-peptidase II) (TPP-II)		Tripeptidyl peptidase		TPPII		SUBCELLULAR LOCATION: Cytoplasm {ECO:0000269|PubMed:19747897}. Nucleus {ECO:0000269|PubMed:19747897}. Note=Translocates to the nucleus in responce to gamma-irradiation.
KOG0368	0	0	0	0	0	7	8	11	13	1260	1	1	0.8	1	ACACB, ACACA	Acetyl-CoA carboxylase 2 (EC 6.4.1.2) (ACC-beta), Acetyl-CoA carboxylase 1 (ACC1) (EC 6.4.1.2) (Acetyl-Coenzyme A carboxylase alpha) (ACC-alpha)						SUBCELLULAR LOCATION: Mitochondrion {ECO:0000269|PubMed:10677481}., SUBCELLULAR LOCATION: Cytoplasm, cytosol {ECO:0000250|UniProtKB:Q5SWU9}.
KOG0276	0	0	0	0	0	7	8	11	143	195	1	1	1	1	COPB2	Coatomer subunit beta' (Beta'-coat protein) (Beta'-COP) (p102)	COPI vesicle coat, membrane coat	Coatomer complex, Coatomer-Arf1 complex, CHUK-NFKB2-REL-IKBKG-SPAG9-NFKB1-NFKBIE-COPB2-TNIP1-NFKBIA-RELA-TNIP2 complex	COPI vesicle coat complex	None	Coatomer complex|COG complex|Conserved oligomeric Golgi complex|Golgi transport complex|COPA-COPB-COPB2-COPD-COPE-COPG-COPZ	SUBCELLULAR LOCATION: Cytoplasm, cytosol {ECO:0000250}. Golgi apparatus membrane {ECO:0000250}; Peripheral membrane protein {ECO:0000250}; Cytoplasmic side {ECO:0000250}. Cytoplasmic vesicle, COPI-coated vesicle membrane {ECO:0000250}; Peripheral membrane protein {ECO:0000250}; Cytoplasmic side {ECO:0000250}. Note=The coatomer is cytoplasmic or polymerized on the cytoplasmic side of the Golgi, as…
KOG0292	0	0	0	0	0	7	8	11	143	195	1	1	1	1	COPA	Coatomer subunit alpha (Alpha-coat protein) (Alpha-COP) (HEP-COP) (HEPCOP) [Cleaved into: Xenin (Xenopsin-related peptide); Proxenin]	COPI vesicle coat, membrane coat	Coatomer complex, Coatomer-Arf1 complex	COPI vesicle coat complex	None	Coatomer complex|COG complex|Conserved oligomeric Golgi complex|Golgi transport complex|COPA-COPB-COPB2-COPD-COPE-COPG-COPZ	SUBCELLULAR LOCATION: Cytoplasm {ECO:0000250}. Golgi apparatus membrane {ECO:0000250}; Peripheral membrane protein {ECO:0000250}; Cytoplasmic side {ECO:0000250}. Cytoplasmic vesicle, COPI-coated vesicle membrane {ECO:0000250}; Peripheral membrane protein {ECO:0000250}; Cytoplasmic side {ECO:0000250}. Note=The coatomer is cytoplasmic or polymerized on the cytoplasmic side of the Golgi, as well as …
KOG1058	0	0	0	0	0	7	8	11	143	195	1	1	1	1	COPB1	Coatomer subunit beta (Beta-coat protein) (Beta-COP)	COPI vesicle coat, membrane coat	Coatomer complex, Coatomer-Arf1 complex, Beta/delta-coat protein subcomplex, Arf1-beta/delta-coat protein subcomplex	COPI vesicle coat complex	None	Coatomer complex|COG complex|Conserved oligomeric Golgi complex|Golgi transport complex|COPA-COPB-COPB2-COPD-COPE-COPG-COPZ	SUBCELLULAR LOCATION: Cytoplasm. Golgi apparatus membrane {ECO:0000269|PubMed:11056392, ECO:0000269|PubMed:17451557, ECO:0000269|PubMed:7573041}; Peripheral membrane protein {ECO:0000269|PubMed:17451557, ECO:0000269|PubMed:18385291, ECO:0000269|PubMed:20056612}; Cytoplasmic side {ECO:0000305}. Cytoplasmic vesicle, COPI-coated vesicle membrane; Peripheral membrane protein {ECO:0000305}; Cytoplasmi…
KOG1078	0	0	0	0	0	7	8	11	143	195	0.909	1	1	1	COPG2, COPG1	Coatomer subunit gamma-2 (Gamma-2-coat protein) (Gamma-2-COP), Coatomer subunit gamma-1 (Gamma-1-coat protein) (Gamma-1-COP)	COPI vesicle coat, membrane coat	Coatomer complex, Coatomer-Arf1 complex	COPI vesicle coat complex	None	Coatomer complex|COG complex|Conserved oligomeric Golgi complex|Golgi transport complex|COPA-COPB-COPB2-COPD-COPE-COPG-COPZ	SUBCELLULAR LOCATION: Cytoplasm, cytosol {ECO:0000250}. Golgi apparatus membrane {ECO:0000250}; Peripheral membrane protein {ECO:0000250}; Cytoplasmic side {ECO:0000250}. Cytoplasmic vesicle, COPI-coated vesicle membrane {ECO:0000250}; Peripheral membrane protein {ECO:0000250}; Cytoplasmic side {ECO:0000250}. Note=The coatomer is cytoplasmic or polymerized on the cytoplasmic side of the Golgi, as…
KOG2635	0	0	0	0	0	7	8	11	143	195	1	1	1	1	ARCN1	Coatomer subunit delta (Archain) (Delta-coat protein) (Delta-COP)	COPI vesicle coat	Coatomer complex, Coatomer-Arf1 complex, Beta/delta-coat protein subcomplex, Arf1-beta/delta-coat protein subcomplex	COPI vesicle coat complex	None	Coatomer complex|COG complex|Conserved oligomeric Golgi complex|Golgi transport complex|COPA-COPB-COPB2-COPD-COPE-COPG-COPZ	SUBCELLULAR LOCATION: Cytoplasm {ECO:0000250}. Golgi apparatus membrane {ECO:0000250}; Peripheral membrane protein {ECO:0000250}; Cytoplasmic side {ECO:0000250}. Cytoplasmic vesicle, COPI-coated vesicle membrane {ECO:0000250}; Peripheral membrane protein {ECO:0000250}; Cytoplasmic side {ECO:0000250}. Note=The coatomer is cytoplasmic or polymerized on the cytoplasmic side of the Golgi, as well as …
KOG3081	0	0	0	0	0	7	8	11	143	195	1	1	1	1	COPE	Coatomer subunit epsilon (Epsilon-coat protein) (Epsilon-COP)	COPI vesicle coat	Coatomer complex, Coatomer-Arf1 complex	COPI vesicle coat complex	None	Coatomer complex|COG complex|Conserved oligomeric Golgi complex|Golgi transport complex|COPA-COPB-COPB2-COPD-COPE-COPG-COPZ	SUBCELLULAR LOCATION: Cytoplasm {ECO:0000250}. Golgi apparatus membrane {ECO:0000250}; Peripheral membrane protein {ECO:0000250}; Cytoplasmic side {ECO:0000250}. Cytoplasmic vesicle, COPI-coated vesicle membrane {ECO:0000250}; Peripheral membrane protein {ECO:0000250}; Cytoplasmic side {ECO:0000250}. Note=The coatomer is cytoplasmic or polymerized on the cytoplasmic side of the Golgi, as well as …
KOG0730	0	0	0	0	0	7	8	11	143	791	1	1	1	1	VCP, SPATA5, SPATA5L1, ATAD2B	Transitional endoplasmic reticulum ATPase (TER ATPase) (EC 3.6.4.6) (15S Mg(2+)-ATPase p97 subunit) (Valosin-containing protein) (VCP), ATPase family protein 2 homolog (EC 3.6.4.10) (Spermatogenesis-associated factor protein) (Spermatogenesis-associated protein 5), Spermatogenesis-associated protein 5-like protein 1, ATPase family AAA domain-containing protein 2B	Derlin-1 retrotranslocation complex, VCP-NPL4-UFD1 AAA ATPase complex, VCP-NSFL1C complex, protein-containing complex, ATPase complex, proteasome complex	BRCA1-VCP complex, Profilin 1 complex, SVIP-VCP-DERL1 complex, gp78-VCP-DERL1 complex, VCP-VIMP-DERL1 complex, VCP-VIMP-DERL2 complex, VCP-VIMP-DERL1-DERL2-HRD1-SEL1L complex, Membrane protein complex (VCP, UFD1L, SEC61B), SELK multiprotein complex, Ubiquilin-VCP-erasin complex, VCP-SELK-DERL1 complex, Vcp-Ufd1-Npl4-IP3 receptor complex, Profilin 1 complex, Vcp homohexamer complex, Amfr-Vcp-Ngly1…	CDC48-CDC23-UFD2 complex, CDC48-NPL4-UFD1 AAA ATPase complex, CDC48-NPL4-VMS1 AAA ATPase complex, Ribosome quality control complex, VCP-NPL4-UFD1 AAA ATPase complex, NSFL1C-VCP complex, Vcp-Npl4-Ufd1 AAA ATPase complex, Nsfl1c-Vcp complex	None, SVIP-p97/VCP-DERL1 complex, gp78-p97/VCP-DERL1 complex, VCP/p97-VIMP-DERL1 complex, p97/VCP-VIMP-DERL2 complex, p97/VCP-VIMP-DERL1-DERL2-HRD1-SEL1L complex, UBQLN1-VCP-UBXN4 complex, p97-SELENOK-DERL1 complex, VCP-SELS-DERL2 complex; VCP-SELENOS-DERL2 complex, p97-Ufd1-Npl4-IP3 receptor complex, None, p97/Vcp homohexamer complex, Amfr\u2013p97\u2013PNGase complex, Amfr\u2013p97\u2013Y33K co…	-, Ufd1-Npl4-Cdc48/p97 (UNC) complex|UNC complex|CDC48(UFD1/NPL4) complex|Cdc48-Ufd1-Npl4 complex|Cdc48p-Npl4p-Ufd1p AAA ATPase complex, Vms1–Npl4–Cdc48/p97|Cdc48p-Npl4p-Ufd1p AAA ATPase complex|CDC48(VMS1/NPL4) complex|Cdc48-Vms1-Npl4 complex, RQC complex|Ribosome-bound quality control complex, -	SUBCELLULAR LOCATION: Cytoplasm, cytosol {ECO:0000269|PubMed:15456787}. Endoplasmic reticulum {ECO:0000269|PubMed:15215856}. Nucleus {ECO:0000269|PubMed:23042605, ECO:0000269|PubMed:26842564}. Cytoplasm, Stress granule {ECO:0000269|PubMed:29804830}. Note=Present in the neuronal hyaline inclusion bodies specifically found in motor neurons from amyotrophic lateral sclerosis patients (PubMed:1545678…
KOG1627	0	0	0	0	0	7	8	11	143	791	1	1	1	1	EEF1G	Elongation factor 1-gamma (EF-1-gamma) (eEF-1B gamma)		SNW1 complex, Parvulin-associated pre-rRNP complex	Elongation Factor eEF1 complex, variant CAM1, Elongation Factor eEF1 complex, variant TEF4	None, Parvulin-associated preribosomal ribonucleoprotein complex	eEF1A-eEF1Ba-eEF1Bg1 complex|Eukaryotic elongation factor 1 complex, eEF1A-eEF1Ba-eEF1Bg2 complex|Eukaryotic elongation factor 1 complex
KOG0211	0	0	0	0	0	7	8	75	97	132	1	1	1	1	PPP2R1A, PPP2R1B, PPP4R4, PPP4R1, PPP4R1L, RELCH	Serine/threonine-protein phosphatase 2A 65 kDa regulatory subunit A alpha isoform (Medium tumor antigen-associated 61 kDa protein) (PP2A subunit A isoform PR65-alpha) (PP2A subunit A isoform R1-alpha), Serine/threonine-protein phosphatase 2A 65 kDa regulatory subunit A beta isoform (PP2A subunit A isoform PR65-beta) (PP2A subunit A isoform R1-beta), Serine/threonine-protein phosphatase 4 regulato…	protein phosphatase type 2A complex, protein serine/threonine phosphatase complex, protein phosphatase 4 complex	RFC2-RIalpha complex, PPP2CA-PPP2R1A complex, PPP2CA-PPP2R1A-PPP2R3A complex, RAF1-PPP2-PIN1 complex, PPP2R1A-PPP2R1B-PPP2CA-PPME1-EIF4A1 complex, STRIPAK complex, PPP2R1A-PPP2R3B complex, PP2A A/C-striatin complex, PP2A A/C-SG2NA complex, PP2A-NR3A complex, PPP2R1A-PPP2R1B-PPP2CA-PPME1-EIF4A1 complex, Bestrophin-protein phosphatase 2A complex, Caveolar macromolecular signaling complex, Caveolar …	Serine/threonine-protein phosphatase PP2A variant 1, Serine/threonine-protein phosphatase PP2A variant 2, Serine/threonine-protein phosphatase PP2A variant 4, Serine/threonine-protein phosphatase PP2A variant 3, RSA centrosome-targeting complex, PP2A-RSA-1 phosphatase complex, PP2A-SUR-6 phosphatase complex, PP2A-PPTR-1 phosphatase complex, PP2A-PPTR-2 phosphatase complex, PP2A-F43B10.1 phosphata…	None, Striatin-interacting phosphatase and kinase complex, Protein phosphatase 2A-NMDA receptor signaling complex, None, RAB11A-RELCH-OSBP complex	Serine/threonine-protein phosphatase 2A|Protein phosphatase 2A|Serine/threonine-protein phosphatase PP2A|Protein phosphatase PP2A, RSA complex|RSA-PP2A complex, -, Protein phosphatase 2A-SUR-6/B55 complex, PPP4C-PPP4R4 PP4 complex, PPP4C-PPP4R1 PP4 complex	SUBCELLULAR LOCATION: Cytoplasm {ECO:0000250|UniProtKB:Q32PI5}. Nucleus {ECO:0000269|PubMed:30611118}. Chromosome, centromere {ECO:0000269|PubMed:16580887}. Lateral cell membrane {ECO:0000269|PubMed:15525651}. Cell projection, dendrite {ECO:0000269|PubMed:15525651}. Note=Centromeric localization requires the presence of BUB1. {ECO:0000269|PubMed:16580887}., NA, SUBCELLULAR LOCATION: Cytoplasm {EC…
KOG0371	0	0	0	0	0	7	8	75	98	133	1	1	1	1	PPP2CB, PPP2CA	Serine/threonine-protein phosphatase 2A catalytic subunit beta isoform (PP2A-beta) (EC 3.1.3.16), Serine/threonine-protein phosphatase 2A catalytic subunit alpha isoform (PP2A-alpha) (EC 3.1.3.16) (Replication protein C) (RP-C)	protein phosphatase type 2A complex	RAF1-PPP2-PIN1 complex, Ksr1-PP2A holoenzyme complex (Ppp2r1a, Ppp2r2b, Ppp2ca), PDGF stimulated, Ksr1-PP2A core enzyme complex (Ppp2r1a, Ppp2ca), untreated, Raf1-PP2A holoenzyme complex (Ppp2r1a, Ppp2r2b, Ppp2ca), PDGF stimulated, Raf1-PP2A core enzyme complex (Ppp2r1a, Ppp2ca), untreated, Arrb2-Akt-Ppp2ca complex, Akt-Arrb2-Ppp2ca-Ppp2r2a complex, PPP2CA-PPP2R1A complex, PPP2CA-PPP2R1A-PPP2R3A …	RSA centrosome-targeting complex, PP2A-RSA-1 phosphatase complex, PP2A-SUR-6 phosphatase complex, PP2A-PPTR-1 phosphatase complex, PP2A-PPTR-2 phosphatase complex, PP2A-F43B10.1 phosphatase complex, PP2A-F47B8.3 phosphatase complex, PP2A-T22D1.5 phosphatase complex, TAP42-RRD2-PPH21 phosphatase complex, Serine/threonine-protein phosphatase PP2A variant 1, Serine/threonine-protein phosphatase PP2A…	None, None, Striatin-interacting phosphatase and kinase complex, Protein phosphatase 2A-NMDA receptor signaling complex, MID1 regulator complex	RSA complex|RSA-PP2A complex, -, Protein phosphatase 2A-SUR-6/B55 complex, -, Serine/threonine-protein phosphatase 2A|Protein phosphatase 2A|Serine/threonine-protein phosphatase PP2A|Protein phosphatase PP2A	SUBCELLULAR LOCATION: Cytoplasm {ECO:0000269|PubMed:16541025}. Nucleus {ECO:0000269|PubMed:16541025}. Chromosome, centromere {ECO:0000269|PubMed:16541025}. Cytoplasm, cytoskeleton, spindle pole {ECO:0000269|PubMed:16541025}. Note=In prometaphase cells, but not in anaphase cells, localizes at centromeres. During mitosis, also found at spindle poles., SUBCELLULAR LOCATION: Cytoplasm {ECO:0000269|Pu…
KOG1354	0	0	0	0	0	7	8	75	326	471	1	1	0.2	1	PPP2R2A, PPP2R2B, PPP2R2D, PPP2R2C	Serine/threonine-protein phosphatase 2A 55 kDa regulatory subunit B alpha isoform (PP2A subunit B isoform B55-alpha) (PP2A subunit B isoform PR55-alpha) (PP2A subunit B isoform R2-alpha) (PP2A subunit B isoform alpha), Serine/threonine-protein phosphatase 2A 55 kDa regulatory subunit B beta isoform (PP2A subunit B isoform B55-beta) (PP2A subunit B isoform PR55-beta) (PP2A subunit B isoform R2-bet…	protein phosphatase type 2A complex	RAF1-PPP2-PIN1 complex, PP2A-NR3A complex, Akt-Arrb2-Ppp2ca-Ppp2r2a complex, Ksr1-PP2A holoenzyme complex (Ppp2r1a, Ppp2r2b, Ppp2ca), PDGF stimulated, Raf1-PP2A holoenzyme complex (Ppp2r1a, Ppp2r2b, Ppp2ca), PDGF stimulated	PP2A-SUR-6 phosphatase complex, Serine/threonine-protein phosphatase PP2A variant 1, Serine/threonine-protein phosphatase PP2A variant 3	None, Protein phosphatase 2A-NMDA receptor signaling complex, None	Protein phosphatase 2A-SUR-6/B55 complex, Serine/threonine-protein phosphatase 2A|Protein phosphatase 2A|Serine/threonine-protein phosphatase PP2A|Protein phosphatase PP2A	NA, SUBCELLULAR LOCATION: [Isoform 1]: Cytoplasm {ECO:0000250}. Cytoplasm, cytoskeleton {ECO:0000250}. Membrane {ECO:0000250}.; SUBCELLULAR LOCATION: [Isoform 2]: Cytoplasm {ECO:0000250}. Mitochondrion {ECO:0000250}. Mitochondrion outer membrane {ECO:0000250}. Note=Under basal conditions, localizes to both cytosolic and mitochondrial compartments. Relocalizes from the cytosolic to the mitochondri…
KOG0403	0	0	0	0	0	7	8	75	1006	1386	0.727	0	0.8	1	PDCD4	Programmed cell death protein 4 (Neoplastic transformation inhibitor protein) (Nuclear antigen H731-like) (Protein 197/15a)		Emerin complex 52		None		SUBCELLULAR LOCATION: Nucleus {ECO:0000250|UniProtKB:Q61823}. Cytoplasm {ECO:0000250|UniProtKB:Q61823}. Note=Shuttles between the nucleus and cytoplasm (By similarity). Predominantly nuclear under normal growth conditions, and when phosphorylated at Ser-457 (PubMed:16357133). {ECO:0000269|PubMed:16357133}.
KOG1508	0	0	0	0	0	7	8	75	1022	1405	1	0.5	0.6	1	NA, TSPY2, TSPY3, TSPY4, TSPY8, TSPY10, SETSIP, SET, TSPY1, HSF5, TSPYL5, TSPYL6, TSPYL1, TSPYL2, TSPY26P, TSPYL4	NA, Testis-specific Y-encoded protein 2 (Testis-specific Y-encoded protein Q1), Testis-specific Y-encoded protein 3, Testis-specific Y-encoded protein 4, Testis-specific Y-encoded protein 8, Testis-specific Y-encoded protein 10, Protein SETSIP (SET pseudogene protein 18) (SET similar protein) (Similar to SET translocation protein), Protein SET (HLA-DR-associated protein II) (Inhibitor of granzyme…	protein-containing complex	CTFC-TAF1 complex, ProTalpha C2 complex, ProTalpha C9 complex, TP53-TSPY1-USP7 complex, TSPY1-TSPYL5-USP7 complex, TSPY1-TSPYL5-USP7 complex	RTT109-VPS75 histone acetyltransferase complex	None, PTMA-SET-ACTB-MARCKS complex, PTMA-SET complex, TSPY1-USP7-p53 complex, None, None	-	NA, SUBCELLULAR LOCATION: Cytoplasm {ECO:0000269|PubMed:22869753}. Nucleus {ECO:0000269|PubMed:22869753}. Note=Translocated from the cytoplasm to the nucleus in protein-induced pluripotent stem (PiPS) endothelial cells., SUBCELLULAR LOCATION: Cytoplasm, cytosol. Endoplasmic reticulum. Nucleus, nucleoplasm. Note=In the cytoplasm, found both in the cytosol and associated with the endoplasmic reticu…
KOG1636	0	0	0	0	0	7	8	75	1232	1635	0.909	1	1	1	PCNA	Proliferating cell nuclear antigen (PCNA) (Cyclin)	PCNA complex, PCNA-p21 complex, cyclin-dependent protein kinase holoenzyme complex, replisome	PCNA-MLH1-PMS1 complex, PCNA-MSH2-MSH6 complex, MSH2-MLH1-PMS2-PCNA DNA-repair initiation complex, PCNA-DNA polymerase delta complex, Cell cycle kinase complex CDC2, Cell cycle kinase complex CDK2, Cell cycle kinase complex CDK4, Cell cycle kinase complex CDK5, PCNA-p21 complex, PCNA-MutS-alpha-MutL-alpha-DNA complex, EXO1-MLH1-PCNA complex, DNMT1-EHMT2-PCNA complex, KIN17-PCNA-RPA70 complex, PCN…	PCNA homotrimer	None, PCNA-MSH2-MSH6-MLH1-PMS2 complex, PCNA-MutS-alpha-DNA initial complex, DNMT1-G9a-PCNA complex, PCNA-Ku70-Ku80 complex, None, MRC complex (Multiprotein DNA Replication Complex); 17S DNA polymerase multiprotein complex; multiprotein form of DNA polymerase	Proliferating Cell Nuclear Antigen complex|PCNA|Proliferating Cell Nuclear Antigen, Proliferating Cell Nuclear Antigen complex|PCNA complex|Proliferating Cell Nuclear Antigen, PCNA complex|Proliferating Cell Nuclear Antigen complex|Proliferating Cell Nuclear Antigen, Proliferating Cell Nuclear Antigen complex|Proliferating Cell Nuclear Antigen|PCNA complex	SUBCELLULAR LOCATION: Nucleus {ECO:0000269|PubMed:15543136, ECO:0000269|PubMed:24115439, ECO:0000269|PubMed:24939902}. Note=Colocalizes with CREBBP, EP300 and POLD1 to sites of DNA damage (PubMed:24939902). Forms nuclear foci representing sites of ongoing DNA replication and vary in morphology and number during S phase (PubMed:15543136). Co-localizes with SMARCA5/SNF2H and BAZ1B/WSTF at replicati…
KOG0434	0	0	0	0	0	7	8	82	106	144	1	1	1	1	IARS1	Isoleucine--tRNA ligase, cytoplasmic (EC 6.1.1.5) (Isoleucyl-tRNA synthetase) (IRS) (IleRS)	aminoacyl-tRNA synthetase multienzyme complex	Multisynthetase complex		Aminoacyl tRNAsynthetase multienzyme complex		SUBCELLULAR LOCATION: Cytoplasm {ECO:0000269|PubMed:27426735, ECO:0000269|PubMed:7721108}. Cytoplasm, cytosol {ECO:0000269|PubMed:19289464}.
KOG0052	0	0	0	0	0	7	8	82	106	578	1	1	1	1	EEF1A1, EEF1A2, EEF1A1P5	Elongation factor 1-alpha 1 (EF-1-alpha-1) (Elongation factor Tu) (EF-Tu) (Eukaryotic elongation factor 1 A-1) (eEF1A-1) (Leukocyte receptor cluster member 7), Elongation factor 1-alpha 2 (EF-1-alpha-2) (Eukaryotic elongation factor 1 A-2) (eEF1A-2) (Statin-S1), Putative elongation factor 1-alpha-like 3 (EF-1-alpha-like 3) (Eukaryotic elongation factor 1 A-like 3) (eEF1A-like 3) (Eukaryotic trans…	eukaryotic translation elongation factor 1 complex	SNW1 complex, Nop56p-associated pre-rRNA complex	Elongation Factor eEF1 complex, variant TEF4, Elongation Factor eEF1 complex, variant CAM1	None, Nop56p-associated pre-ribosomal ribonucleoprotein complex	eEF1A-eEF1Ba-eEF1Bg2 complex|Eukaryotic elongation factor 1 complex, eEF1A-eEF1Ba-eEF1Bg1 complex|Eukaryotic elongation factor 1 complex	SUBCELLULAR LOCATION: Cytoplasm {ECO:0000269|PubMed:19158340, ECO:0000269|PubMed:8650580}. Nucleus {ECO:0000269|PubMed:17177976, ECO:0000269|PubMed:8650580}. Nucleus, nucleolus {ECO:0000269|PubMed:8650580}. Cell membrane {ECO:0000269|PubMed:26497934}. Note=Colocalizes with DLC1 at actin-rich regions in the cell periphery (PubMed:19158340). Translocates together with ZPR1 from the cytoplasm to the…
KOG1724	0	0	0	0	0	7	8	82	184	255	1	1	1	1	SKP1	S-phase kinase-associated protein 1 (Cyclin-A/CDK2-associated protein p19) (p19A) (Organ of Corti protein 2) (OCP-2) (Organ of Corti protein II) (OCP-II) (RNA polymerase II elongation factor-like protein) (SIII) (Transcription elongation factor B polypeptide 1-like) (p19skp1)	SCF ubiquitin ligase complex, Cul7-RING ubiquitin ligase complex, PcG protein complex	Ubiquitin E3 ligase (SKP1A, SKP2, CUL1, RBX1), Ubiquitin E3 ligase (SKP1A, FBXW8, CUL7, RBX1), Ubiquitin E3 ligase (SKP1A, SKP2, CUL1), Ubiquitin E3 ligase (SKP1A, BTRC, CUL1), Ubiquitin E3 ligase (SKP1A, FBXW2, CUL1), Ubiquitin E3 ligase (FBXO31, SKP1A, CUL1, RBX1), URI complex (Unconventional prefoldin RPB5 Interactor), Ubiquitin E3 ligase (FBXW11, SKP1A, CUL1, RBX1), BCOR complex, Ubiquitin E3…	SCF(COI1) ubiquitin ligase complex, variant CUL1-RBX1A-ASK20, SCF(COI1) ubiquitin ligase complex, variant CUL1-RBX1B-ASK20, SCF(COI1) ubiquitin ligase complex, variant CUL2-RBX1A-ASK20, SCF(COI1) ubiquitin ligase complex, variant CUL2-RBX1B-ASK20, SCF(TIR1) ubiquitin ligase complex, variant CUL1-RBX1A-ASK20, SCF(TIR1) ubiquitin ligase complex, variant CUL1-RBX1B-ASK20, SCF(TIR1) ubiquitin ligase …	Cul1-Rbx1-Skp1-Fbox protein Skp2 SCF ubiquitin ligase complex, Cul7-Rbx1-Skp1-F-Fbx29 complex, SKP1-SKP2-CUL1 complex, Skp1-Btrc-Cul1 complex, SCF(hFBW2) E3 complex, None, Prefoldin-like complex, SCF(HOS)-ROC1 complex, Ubiquitin E3 ligase, ROC1-SCFFbw1a, SCFhFBH1 complex, SCF(NIPA), SCF(FBXL3) ubiquitin ligase complex, Ubiquitin E3 ligase (TRCP2, SKP2, CUL1), SCF-hFBH1 complex, None, SCF(Fbx2), S…	Cullin-RING Ligase 1 complex|Cullin-RING ubiquitin Ligase 1 complex|Cullin-Really Interesting New Gene E3 Ligase 1|Cullin-RING E3 ubiquitin ligase 1|CRL1 complex|SCF-COI1 ubiquitin-ligase complex, Cullin-Really Interesting New Gene E3 Ligase 1|SCF-COI1 ubiquitin-ligase complex|CRL1 complex|Cullin-RING Ligase 1 complex|Cullin-RING ubiquitin Ligase 1 complex|Cullin-RING E3 ubiquitin ligase 1, Culli…
KOG0103	0	0	0	0	0	7	8	82	184	474	1	1	1	1	HSPA4L, HSPA4, HSPH1	Heat shock 70 kDa protein 4L (Heat shock 70-related protein APG-1) (Heat-shock protein family A member 4-like protein) (HSPA4-like protein) (Osmotic stress protein 94), Heat shock 70 kDa protein 4 (HSP70RY) (Heat shock 70-related protein APG-2), Heat shock protein 105 kDa (Antigen NY-CO-25) (Heat shock 110 kDa protein)	protein-containing complex	TLE1 corepressor complex (MASH1 promoter-corepressor complex), HCF-1 complex, Kinase maturation complex 1, MLL1-WDR5 complex, HSP70-BAG5-PARK2 complex, Hsp110-Hsc70-Hsp25 complex		None, HCF-1-associated protein complex, None		SUBCELLULAR LOCATION: Cytoplasm {ECO:0000250}. Nucleus {ECO:0000250}. Note=May translocate to the nucleus after heat shock. {ECO:0000250}., SUBCELLULAR LOCATION: Cytoplasm {ECO:0000305}., SUBCELLULAR LOCATION: Cytoplasm {ECO:0000269|PubMed:9931472}.
KOG1308	0	0	0	0	0	7	8	82	184	1351	0.727	0.5	0.8	1	ST13, ST13P4, ST13P5	Hsc70-interacting protein (Hip) (Aging-associated protein 2) (Progesterone receptor-associated p48 protein) (Protein FAM10A1) (Putative tumor suppressor ST13) (Renal carcinoma antigen NY-REN-33) (Suppression of tumorigenicity 13 protein), Putative protein FAM10A4 (Suppression of tumorigenicity 13 pseudogene 4), Putative protein FAM10A5 (Suppression of tumorigenicity 13 pseudogene 5)		ASF1-histone containing complex		None		SUBCELLULAR LOCATION: Cytoplasm {ECO:0000250}., SUBCELLULAR LOCATION: Cytoplasm {ECO:0000305}.
KOG0712	0	0	0	0	0	7	8	82	221	303	1	1	1	1	DNAJA2, DNAJA1, DNAJA4	DnaJ homolog subfamily A member 2 (Cell cycle progression restoration gene 3 protein) (Dnj3) (Dj3) (HIRA-interacting protein 4) (Renal carcinoma antigen NY-REN-14), DnaJ homolog subfamily A member 1 (DnaJ protein homolog 2) (HSDJ) (Heat shock 40 kDa protein 4) (Heat shock protein J2) (HSJ-2) (Human DnaJ protein 2) (hDj-2), DnaJ homolog subfamily A member 4		BAX-DNAJA2-HSPA1B complex	HMC complex, HAP1 transcriptional repressor complex, SSA1 variant, HAP1 transcriptional repressor complex, SSA2 variant	None	High-molecular-weight complex, HAP1-PSP71-MAS1-SRO9 complex|High-molecular-weight complex|HMC, Hap1-Ssa-Ydj1-Sro9 complex|High-molecular-weight complex|HMC	SUBCELLULAR LOCATION: Membrane {ECO:0000305}; Lipid-anchor {ECO:0000305}., SUBCELLULAR LOCATION: Membrane {ECO:0000305|PubMed:10816573}; Lipid-anchor {ECO:0000305|PubMed:10816573}. Cytoplasm {ECO:0000269|PubMed:10816573}. Microsome {ECO:0000250}. Nucleus {ECO:0000269|PubMed:10816573}. Cytoplasm, perinuclear region {ECO:0000269|PubMed:10816573}. Mitochondrion {ECO:0000250}. Note=Primarily associat…
KOG1375	0	0	0	0	0	7	8	82	221	303	1	1	1	1	TUBB8B, TUBB4A, TUBB, TUBB4B, TUBB3, TUBB2A, TUBB8, TUBB6, TUBB2B, TUBB1, TUBE1	Tubulin beta 8B, Tubulin beta-4A chain (Tubulin 5 beta) (Tubulin beta-4 chain), Tubulin beta chain (Tubulin beta-5 chain), Tubulin beta-4B chain (Tubulin beta-2 chain) (Tubulin beta-2C chain), Tubulin beta-3 chain (Tubulin beta-4 chain) (Tubulin beta-III), Tubulin beta-2A chain (Tubulin beta class IIa), Tubulin beta-8 chain (Tubulin beta 8 class VIII), Tubulin beta-6 chain (Tubulin beta class V),…	protein-containing complex	SNW1 complex, ASCOM complex, TBCD-tubulin(alpha)-tubulin(beta) complex, TBCD-ARL2-tubulin(beta) complex, TBCD-ARL2-tubulin(beta)-TBCE complex, Parvulin-associated pre-rRNP complex, SNCA-TUBB3 complex, Profilin 1 complex, FIB-associated protein complex, Nop56p-associated pre-rRNA complex	Tubulin alpha-beta heterodimeric complex, TUB1 variant, Tubulin alpha-beta heterodimeric complex, TUB3 variant	None, ASC-2 complex, Parvulin-associated preribosomal ribonucleoprotein complex, beta-III Tubulin-beta-synuclein complex, None, None, Nop56p-associated pre-ribosomal ribonucleoprotein complex	-	SUBCELLULAR LOCATION: Cytoplasm, cytoskeleton {ECO:0000250}., SUBCELLULAR LOCATION: Cytoplasm, cytoskeleton., SUBCELLULAR LOCATION: Cytoplasm, cytoskeleton {ECO:0000269|PubMed:26637975}., SUBCELLULAR LOCATION: Cytoplasm, cytoskeleton {ECO:0000250|UniProtKB:Q9ERD7}. Cell projection, growth cone {ECO:0000250|UniProtKB:Q9ERD7}. Cell projection, lamellipodium {ECO:0000250|UniProtKB:Q9ERD7}. Cell proj…
KOG1376	0	0	0	0	0	7	8	82	221	303	1	1	1	1	TUBAL3, TUBA3C, TUBA3D, TUBA1B, TUBA4A, TUBA3E, TUBA1A, TUBA1C, TUBA4B, TUBA8	Tubulin alpha chain-like 3, Tubulin alpha-3C chain (Alpha-tubulin 2) (Alpha-tubulin 3C) (Tubulin alpha-2 chain) [Cleaved into: Detyrosinated tubulin alpha-3C chain], Tubulin alpha-3D chain (Alpha-tubulin 3D) [Cleaved into: Detyrosinated tubulin alpha-3D chain], Tubulin alpha-1B chain (Alpha-tubulin ubiquitous) (Tubulin K-alpha-1) (Tubulin alpha-ubiquitous chain) [Cleaved into: Detyrosinated tubul…		TUBA1A-TUBB2A complex, c-Src immune complex, Parvulin-associated pre-rRNP complex, ASCOM complex, FIB-associated protein complex, 60S APC containing complex, Nop56p-associated pre-rRNA complex, TBCD-tubulin(alpha)-tubulin(beta) complex, TBCE-TBCB-tubulin(alpha) complex	Tubulin alpha-beta heterodimeric complex, TUB1 variant, Tubulin alpha-beta heterodimeric complex, TUB3 variant	None, Parvulin-associated preribosomal ribonucleoprotein complex, ASC-2 complex, None, Nop56p-associated pre-ribosomal ribonucleoprotein complex	-	SUBCELLULAR LOCATION: Cytoplasm, cytoskeleton {ECO:0000250}., SUBCELLULAR LOCATION: Cytoplasm, cytoskeleton., SUBCELLULAR LOCATION: Cytoplasm, cytoskeleton {ECO:0000305}.
KOG0100	0	0	0	0	0	7	8	82	221	353	1	1	1	1	HSPA5, SLC9C2, ANKRD45	Endoplasmic reticulum chaperone BiP (EC 3.6.4.10) (78 kDa glucose-regulated protein) (GRP-78) (Binding-immunoglobulin protein) (BiP) (Heat shock protein 70 family protein 5) (HSP70 family protein 5) (Heat shock protein family A member 5) (Immunoglobulin heavy chain-binding protein), Sodium/hydrogen exchanger 11 (Na(+)/H(+) exchanger 11) (NHE-11) (Solute carrier family 9 member 11) (Solute carrier…	endoplasmic reticulum chaperone complex, protein-containing complex	CEN complex, H2AX complex, isolated from cells without IR exposure, H2AX complex I, H2AX complex II, SNW1 complex, HCF-1 complex, DGCR8 multiprotein complex, HRD1 complex, (ER)-localized multiprotein complex, Ig heavy chains associated, (ER)-localized multiprotein complex, in absence of Ig heavy chains, ERdj3-BiP complex	Luminal surveillance complex	centromer chromatin complex; interphase centromere complex; ICEN complex, None, HCF-1-associated protein complex, None	Yos9p/Kar2p/Hrd3p surveillance complex	SUBCELLULAR LOCATION: Endoplasmic reticulum lumen {ECO:0000269|PubMed:21080038, ECO:0000269|PubMed:21289099, ECO:0000269|PubMed:23990668, ECO:0000269|PubMed:29497057}. Melanosome {ECO:0000269|PubMed:12643545}. Cytoplasm {ECO:0000250|UniProtKB:P20029}. Cell surface {ECO:0000269|PubMed:15098107, ECO:0000269|PubMed:20484814, ECO:0000269|PubMed:24355926, ECO:0000269|PubMed:27159390, ECO:0000269|PubMe…
KOG0550	0	0	0	0	0	7	8	82	235	328	0.818	1	0.6	1	DNAJC7	DnaJ homolog subfamily C member 7 (Tetratricopeptide repeat protein 2) (TPR repeat protein 2)		DNAJC7-HSPA8-HSP90AA1 complex		TRP2-HSP70-HSP90 complex		SUBCELLULAR LOCATION: Cytoplasm {ECO:0000269|PubMed:11573955, ECO:0000269|PubMed:12853476}. Nucleus {ECO:0000269|PubMed:11573955}. Cytoplasm, cytoskeleton {ECO:0000250|UniProtKB:Q9QYI3}. Note=Colocalizes with NR1I3 to microtubules. {ECO:0000250|UniProtKB:Q9QYI3}.
KOG0356	0	0	0	0	0	7	8	82	299	431	1	1	1	1	HSPD1	60 kDa heat shock protein, mitochondrial (EC 5.6.1.7) (60 kDa chaperonin) (Chaperonin 60) (CPN60) (Heat shock protein 60) (HSP-60) (Hsp60) (HuCHA60) (Mitochondrial matrix protein P1) (P60 lymphocyte protein)	protein-containing complex, lipopolysaccharide receptor complex	Frataxin complex, 17S U2 snRNP		None		SUBCELLULAR LOCATION: Mitochondrion matrix.
KOG0841	0	0	0	0	0	7	8	82	608	864	1	1	1	1	YWHAQ, YWHAB, SFN, YWHAG, YWHAE, YWHAZ, YWHAH	14-3-3 protein theta (14-3-3 protein T-cell) (14-3-3 protein tau) (Protein HS1), 14-3-3 protein beta/alpha (Protein 1054) (Protein kinase C inhibitor protein 1) (KCIP-1) [Cleaved into: 14-3-3 protein beta/alpha, N-terminally processed], 14-3-3 protein sigma (Epithelial cell marker protein 1) (Stratifin), 14-3-3 protein gamma (Protein kinase C inhibitor protein 1) (KCIP-1) [Cleaved into: 14-3-3 pr…	protein-containing complex	YWHAQ-CALM1-CABIN1 complex, Kinase maturation complex 1, Emerin complex 52, 14-3-3q-SGK1-tau complex, WWTR1-YWHAQ complex, Kinase maturation complex 1, Emerin complex 25, Kinase maturation complex 1, 14-3-3 gamma-CXCR2 complex, unstimulated, HSF1-YWHAE complex, Kinase maturation complex 1, Emerin complex 25, Emerin complex 52, BRAF-MAP2K1-MAP2K2-YWHAE complex, RAF1-MAP2K1-YWHAE complex, MAP2K1-BR…	daf-16-par-5 complex, sir-2.1-par-5 complex, Foxo3-Ywhaz complex, FOXO3-YWHAZ complex, daf-16-ftt-2 complex, sir-2.1-ftt-2 complex	None, YWHAQ-SGK1-MAPT complex, TAZ-14-3-3 complex, None, None, YWHAG-CXCR2 complex, unstimulated, None, Multiprotein cytosolic complex, Pik3r1-Pik3ca-Akt1-Ywhaz-	-, Foxo3-14-3-zeta|Foxo3a-14-3-zeta, FOXO3-14-3-3ZETA|FOXO3A-14-3-3ZETA	SUBCELLULAR LOCATION: Cytoplasm. Note=In neurons, axonally transported to the nerve terminals., SUBCELLULAR LOCATION: Cytoplasm {ECO:0000269|PubMed:17081065}. Melanosome {ECO:0000269|PubMed:17081065}. Note=Identified by mass spectrometry in melanosome fractions from stage I to stage IV.; SUBCELLULAR LOCATION: Vacuole membrane {ECO:0000269|PubMed:11260479}. Note=(Microbial infection) Upon infectio…
KOG1426	0	0	0	0	0	7	8	111	157	215	1	1	1	1	RCCD1, ZZEF1, RCBTB2, HERC2, RCC1, HERC1, RCBTB1, NEK9, RPGR, RCC1L, ALS2, HERC2P3, SERGEF, HECTD4	RCC1 domain-containing protein 1, Zinc finger ZZ-type and EF-hand domain-containing protein 1, RCC1 and BTB domain-containing protein 2 (Chromosome condensation 1-like) (CHC1-L) (RCC1-like G exchanging factor) (Regulator of chromosome condensation and BTB domain-containing protein 2), E3 ubiquitin-protein ligase HERC2 (EC 2.3.2.26) (HECT domain and RCC1-like domain-containing protein 2) (HECT-typ…	protein-containing complex	KDM8-RCCD1 complex, SIRT1-HERC2-LKB1 complex, E6AP-HERC2-MAPK6-NEURL4 complex, TSC2-HERC1 complex, p532-Clathrin-HSP70 complex, FACT-NEK9 complex, RPGR-PDEdelta-Arl3 complex, INPP5E-PDE6D-RPGR complex		None, None, HERC1-CLTC-HSPA1A complex		SUBCELLULAR LOCATION: Chromosome {ECO:0000269|PubMed:24981860}. Note=Colocalizes with trimethylated 'Lys-9' of histone H3 (H3K9me3). {ECO:0000269|PubMed:24981860}., NA, SUBCELLULAR LOCATION: Cytoplasmic vesicle, secretory vesicle, acrosome {ECO:0000250|UniProtKB:Q99LJ7}. Note=Mainly found in the acrosomal cap region. {ECO:0000250|UniProtKB:Q99LJ7}., SUBCELLULAR LOCATION: Cytoplasm. Cytoplasm, cyt…
KOG0266	0	0	0	0	0	7	8	111	166	229	1	1	1	1	WDR27, WDR5, NWD1, WDR38, WDR88, WDR5B, WDR49, AHI1, CFAP52, NUP37, DCAF11, WDR90, PAAF1, AMBRA1, WDR13, WSB2, WSB1	WD repeat-containing protein 27, WD repeat-containing protein 5 (BMP2-induced 3-kb gene protein), NACHT domain- and WD repeat-containing protein 1, WD repeat-containing protein 38, WD repeat-containing protein 88 (PQQ repeat and WD repeat-containing protein), WD repeat-containing protein 5B, WD repeat-containing protein 49, Jouberin (Abelson helper integration site 1 protein homolog) (AHI-1), Cil…	histone methyltransferase complex, Set1C/COMPASS complex, histone acetyltransferase complex, MLL3/4 complex, MLL1 complex, ATAC complex, Set1C/COMPASS complex, MKS complex, nuclear pore outer ring, nuclear pore, Cul4-RING E3 ubiquitin ligase complex, proteasome complex	Menin-associated histone methyltransferase complex, MLL-HCF complex, ALL-1 supercomplex, WDR5-ASH2L-RBBP5-MLL2 complex, MOF complex, HCF-1 complex, Set1B complex, Set1A complex, UTX-MLL2/3 complex, PTIP-HMT complex, MLL1-WDR5 complex, MLL1 core complex, MLL2 complex, MLL3 complex, MLL1 complex, MLL4 complex, CUL4A-DDB1-WDR5 complex, ATAC complex, GCN5-linked, ATAC complex, YEATS2-linked, NIF1-ASH…	CYP8-TUP1 corepressor complex, COMPASS complex, NSL histone acetyltransferase complex, GCN5-containing ATAC complex, PCAF-containing ATAC complex, Nuclear pore complex	menin HMTase complex, None, 3 H4 methyltransferase complex, HCF-1-associated protein complex, SET1-CFP1 complex, Histone acetyltransferase (HAT) complex ATAC, HAT complex ATAC; Histone acetyltransferase complex ATAC, ZNF335-ASH2L-RBBP5-WDR5 complex, None, Ciliary transition zone complex, NPC subcomplex, WSB1-Elongin BC-CUL5-RBX1 complex	Cyc8(Ssn6)-Tup1|SSN6-TUP1 complex, Complex proteins associated with Set1|Set1 complex|Set1C, HFC1:KANSL1:KANSL2:KANSL3:KAT8:MCRS1:OGT:PHF20:WDR5 complex|HCFC1:KANSL1:KANSL2:NSL3:KAT8:MCRS1:OGT:PHF20:WDR5 complex|HCFC1:KANSL1:KANSL2:KANSL3:MOF:MCRS1:OGT:PHF20:WDR5 complex|HCFC1:KANSL1:KANSL2:KANSL3: MYST1:MCRS1:OGT:PHF20:WDR5 complex|HCFC1:KANSL1:KANSL2:KANSL3:KAT8:MSP58:OGT:PHF20:WDR5 complex|HCF…	NA, SUBCELLULAR LOCATION: Nucleus {ECO:0000269|PubMed:17355966, ECO:0000269|PubMed:20018852}., SUBCELLULAR LOCATION: Cytoplasm, cytosol {ECO:0000269|PubMed:24681825}., SUBCELLULAR LOCATION: Cytoplasm, cytoskeleton, cilium basal body {ECO:0000269|PubMed:21623382, ECO:0000269|PubMed:23532844}. Cell junction, adherens junction {ECO:0000269|PubMed:18633336, ECO:0000269|PubMed:23532844}. Cytoplasm, cy…
KOG0166	0	0	0	0	0	7	8	111	313	450	1	1	1	1	KPNA7, KPNA3, KPNA4, KPNA5, KPNA6, SPAG6, KPNA2, KPNA1	Importin subunit alpha-8 (Karyopherin subunit alpha-7), Importin subunit alpha-4 (Importin alpha Q2) (Qip2) (Karyopherin subunit alpha-3) (SRP1-gamma), Importin subunit alpha-3 (Importin alpha Q1) (Qip1) (Karyopherin subunit alpha-4), Importin subunit alpha-6 (Karyopherin subunit alpha-5), Importin subunit alpha-7 (Karyopherin subunit alpha-6), Sperm-associated antigen 6 (Protein PF16 homolog) (R…	nuclear pore	CTCF-nucleophosmin-PARP-HIS-KPNA-LMNA-TOP complex, TNF-alpha/NF-kappa B signaling complex (CHUK, KPNA3, NFKB2, NFKBIB, REL, IKBKG, NFKB1, NFKBIE, RELB, NFKBIA, RELA, TNIP2), TNF-alpha/NF-kappa B signaling complex 5, Importin alpha-CAS-RanGTP complex, KPNA2-KPNB1 complex, pERK-vimentin-KPNA2 complex, Kpna2-Kpnb1 complex, CTCF-nucleophosmin-PARP-HIS-KPNA-LMNA-TOP complex, SERCA2a-alphaKAP-CaM-CaMKI…	Importin complex, KPNA7 variant, Importin complex, KPNA3 variant, Importin complex, KPNA4 variant, Importin complex, KPNA5 variant, Importin complex, KPNA6 variant, Importin complex, KPNA2 variant, Importin complex, KPNA1 variant, Importin complex, KAP60-KAP95	None, None, Importin alpha/beta complex, None, ATP2A2-KPNA1-CAMK2A-CALM1 complex	Importin complex alpha8-beta1|Karyopherin complex|IMA8-IMB1 complex, Karyopherin complex|IMA8-IMB1 complex|Importin complex alpha8-beta1, Karyopherin complex|IMA4-IMB1 complex|Importin complex alpha4-beta1, Karyopherin complex|IMA3-IMB1 complex|Importin complex alpha3-beta1, Karyopherin complex|IMA6-IMB1 complex|Importin complex alpha6-beta1, Karyopherin complex|IMA7-IMB1 complex|Importin complex…	SUBCELLULAR LOCATION: Nucleus {ECO:0000269|PubMed:20701745}., SUBCELLULAR LOCATION: Cytoplasm {ECO:0000250}. Nucleus {ECO:0000250}., SUBCELLULAR LOCATION: Cytoplasm., NA, SUBCELLULAR LOCATION: Cytoplasm, cytoskeleton {ECO:0000269|PubMed:10493827}. Cell projection, cilium, flagellum {ECO:0000269|PubMed:10493827}. Cytoplasm, cytoskeleton, cilium axoneme {ECO:0000250|UniProtKB:Q9JLI7}. Note=Associat…
KOG2196	0	0	0	0	0	7	8	111	313	450	1	0.5	0.2	0.923	NUP62, NUP62CL	Nuclear pore glycoprotein p62 (62 kDa nucleoporin) (Nucleoporin Nup62), Nucleoporin-62 C-terminal-like protein	ribonucleoprotein complex, nuclear pore, nuclear pore central transport channel, nuclear pore central transport channel, nuclear pore		Nuclear pore complex		Nuclear pore|NPC|yNPC, NPC	SUBCELLULAR LOCATION: Nucleus, nuclear pore complex {ECO:0000269|PubMed:1915414}. Cytoplasm, cytoskeleton, spindle pole {ECO:0000269|PubMed:24107630}. Nucleus envelope {ECO:0000269|PubMed:24107630}. Cytoplasm, cytoskeleton, microtubule organizing center, centrosome {ECO:0000269|PubMed:14654843, ECO:0000269|PubMed:24107630}. Note=Central region of the nuclear pore, within the transporter (PubMed:1…
KOG0239	0	0	0	0	0	7	8	111	313	1146	0.909	1	0.8	1	KIFC2, KIFC3, KIFC1, KIF17, KIF25	Kinesin-like protein KIFC2, Kinesin-like protein KIFC3, Kinesin-like protein KIFC1 (Kinesin-like protein 2) (Kinesin-related protein HSET), Kinesin-like protein KIF17 (KIF3-related motor protein), Kinesin-like protein KIF25 (Kinesin-like protein 3)	kinesin complex	Kif17-Lin10 complex, Kif17-Lin10-Lin2-Lin7-NR2B complex		None		SUBCELLULAR LOCATION: Cytoplasm, cytoskeleton {ECO:0000305}., SUBCELLULAR LOCATION: Cell junction, adherens junction {ECO:0000269|PubMed:19041755}. Cytoplasm, cytoskeleton, microtubule organizing center, centrosome {ECO:0000269|PubMed:19041755}. Cytoplasmic vesicle membrane {ECO:0000250}; Peripheral membrane protein {ECO:0000250}. Note=Apical cell membrane. On membrane organelles immediately bene…
KOG1820	0	0	0	0	0	7	8	111	313	1293	1	1	0.4	1	CKAP5	Cytoskeleton-associated protein 5 (Colonic and hepatic tumor overexpressed gene protein) (Ch-TOG)	protein-containing complex	Tacc1-chTOG-AuroraA complex	Zyg-9/Tac-1 complex	None	Tac-1/Zyg-9 complex	SUBCELLULAR LOCATION: Cytoplasm, cytoskeleton, microtubule organizing center, centrosome {ECO:0000269|PubMed:14654843, ECO:0000269|PubMed:21646404, ECO:0000269|PubMed:25596274, ECO:0000269|PubMed:9570755}. Cytoplasm, cytoskeleton, spindle pole {ECO:0000269|PubMed:21646404}. Cytoplasm, cytoskeleton, spindle {ECO:0000269|PubMed:21297582, ECO:0000269|PubMed:25596274, ECO:0000269|PubMed:9570755}. Chr…
KOG0864	0	0	0	0	0	7	8	111	352	511	1	1	1	1	RGPD3, RGPD8, RGPD1, RGPD2, RANBP1, RANBP2, RGPD4, GCC2, RGPD5; RGPD6	RanBP2-like and GRIP domain-containing protein 3, RANBP2-like and GRIP domain-containing protein 8 (Ran-binding protein 2-like 3) (RanBP2-like 3) (RanBP2L3), RANBP2-like and GRIP domain-containing protein 1 (Ran-binding protein 2-like 6) (RanBP2-like 6) (RanBP2L6), RANBP2-like and GRIP domain-containing protein 2 (Ran-binding protein 2-like 2) (RanBP2-like 2) (RanBP2L2), Ran-specific GTPase-activ…	nuclear pore, nuclear envelope, nuclear pore, nuclear pore nuclear basket, nuclear pore cytoplasmic filaments	RANBMP-CD39 complex, RANBP1-RAN-KPNB1 complex	Nuclear pore complex, Nuclear pore complex, E3 ligase (RANBP2) complex	None	Nuclear pore|NPC|yNPC, NPC, RanBP2/RanGAP1/Ubc9 complex|RanBP2 E3 SUMO ligase	NA, SUBCELLULAR LOCATION: Nucleus {ECO:0000269|PubMed:7775481}. Nucleus membrane {ECO:0000269|PubMed:11839768}. Nucleus, nuclear pore complex {ECO:0000269|PubMed:11839768, ECO:0000269|PubMed:20386726, ECO:0000269|PubMed:23353830, ECO:0000269|PubMed:7603572}. Nucleus envelope {ECO:0000269|PubMed:20386726}. Note=Detected in diffuse and discrete intranuclear foci (PubMed:11839768). Cytoplasmic filam…
KOG2190	0	0	0	0	0	7	8	111	803	1128	0.909	0	0.6	1	PCBP3, PCBP4, PCBP1, PCBP2	Poly(rC)-binding protein 3 (Alpha-CP3) (PCBP3-overlapping transcript) (PCBP3-overlapping transcript 1), Poly(rC)-binding protein 4 (Alpha-CP4), Poly(rC)-binding protein 1 (Alpha-CP1) (Heterogeneous nuclear ribonucleoprotein E1) (hnRNP E1) (Nucleic acid-binding protein SUB2.3), Poly(rC)-binding protein 2 (Alpha-CP2) (Heterogeneous nuclear ribonucleoprotein E2) (hnRNP E2)	ribonucleoprotein complex					SUBCELLULAR LOCATION: Cytoplasm {ECO:0000269|PubMed:14612387}., SUBCELLULAR LOCATION: Nucleus. Cytoplasm. Note=Loosely bound in the nucleus. May shuttle between the nucleus and the cytoplasm., SUBCELLULAR LOCATION: Nucleus {ECO:0000269|PubMed:19029303}. Cytoplasm {ECO:0000269|PubMed:19029303}. Note=Loosely bound in the nucleus. May shuttle between the nucleus and the cytoplasm.
KOG0067	0	0	0	0	0	7	8	111	803	1361	0.727	0.5	0.2	0.923	CTBP2, CTBP1	C-terminal-binding protein 2 (CtBP2), C-terminal-binding protein 1 (CtBP1) (EC 1.1.1.-)	transcription repressor complex	Ctbp1-Glis2-Hdac3 complex, CtBP complex, CtBP core complex, SHARP-CtBP complex, LSD1 complex, CtBP complex, CtBP core complex, BRCA1-CtIP-CtBP complex, SHARP-CtBP complex, SHARP-CtBP1-CtIP complex, SHARP-CtBP1-CtIP-RBP-Jkappa corepressor complex		Glis2 transcription silencing complex, None		SUBCELLULAR LOCATION: Nucleus {ECO:0000305}. Cell junction, synapse {ECO:0000250}., SUBCELLULAR LOCATION: Cytoplasm {ECO:0000269|PubMed:12679040}. Nucleus {ECO:0000269|PubMed:12679040}.
KOG1897	0	0	0	0	0	7	8	122	170	234	0.909	1	1	1	DDB1	DNA damage-binding protein 1 (DDB p127 subunit) (DNA damage-binding protein a) (DDBa) (Damage-specific DNA-binding protein 1) (HBV X-associated protein 1) (XAP-1) (UV-damaged DNA-binding factor) (UV-damaged DNA-binding protein 1) (UV-DDB 1) (XPE-binding factor) (XPE-BF) (Xeroderma pigmentosum group E-complementing protein) (XPCe)	Cul4B-RING E3 ubiquitin ligase complex, Cul4A-RING E3 ubiquitin ligase complex, Cul4-RING E3 ubiquitin ligase complex, protein-containing complex	Ubiquitin E3 ligase (DDB1, CUL4A, RBX1), DDB2 complex, CSA complex, CSA-POLIIa complex, DDB complex, CEN complex, Ubiquitin E3 ligase (DDB1, DDB2, CUL4A, CUL4B, RBX1), Ubiquitin E3 ligase (AHR, ARNT, DDB1, TBL3, CUL4B, RBX1), Ubiquitin E3 ligase (DET1, DDB1, CUL4A, RBX1, COP1), SNW1 complex, Ubiquitin E3 ligase (CDT1, DDB1, CUL4A, RBX1), Ubiquitin E3 ligase (DDB1, DYRK2, EDD, VPRBP), Ubiquitin E3…	UV DNA damage recognition complex DBB1-DBB2, CRL4-DDB2 E3 ubiquitin ligase complex, CUL4A variant, CRL4-DDB2 E3 ubiquitin ligase complex, CUL4B variant, CRL4-DDB2 E3 ubiquitin ligase complex, CUL4A variant, CRL4-DDB2 E3 ubiquitin ligase complex, CUL4B variant, UV DNA damage recognition complex DBB1-DBB2	Ddb1-Cul4a-Roc1 complex, Ubiquitin E3 ligase, None, centromer chromatin complex; interphase centromere complex; ICEN complex, CUL4AhR complex, DCXhDET1-hCOP1 complex, EDVP\u2013DYRK2 complex, CUL4A-DDB1-SNRNP40 complex, CRBN-DDB1-CUL4A-ROC1 E3 ubiquitin ligase	UV-DDB, CUL4-DDB-ROC1 complex|CUL4-DDB-RBX1 complex, CRL4-DDB2 complex|CUL4-DDB-ROC1 complex|CUL4-DDB-RBX1 complex, CUL4-DDB-ROC1 complex|CUL4-DDB-RBX1 complex, UV-DDB	SUBCELLULAR LOCATION: Cytoplasm {ECO:0000269|PubMed:10777491, ECO:0000269|PubMed:11673459, ECO:0000269|PubMed:18593899}. Nucleus {ECO:0000269|PubMed:10777491, ECO:0000269|PubMed:11673459, ECO:0000269|PubMed:18593899}. Note=Primarily cytoplasmic (PubMed:10777491, PubMed:11673459). Translocates to the nucleus following UV irradiation and subsequently accumulates at sites of DNA damage (PubMed:10777…
KOG0307	0	0	0	0	0	7	8	122	170	606	1	1	1	1	SEC31A, ANKRD40CL, ANKRD40, SEC31B	Protein transport protein Sec31A (ABP125) (ABP130) (SEC31-like protein 1) (SEC31-related protein A) (Web1-like protein), Putative ANKRD40 C-terminal-like protein, Ankyrin repeat domain-containing protein 40, Protein transport protein Sec31B (SEC31-like protein 2) (SEC31-related protein B) (SEC31B-1)	vesicle coat, COPII vesicle coat		COPII vesicle coat complex		COPII complex|Cytoplasmic coat protein complex II	SUBCELLULAR LOCATION: Cytoplasm {ECO:0000250}. Cytoplasmic vesicle, COPII-coated vesicle membrane {ECO:0000269|PubMed:10788476, ECO:0000269|PubMed:16957052, ECO:0000269|PubMed:22358839, ECO:0000269|PubMed:27716508}; Peripheral membrane protein; Cytoplasmic side. Endoplasmic reticulum membrane {ECO:0000250}; Peripheral membrane protein {ECO:0000250}. Cytoplasm, cytosol {ECO:0000269|PubMed:17428803…
KOG1839	0	0	0	0	0	7	8	122	170	1005	1	0.5	0.4	0.923	CLUH, CLUHP3	Clustered mitochondria protein homolog, Putative protein CLUHP3 (Clustered mitochondria (cluA/CLU1) homolog pseudogene 3) (KIAA0664-like protein 3)						SUBCELLULAR LOCATION: Cytoplasm {ECO:0000255|HAMAP-Rule:MF_03013}. Cytoplasmic granule {ECO:0000269|PubMed:25349259}. Note=A fraction colocalizes with tyrosinated tubulin and can be detected close to mitochondria. {ECO:0000269|PubMed:25349259}., NA
KOG0373	0	0	0	0	0	7	8	122	230	322	1	0.5	1	0.923	PPP6C	Serine/threonine-protein phosphatase 6 catalytic subunit (PP6C) (EC 3.1.3.16) [Cleaved into: Serine/threonine-protein phosphatase 6 catalytic subunit, N-terminally processed]		TNF-alpha/NF-kappa B signaling complex (CHUK, BTRC, NFKB2, PPP6C, REL, CUL1, IKBKE, SAPS2, SAPS1, ANKRD28, RELA, SKP1)	TAP42-RRD1-SIT4 phosphatase complex, SIT4-SAP155 phosphatase complex, SIT4-SAP185 phosphatase complex, SIT4-SAP190 phosphatase complex, pph-6-saps-1 phosphatase complex	None	Tap42-phosphatase complex, SIT4 holoenzyme complex, PPH-6–SAPS-1 complex|PPH-6/SAPS-1	SUBCELLULAR LOCATION: Mitochondrion {ECO:0000269|PubMed:29053956}. Cytoplasm {ECO:0000269|PubMed:16769727, ECO:0000269|PubMed:17568194}.
KOG0290	0	0	0	0	0	7	8	122	230	981	1	1	0.4	1	DCAF7	DDB1- and CUL4-associated factor 7 (WD repeat-containing protein 68) (WD repeat-containing protein An11 homolog)	protein-containing complex, Cul4-RING E3 ubiquitin ligase complex					SUBCELLULAR LOCATION: Cytoplasm. Nucleus. Note=Overexpression of DIAHP1 or active RHOA causes translocation from the nucleus to cytoplasm.
KOG1332	0	0	0	0	0	7	8	122	420	605	1	1	1	1	SEC13	Protein SEC13 homolog (GATOR complex protein SEC13) (SEC13-like protein 1) (SEC13-related protein)	COPII vesicle coat, nuclear pore outer ring, nuclear pore, GATOR2 complex	Nup 107-160 subcomplex, GATOR2 complex, GATOR complex, SOG complex	Nuclear pore complex, GATOR2 complex, Nuclear pore complex, COPII vesicle coat complex, SEA complex, Nuclear pore complex	NPC subcomplex, None, SZT2-orchestrated GATOR complex; SZT2\u2013GATOR1\u2013GATOR2 complex	NPC, -, Nuclear pore|NPC|yNPC, COPII complex|Cytoplasmic coat protein complex II, Seh1-associated complex, NPC	SUBCELLULAR LOCATION: Cytoplasmic vesicle, COPII-coated vesicle membrane {ECO:0000269|PubMed:8972206}; Peripheral membrane protein {ECO:0000269|PubMed:8972206}; Cytoplasmic side {ECO:0000269|PubMed:8972206}. Endoplasmic reticulum membrane {ECO:0000269|PubMed:8972206}; Peripheral membrane protein {ECO:0000269|PubMed:8972206}; Cytoplasmic side {ECO:0000269|PubMed:8972206}. Nucleus, nuclear pore com…
KOG0946	0	0	0	0	0	7	8	122	420	620	1	1	0.2	1	USO1	General vesicular transport factor p115 (Protein USO1 homolog) (Transcytosis-associated protein) (TAP) (Vesicle-docking protein)						SUBCELLULAR LOCATION: Cytoplasm, cytosol {ECO:0000269|PubMed:19454686, ECO:0000269|PubMed:9478999}. Golgi apparatus membrane {ECO:0000269|PubMed:19454686, ECO:0000269|PubMed:9478999}; Peripheral membrane protein {ECO:0000269|PubMed:19454686, ECO:0000269|PubMed:9478999}. Note=Recycles between the cytosol and the Golgi apparatus during interphase. During interphase, the phosphorylated form is found…
KOG2051	0	0	0	0	0	7	8	122	1015	1398	1	1	1	1	UPF2	Regulator of nonsense transcripts 2 (Nonsense mRNA reducing factor 2) (Up-frameshift suppressor 2 homolog) (hUpf2)	polysome, exon-exon junction complex	Exon junction complex, Upf complex (UPF1, UPF2, UPF3a), Upf complex (UPF1, UPF2, UPF3b), Postsplicing complex, mRNA decay complex (UPF1, UPF2, UPF3B, DCP2, XRN1, XRN2, EXOSC2, EXOSC4, EXOSC10, PARN), SMG1-UPF2-Y14-MAGOH-UPF3B-EIF4A3 complex	Nonsense-mediated decay complex	EJC complex, None	Surveillance complex|NMD complex|UPF1-2-3 NMD complex|Upf1p-Nmd2p-Upf3p complex|Upf1-Nmd2-Upf3 complex|nonsense-mediated mRNA decay (NMD) complex|Upf1-Upf2-Upf3 complex|nonsense-mediated mRNA decay complex	SUBCELLULAR LOCATION: Cytoplasm, perinuclear region {ECO:0000269|PubMed:11073994, ECO:0000269|PubMed:11113196, ECO:0000269|PubMed:11163187}.
KOG2166	0	0	0	0	0	7	8	128	185	256	1	1	1	1	CCDC192, CUL1, CUL3, CACUL1	Coiled-coil domain-containing protein 192, Cullin-1 (CUL-1), Cullin-3 (CUL-3), CDK2-associated and cullin domain-containing protein 1 (Cdk-associated cullin 1)	Parkin-FBXW7-Cul1 ubiquitin ligase complex, cullin-RING ubiquitin ligase complex, SCF ubiquitin ligase complex, cullin-RING ubiquitin ligase complex, Cul3-RING ubiquitin ligase complex	Ubiquitin E3 ligase (SKP1A, SKP2, CUL1, RBX1), CAND1-CUL1-RBX1 complex, Ubiquitin E3 ligase (SKP1A, SKP2, CUL1), Ubiquitin E3 ligase (SKP1A, BTRC, CUL1), Ubiquitin E3 ligase (SKP1A, FBXW2, CUL1), Ubiquitin E3 ligase (FBXO31, SKP1A, CUL1, RBX1), URI complex (Unconventional prefoldin RPB5 Interactor), Ubiquitin E3 ligase (FBXW11, SKP1A, CUL1, RBX1), Ubiquitin E3 ligase (FBXW7, CUL1, SKP1A, RBX1), N…	CUL8-MMS1-MMS22-ESC4 E3 ubiquitin ligase complex, CUL8-MMS1-MMS22-CTF4 E3 ubiquitin ligase complex, CUL8-MMS1-ESC2 E3 ubiquitin ligase complex, CUL8-MMS1-ORC5 E3 ubiquitin ligase complex, Global genome repair CUL3/RAD7/RAD16/ELC1 ubiquitin ligase complex, CUL3-HRT1/ELC1/ELA1 ubiquitin ligase complex, SCF-Ydr131c ubiquitin ligase complex, SCF-Cdc4 ubiquitin ligase complex, SCF-Grr1 ubiquitin ligas…	Cul1-Rbx1-Skp1-Fbox protein Skp2 SCF ubiquitin ligase complex, None, SKP1-SKP2-CUL1 complex, Skp1-Btrc-Cul1 complex, SCF(hFBW2) E3 complex, Prefoldin-like complex, SCF(HOS)-ROC1 complex, ROC1-SCFFbw1a, SCFhFBH1 complex, SCF(NIPA), SCF(FBXL3) ubiquitin ligase complex, Ubiquitin E3 ligase (TRCP2, SKP2, CUL1), SCF-hFBH1 complex, None, CUL3-KLHL3-WNK1 E3 ligase complex, CUL3-KLHL3-WNK4 E3 ligase comp…	CRL complex|Cullin-RING ligase complex, Cullin-RING ligase complex|CRL complex, Global genome repair complex|GGR complex, Elc1/Ela1/Cul3/Hrt1 ubiquitin ligase complex|ELA1-ELC1 complex|Elc1/Ela1 complex, -, CRL1 complex|Cullin-RING Ligase 1 complex|Cullin-RING ubiquitin Ligase 1 complex|Cullin-Really Interesting New Gene E3 Ligase 1|Cullin-RING E3 ubiquitin ligase 1|SCF-COI1 ubiquitin-ligase comp…	NA, SUBCELLULAR LOCATION: Nucleus {ECO:0000269|PubMed:10500095, ECO:0000269|PubMed:22085717, ECO:0000269|PubMed:23213400}. Golgi apparatus {ECO:0000269|PubMed:10500095}. Cell projection, cilium, flagellum {ECO:0000269|PubMed:28395323}. Cytoplasm, cytoskeleton, spindle {ECO:0000269|PubMed:23213400}. Cytoplasm. Cytoplasm, cytoskeleton, microtubule organizing center, centrosome {ECO:0000269|PubMed:2…
KOG1342	0	0	0	0	0	7	8	128	212	290	1	1	1	1	HDAC3, HDAC1, HDAC2, HDAC8	Histone deacetylase 3 (HD3) (EC 3.5.1.98) (RPD3-2) (SMAP45), Histone deacetylase 1 (HD1) (EC 3.5.1.98), Histone deacetylase 2 (HD2) (EC 3.5.1.98), Histone deacetylase 8 (HD8) (EC 3.5.1.98)	histone deacetylase complex, transcription repressor complex, histone deacetylase complex, NuRD complex, transcription regulator complex, transcription repressor complex, protein-containing complex, Sin3 complex, histone deacetylase complex, NuRD complex, ESC/E(Z) complex, Sin3 complex, protein-containing complex, histone deacetylase complex	Sin3-Hdac1-Sds3 complex, Ikaros complex, Ikaros-NuRD complex, Tis7-Sin3-Hdac1-Ncor1-Sap30 complex, PU.1-Sin3A-Hdac-MeCP2 complex, E2f5-Rbl2-Hdac1 complex, Hdac1-Mecp2-Rcor1-Sin3a complex, Gata1-Fog1-MeCP1 complex, Nkx3.2-SMAD1-SMAD4-HDAC1 complex, Nkx3.2-SMAD1-SMAD4-HDAC-Sin3A complex, Tip5-Dnmt-Hdac1 complex, Ship1-Hdac1-Hspa2-Kctd19 complex, Smad3-mSin3A-Hdac1 complex, Hdac1-Ino80-Kdm1a-Phb2-Rb…	MBD2/NuRD nucleosome remodeling and deacetylase complex, MBD3/NuRD nucleosome remodeling and deacetylase complex, SIN3A histone deacetylase complex, ES cell-specific variant, SIN3A histone deacetylase complex, SIN3B histone deacetylase complex, SNT2C histone deacetylase complex, RPD3S histone deacetylase complex, RPD3L histone deacetylase complex, SET3C histone deacetylase complex, MBD2/NuRD nucl…	None, 2 MD complex, E2F5-p130-HDAC1 complex, Gon4l-Yy1-Sin3a -Hdac1 complex, NCOR1 complex, NCOR2 complex, None, TBL1-SMRT-HDAC3 complex, HDAC3-HIST1H1D-NCOR1-NCOR2 complex, Glis2 transcription silencing complex, Ikaros containing chromatin remodeling complex, 2 MD complex, None, Hdac2-Mecp2-Sin3a-Brm complex, Hop-Hdac2 complex, None, Histone deacetylase complex, Mi2-beta-histone deacetylase comp…	Mi-2/NuRD complex|nucleosome remodeling and deacetylase complex|Mi-2 complex, Sin3/HDAC corepressor complex|Sin3/HDAC co-repressor complex|mSIN3A complex, Sin3/HDAC corepressor complex|mSIN3A complex|Sin3/HDAC co-repressor complex, Sin3/HDAC corepressor complex|mSIN3B complex|SIN3B-like complex|Sin3/HDAC co-repressor complex, Rpd3-micro complex, Rpd3/Sin3 complex|Rpd3-Sin3 complex|RPD3C(S)|Rpd3/S…	SUBCELLULAR LOCATION: Nucleus {ECO:0000269|PubMed:21030595}. Cytoplasm {ECO:0000269|PubMed:25190803}. Cytoplasm, cytosol {ECO:0000269|PubMed:21030595}. Note=Colocalizes with XBP1 and AKT1 in the cytoplasm (PubMed:25190803). Predominantly expressed in the nucleus in the presence of CCAR2. {ECO:0000269|PubMed:21030595, ECO:0000269|PubMed:25190803}., SUBCELLULAR LOCATION: Nucleus {ECO:0000269|PubMed…
KOG4246	0	0	0	0	0	7	8	128	212	290	0.727	0.5	0	0.923	CCAR1, CCAR2	Cell division cycle and apoptosis regulator protein 1 (Cell cycle and apoptosis regulatory protein 1) (CARP-1) (Death inducer with SAP domain), Cell cycle and apoptosis regulator protein 2 (Cell division cycle and apoptosis regulator protein 2) (DBIRD complex subunit KIAA1967) (Deleted in breast cancer gene 1 protein) (DBC-1) (DBC.1) (NET35) (p30 DBC)	DBIRD complex	TNF-alpha/NF-kappa B signaling complex 10, IKBKB-CDC37-KIAA1967-HSP90AB1-HSP90AA1 complex, NIF-1-DBC1-EMSY complex, DBC1-SIRT1 complex, DBIRD complex		None, None, ZNF335-CCAR2-EMSY complex, CCAR2-SIRT1 complex, DBC1-ZIRD complex, CCAR2-ZNF326 complex		SUBCELLULAR LOCATION: Cytoplasm, perinuclear region {ECO:0000269|PubMed:12816952}., SUBCELLULAR LOCATION: Nucleus {ECO:0000269|PubMed:18445686, ECO:0000269|PubMed:20074560, ECO:0000269|PubMed:20160719, ECO:0000269|PubMed:23352644, ECO:0000269|PubMed:24824780, ECO:0000269|PubMed:24962073, ECO:0000269|PubMed:25661920}. Cytoplasm {ECO:0000269|PubMed:20160719, ECO:0000269|PubMed:24824780}. Cytoplasm,…
KOG2534	0	0	0	0	0	7	8	128	212	959	0.818	1	0.4	1	DNTT, POLB, POLM, POLL	DNA nucleotidylexotransferase (EC 2.7.7.31) (Terminal addition enzyme) (Terminal deoxynucleotidyltransferase) (Terminal transferase), DNA polymerase beta (EC 2.7.7.7) (EC 4.2.99.-), DNA-directed DNA/RNA polymerase mu (Pol Mu) (EC 2.7.7.7) (Terminal transferase), DNA polymerase lambda (Pol Lambda) (EC 2.7.7.7) (EC 4.2.99.-) (DNA polymerase beta-2) (Pol beta2) (DNA polymerase kappa)	protein-containing complex	core-histone (H2A/H2B/H3/H4)-TDIF2-TDT complex, DNA ligase III-XRCC1-PNK-DNA-pol III multiprotein complex, DNA repair complex NEIL2-PNK-Pol(beta)-LigIII(alpha)-XRCC1, DNA repair complex NEIL1-PNK-Pol(beta)-LigIII(alpha)-XRCC1, 9-1-1-POLB complex		None, None, RAD9-RAD1-HUS1-POLB complex		SUBCELLULAR LOCATION: Nucleus {ECO:0000269|PubMed:16371131}., SUBCELLULAR LOCATION: Nucleus. Cytoplasm. Note=Cytoplasmic in normal conditions. Translocates to the nucleus following DNA damage., SUBCELLULAR LOCATION: Nucleus {ECO:0000250}., SUBCELLULAR LOCATION: Nucleus {ECO:0000269|PubMed:10887191}. Chromosome {ECO:0000269|PubMed:30250067}. Note=Accumulates at sites of DNA damage. {ECO:0000269|Pu…
KOG0132	0	0	0	0	0	7	8	128	212	1092	0.818	0	0	0.077	SCAF4, SCAF8	SR-related and CTD-associated factor 4 (CTD-binding SR-like protein RA4) (Splicing factor, arginine/serine-rich 15), SR-related and CTD-associated factor 8 (CDC5L complex-associated protein 7) (RNA-binding motif protein 16)	mRNA cleavage factor complex	CDC5L complex	NRD1 snoRNA termination complex	None	Nab3-Nrd1-Sen1 complex|NNS complex	SUBCELLULAR LOCATION: Nucleus {ECO:0000269|PubMed:31104839}., SUBCELLULAR LOCATION: Nucleus {ECO:0000269|PubMed:11101529, ECO:0000269|PubMed:31104839, ECO:0000269|PubMed:9528809}. Nucleus matrix {ECO:0000269|PubMed:9528809}. Note=Detected in granular nuclear foci which correspond to sites of active transcription. {ECO:0000269|PubMed:31104839, ECO:0000269|PubMed:9528809}.
KOG1863	0	0	0	0	0	7	8	128	576	826	1	1	1	1	USP41, USP48, USP7, USP28, USP40, USP25, USP18	Putative ubiquitin carboxyl-terminal hydrolase 41 (EC 3.4.19.12) (Deubiquitinating enzyme 41) (Ubiquitin thioesterase 41) (Ubiquitin-specific-processing protease 41), Ubiquitin carboxyl-terminal hydrolase 48 (EC 3.4.19.12) (Deubiquitinating enzyme 48) (Ubiquitin thioesterase 48) (Ubiquitin-specific peptidase 48) (Ubiquitin-specific protease 48) (Ubiquitin-specific-processing protease 48), Ubiquit…	protein-containing complex	DAXX-MDM2-USP7 complex, USP7-MAGEL2-TRIM27 complex, STIP-USP7-Mdm2 complex, STIP-USP7-p53 complex, TP53-TSPY1-USP7 complex, TSPY1-TSPYL5-USP7 complex, KMT2E-OGT-USP7 complex		None, TFIP11-USP7-MDM2 complex, TFIP11-USP7-TP53 complex, TSPY1-USP7-p53 complex		NA, SUBCELLULAR LOCATION: Cytoplasm {ECO:0000269|PubMed:16214042}. Nucleus {ECO:0000269|PubMed:16214042}., SUBCELLULAR LOCATION: Nucleus {ECO:0000269|PubMed:21258371, ECO:0000269|PubMed:23973222, ECO:0000269|PubMed:25283148, ECO:0000269|PubMed:26678539}. Cytoplasm {ECO:0000269|PubMed:25283148}. Nucleus, PML body {ECO:0000269|PubMed:9034339}. Chromosome {ECO:0000269|PubMed:20601937}. Note=Present …
KOG1499	0	0	0	0	0	7	8	128	576	1064	1	1	1	1	PRMT3, PRMT2, PRMT6, PRMT1, PRMT8	Protein arginine N-methyltransferase 3 (EC 2.1.1.319) (Heterogeneous nuclear ribonucleoprotein methyltransferase-like protein 3), Protein arginine N-methyltransferase 2 (EC 2.1.1.319) (Histone-arginine N-methyltransferase PRMT2), Protein arginine N-methyltransferase 6 (EC 2.1.1.319) (Heterogeneous nuclear ribonucleoprotein methyltransferase-like protein 6) (Histone-arginine N-methyltransferase PR…	methylosome	PRMT2 homodimer complex, PRMT2 homo-oligomer complex, FIB-associated protein complex, PRMT1 complex, CHTOP-methylosome complex, Nfatc2ip-Prmt1 complex		None, None, CHTOP-methylosome complex, 5-hydroxymethylcytosine associated		SUBCELLULAR LOCATION: Cytoplasm {ECO:0000269|PubMed:9642256}., SUBCELLULAR LOCATION: [Isoform 1]: Cytoplasm. Nucleus. Note=Translocates from the cytoplasm to the nucleus, after hormone exposure. Excluded from nucleolus.; SUBCELLULAR LOCATION: [Isoform PRMT2Alpha]: Nucleus. Note=Excluded from nucleolus.; SUBCELLULAR LOCATION: [Isoform PRMT2Beta]: Cytoplasm. Nucleus. Nucleus, nucleolus.; SUBCELLULA…
KOG1870	0	0	0	0	0	7	8	128	576	1106	1	1	1	1	USP19, USP6, USP11, USP4, GGNBP1, USP31, USP43, USP32, USP33, USP20, USP15	Ubiquitin carboxyl-terminal hydrolase 19 (EC 3.4.19.12) (Deubiquitinating enzyme 19) (Ubiquitin thioesterase 19) (Ubiquitin-specific-processing protease 19) (Zinc finger MYND domain-containing protein 9), Ubiquitin carboxyl-terminal hydrolase 6 (EC 3.4.19.12) (Deubiquitinating enzyme 6) (Proto-oncogene TRE-2) (Ubiquitin thioesterase 6) (Ubiquitin-specific-processing protease 6), Ubiquitin carboxy…	centrosome, VCB complex	VHL-VDU1-TCEB1-TCEB2 complex		None		SUBCELLULAR LOCATION: Endoplasmic reticulum membrane {ECO:0000269|PubMed:19465887}; Single-pass membrane protein {ECO:0000269|PubMed:19465887}., SUBCELLULAR LOCATION: Cell membrane. Cytoplasm. Endosome. Note=Localizes to the plasma membrane and to filamentous structures within the cell corresponding to ARF6 regulated tubular endosomes. Activation of RAC1 and CDC42 can direct the relocalization of…
KOG0967	0	0	0	0	0	7	8	128	1036	1421	1	1	1	1	LIG1	DNA ligase 1 (EC 6.5.1.1) (DNA ligase I) (Polydeoxyribonucleotide synthase [ATP] 1)		RC complex during S-phase of cell cycle, DNA synthesome complex (15 subunits), 9-1-1-LIG1 complex, PCNA-DNA ligase complex, DNA synthesome complex		None, LIG1-9-1-1 complex, None, MRC complex (Multiprotein DNA Replication Complex); 17S DNA polymerase multiprotein complex; multiprotein form of DNA polymerase		SUBCELLULAR LOCATION: Nucleus.
KOG0062	0	0	0	0	0	7	8	128	1296	1701	1	1	1	1	ABCF3	ATP-binding cassette sub-family F member 3			GCN1-GCN20 complex		-
KOG1917	0	0	0	0	0	7	8	154	229	320	0.909	0	0	0.923	NCKAP1L, NCKAP1	Nck-associated protein 1-like (Hematopoietic protein 1) (Membrane-associated protein HEM-1), Nck-associated protein 1 (NAP 1) (Membrane-associated protein HEM-2) (p125Nap1)	SCAR complex, SCAR complex, filamentous actin	Wave-2 complex (Rac-activated), Wave-2 complex, Profilin 2 complex, Wave-2 complex, Profilin 2 complex, NCKAP1-WASF3 complex, NCKAP1-WASF3-RAC1 complex	WAVE regulatory complex	None, WAVE complex; WAVE regulatory complex (WRC), None	SCAR complex|WRC	SUBCELLULAR LOCATION: Cell membrane {ECO:0000269|PubMed:16417406}; Single-pass membrane protein {ECO:0000305}; Cytoplasmic side {ECO:0000305}. Cytoplasm {ECO:0000269|PubMed:16417406}. Note=Localizes to the leading edge of polarized neutrophils. {ECO:0000269|PubMed:16417406, ECO:0000269|PubMed:17696648}., SUBCELLULAR LOCATION: Cell membrane {ECO:0000250|UniProtKB:P28660}; Single-pass membrane prot…
KOG2014	0	0	0	0	0	7	8	178	282	402	1	1	1	0.923	SAE1	SUMO-activating enzyme subunit 1 (Ubiquitin-like 1-activating enzyme E1A) [Cleaved into: SUMO-activating enzyme subunit 1, N-terminally processed]	SUMO activating enzyme complex	SUMO1-SUA1-UBA2 complex, SUA1-UBA2 complex	SUMO activating enzyme complex	None	Aos1-Uba2 E1complex|SUMO E1 activator enzyme complex|SAE complex, SUMO E1 activating enzyme complex|SAE1-SAE2 complex	SUBCELLULAR LOCATION: Nucleus {ECO:0000269|PubMed:11481243}.
KOG2696	0	0	0	0	0	7	8	178	354	514	0.909	0	1	0.923	HAT1	Histone acetyltransferase type B catalytic subunit (EC 2.3.1.48) (Histone acetyltransferase 1)	protein-containing complex	Histone H3.1 complex, Histone H3.3 complex	Histone acetyltransferase B	None	HAT-B	SUBCELLULAR LOCATION: [Isoform A]: Nucleus matrix {ECO:0000269|PubMed:20148353, ECO:0000269|PubMed:23653357}. Mitochondrion {ECO:0000269|PubMed:32081014}.; SUBCELLULAR LOCATION: [Isoform B]: Cytoplasm {ECO:0000269|PubMed:20148353}. Nucleus {ECO:0000269|PubMed:20148353}. Nucleus matrix {ECO:0000269|PubMed:20148353}. Nucleus, nucleoplasm {ECO:0000269|PubMed:20148353}. Note=Localization is predomina…
KOG2004	0	0	0	0	0	7	8	190	300	432	1	0	1	1	LONP1, LONP2	Lon protease homolog, mitochondrial (EC 3.4.21.53) (LONHs) (Lon protease-like protein) (LONP) (Mitochondrial ATP-dependent protease Lon) (Serine protease 15), Lon protease homolog 2, peroxisomal (EC 3.4.21.53) (Lon protease-like protein 2) (Lon protease 2) (Peroxisomal Lon protease) (pLon)						SUBCELLULAR LOCATION: Mitochondrion matrix {ECO:0000255|HAMAP-Rule:MF_03120, ECO:0000269|PubMed:7961901}., SUBCELLULAR LOCATION: Peroxisome matrix {ECO:0000255|HAMAP-Rule:MF_03121, ECO:0000269|PubMed:14561759, ECO:0000269|PubMed:18281296, ECO:0000269|PubMed:22002062}.
KOG0800	0	0	0	0	0	7	8	446	712	1000	1	1	1	1	RNF103, PJA2, TTC3, RNF43, RNF111, RNF165, RNF44, RNF130, DZIP3, ZSWIM2, PJA1, RNF126, RNF32, RNF38, RNF122, RLIM, RNF181, RNF150, ZNRF3, RNF24, RNF6, RNF11, RNF115, RNF215	E3 ubiquitin-protein ligase RNF103 (EC 2.3.2.27) (KF-1) (hKF-1) (RING finger protein 103) (RING-type E3 ubiquitin transferase RNF103) (Zinc finger protein 103 homolog) (Zfp-103), E3 ubiquitin-protein ligase Praja-2 (Praja2) (EC 2.3.2.27) (RING finger protein 131) (RING-type E3 ubiquitin transferase Praja-2), E3 ubiquitin-protein ligase TTC3 (EC 2.3.2.27) (Protein DCRR1) (RING finger protein 105) …	protein-containing complex, transcription repressor complex, ubiquitin ligase complex, Golgi transport complex	LGR5\u2013Rspo2\u2013Znrf3 complex, LGR5-RNF43-RSPO1 complex, RNF11-SMURF2-STAMBP complex		None		SUBCELLULAR LOCATION: Endoplasmic reticulum membrane {ECO:0000269|PubMed:18675248}; Multi-pass membrane protein {ECO:0000269|PubMed:18675248}., SUBCELLULAR LOCATION: Cytoplasm {ECO:0000269|PubMed:21423175}. Cell membrane {ECO:0000269|PubMed:21423175}. Endoplasmic reticulum membrane {ECO:0000269|PubMed:21423175}; Peripheral membrane protein {ECO:0000269|PubMed:21423175}. Golgi apparatus membrane {…
KOG2522	0	0	0	0	0	7	8	965	1371	1776	1	0.5	0.8	0.923	EIF2D	Eukaryotic translation initiation factor 2D (eIF2d) (Hepatocellular carcinoma-associated antigen 56) (Ligatin)						SUBCELLULAR LOCATION: Cytoplasm {ECO:0000269|PubMed:20566627}.
KOG2374	0	0	0	0	0	7	8	972	1378	1783	0.818	0.5	0	0.923	UVSSA	UV-stimulated scaffold protein A						SUBCELLULAR LOCATION: Chromosome {ECO:0000269|PubMed:22466611, ECO:0000269|PubMed:22466612}. Note=Accumulates at UV DNA damage sites. {ECO:0000269|PubMed:22466611}.
KOG4563	0	0	0	0	0	7	104	219	360	524	1	0.5	0	1	NASP	Nuclear autoantigenic sperm protein (NASP)	protein-containing complex	Histone H3.1 complex, Histone H3.3 complex, ASF1-histone containing complex, Cdk1-Hspa2-tNasp complex	Histone acetyltransferase B	None, tNASP-HSPA2-CDC2 complex	HAT-B	SUBCELLULAR LOCATION: Cytoplasm {ECO:0000250|UniProtKB:Q99MD9}. Nucleus {ECO:0000250|UniProtKB:Q99MD9}.
KOG1138	0	0	0	0	0	7	108	223	366	533	0.909	0.5	0.8	1	INTS9	Integrator complex subunit 9 (Int9) (Protein related to CPSF subunits of 74 kDa) (RC-74)	integrator complex	Integrator complex, DSS1 complex, Integrator-RNAPII complex		None		SUBCELLULAR LOCATION: Nucleus {ECO:0000269|PubMed:15684398, ECO:0000269|PubMed:23904267}.
KOG2085	0	0	0	0	0	7	108	223	428	619	1	0.5	0.4	1	PPP2R5C, PPP2R5D, PPP2R5A, PPP2R5B, PPP2R5E	Serine/threonine-protein phosphatase 2A 56 kDa regulatory subunit gamma isoform (PP2A B subunit isoform B'-gamma) (PP2A B subunit isoform B56-gamma) (PP2A B subunit isoform PR61-gamma) (PP2A B subunit isoform R5-gamma) (Renal carcinoma antigen NY-REN-29), Serine/threonine-protein phosphatase 2A 56 kDa regulatory subunit delta isoform (PP2A B subunit isoform B'-delta) (PP2A B subunit isoform B56-d…	protein phosphatase type 2A complex	Axin-PP2A A-PP2A C-GSK3-beta-beta-catenin complex	PP2A-PPTR-2 phosphatase complex, PP2A-PPTR-1 phosphatase complex, Serine/threonine-protein phosphatase PP2A variant 2, Serine/threonine-protein phosphatase PP2A variant 4	None	-, Serine/threonine-protein phosphatase 2A|Protein phosphatase 2A|Serine/threonine-protein phosphatase PP2A|Protein phosphatase PP2A	SUBCELLULAR LOCATION: Nucleus. Chromosome, centromere., SUBCELLULAR LOCATION: Cytoplasm. Nucleus. Note=Nuclear in interphase, nuclear during mitosis., SUBCELLULAR LOCATION: Cytoplasm {ECO:0000269|PubMed:8703017}. Nucleus {ECO:0000269|PubMed:8703017}. Chromosome, centromere {ECO:0000269|PubMed:16541025}. Note=From mitotic prophase to metaphase, localizes at the inner centromere between a pair of s…
KOG1321	0	0	0	0	0	7	108	223	694	974	0.909	0.5	1	1	FECH	Ferrochelatase, mitochondrial (EC 4.99.1.1) (Heme synthase) (Protoheme ferro-lyase)						SUBCELLULAR LOCATION: Mitochondrion inner membrane; Peripheral membrane protein; Matrix side.
KOG2259	0	0	0	0	0	7	108	224	367	534	0.909	0.5	0.2	0.923	INTS4	Integrator complex subunit 4 (Int4)	integrator complex	Integrator complex, DSS1 complex, Integrator-RNAPII complex		None		SUBCELLULAR LOCATION: Nucleus {ECO:0000269|PubMed:23904267}.
KOG1136	0	0	0	0	0	7	108	224	367	571	0.909	0.5	0.8	1	INTS11	Integrator complex subunit 11 (Int11) (EC 3.1.27.-) (Cleavage and polyadenylation-specific factor 3-like protein) (CPSF3-like protein) (Protein related to CPSF subunits of 68 kDa) (RC-68)	integrator complex	Integrator complex, DSS1 complex, Integrator-RNAPII complex		None		SUBCELLULAR LOCATION: Nucleus {ECO:0000269|PubMed:15684398, ECO:0000269|PubMed:23904267}. Cytoplasm {ECO:0000269|PubMed:15684398, ECO:0000269|PubMed:23904267}.
KOG2562	0	0	0	0	0	7	108	366	581	832	0.909	1	1	1	PPP2R3A, PPP2R3C, PPP2R3B	Serine/threonine-protein phosphatase 2A regulatory subunit B'' subunit alpha (PP2A subunit B isoform PR72/PR130) (PP2A subunit B isoform R3 isoform) (PP2A subunit B isoforms B''-PR72/PR130) (PP2A subunit B isoforms B72/B130) (Serine/threonine-protein phosphatase 2A 72/130 kDa regulatory subunit B), Serine/threonine-protein phosphatase 2A regulatory subunit B'' subunit gamma (Protein phosphatase s…	protein phosphatase type 2A complex	PPP2CA-PPP2R1A-PPP2R3A complex, ABCB1-PPP2R3C-TFPI2 complex, PPP2R1A-PPP2R3B complex, LPP-PPP2CA-PPP2R3A complex	RSA centrosome-targeting complex, PP2A-RSA-1 phosphatase complex, PP2A-T22D1.5 phosphatase complex	None	RSA complex|RSA-PP2A complex, -, -	NA, SUBCELLULAR LOCATION: Nucleus {ECO:0000269|PubMed:15820313}. Cytoplasm {ECO:0000269|PubMed:15820313}. Note=Excluded from the nucleoli. Localization is cell cycle-dependent. Localizes to the cytoplasm during cytokinesis. {ECO:0000269|PubMed:15820313}., SUBCELLULAR LOCATION: Nucleus {ECO:0000269|PubMed:10629059}.
KOG4416	0	0	0	0	0	7	108	367	582	833	0.818	1	0.4	1	TBCCD1	TBCC domain-containing protein 1						SUBCELLULAR LOCATION: Cytoplasm, cytoskeleton, microtubule organizing center, centrosome {ECO:0000269|PubMed:20168327}. Cytoplasm, cytoskeleton, spindle pole {ECO:0000269|PubMed:20168327}. Note=Localizes at the spindle midzone, midbody and basal bodies of primary and motile cilia.
KOG0940	0	0	0	0	0	7	108	595	922	1280	1	1	0.4	1	WWP2, GAS7, BAG3, NEDD4, YAP1, PLEKHA7, HECW1, ASCC1, ITCH, NEDD4L, WWTR1, WWP1, PLEKHA5, SMURF2, SMURF1, HECW2	NEDD4-like E3 ubiquitin-protein ligase WWP2 (EC 2.3.2.26) (Atrophin-1-interacting protein 2) (AIP2) (HECT-type E3 ubiquitin transferase WWP2) (WW domain-containing protein 2), Growth arrest-specific protein 7 (GAS-7), BAG family molecular chaperone regulator 3 (BAG-3) (Bcl-2-associated athanogene 3) (Bcl-2-binding protein Bis) (Docking protein CAIR-1), E3 ubiquitin-protein ligase NEDD4 (EC 2.3.2.…	ubiquitin ligase complex, chaperone complex, protein-containing complex, ubiquitin ligase complex, transcription regulator complex, TEAD-YAP complex, pore complex, transcription regulator complex, protein-containing complex	BAG3-HSC70-HSPB8-CHIP complex, PI4K2A-WASH complex, NEDD4-PI4K2A complex, SETD7-YAP-AXIN1-beta-catenin complex, WWTR1-YAP1 complex, CTNNB1-TBX5-YAP1 complex, TEAD2-YAP DNA-protein complex, TEAD1-YAP DNA-protein complex, TEAD3-YAP DNA-protein complex, TEAD4-YAP DNA-protein complex, TEAD2-multiprotein complex, Foxo1-Yap1 complex, Dystrophin-glycoprotein complex (DGC), Atxn1-Rora-Yap complex, PLEKHA…	RSP5-BUL1 ubiquitin ligase complex, RSP5-BUL2 ubiquitin ligase complex, YAP1-TEAD1 complex, Fused-Smurf ubiquitin ligase complex	None, SETD7-YAP1-AXIN1-CTNNB1 complex, TAZ-YAP complex, None, None, Dag1-Lats2-Sgcd-Yap1 complex, RORalpha\u2013Yap\u2013Atxn1 complex, MDCK cells, NDFIP1-NEDD4\u20132-DMT1 complex, Glis3-Taz complex, SMAD2-SMAD4-TAZ complex, ARC105-TAZ complex, SMAD3-SMAD4-TAZ complex, TAZ-YAP complex, TAZ homodimer, P300-PCAF-TBX5-TAZ complex, NPHP9-TAZ complex, TAZ-14-3-3 complex, NFAT5-TAZ complex, SHN2-RUNX2…	-, TEF-1 - YAP1 complex|YAP-TEAD complex	SUBCELLULAR LOCATION: Nucleus {ECO:0000269|PubMed:19274063, ECO:0000269|PubMed:20858735}., SUBCELLULAR LOCATION: Cytoplasm {ECO:0000250}., SUBCELLULAR LOCATION: Nucleus {ECO:0000269|PubMed:26159920}. Cytoplasm {ECO:0000269|PubMed:26159920}. Note=Colocalizes with HSF1 to the nucleus upon heat stress (PubMed:26159920). {ECO:0000269|PubMed:26159920}., SUBCELLULAR LOCATION: Cytoplasm {ECO:0000250}. C…
KOG2955	0	0	0	0	0	7	348	670	1027	1412	0.909	0.5	0	0.846	UHRF1BP1L, UHRF1BP1	UHRF1-binding protein 1-like (Syntaxin-6 Habc-interacting protein of 164 kDa), UHRF1-binding protein 1 (ICBP90-binding protein 1) (Ubiquitin-like containing PHD and RING finger domains 1-binding protein 1)						SUBCELLULAR LOCATION: Cytoplasm, cytosol {ECO:0000269|PubMed:20163565}. Early endosome {ECO:0000269|PubMed:20163565}. Note=Primarily cytosolic. Recruited to early endosomes following STX6 overexpression. Overexpression of both STX6 and UHRF1BP1L results in aberrant tubulation of endosomal membranes. {ECO:0000269|PubMed:20163565}., NA
KOG2564	0	0	0	0	0	7	412	755	1136	1531	1	1	0.2	0.923	PPME1	Protein phosphatase methylesterase 1 (PME-1) (EC 3.1.1.89)		PPP2R1A-PPP2R1B-PPP2CA-PPME1-EIF4A1 complex		None
KOG2692	0	0	0	0	0	7	608	1000	1406	1811	0.727	0	0	0.923	ST8SIA5, ST8SIA3, ST6GAL1, ST8SIA6, ST3GAL1, ST3GAL3, ST3GAL4, ST3GAL2, ST6GALNAC3, ST8SIA1, ST8SIA2, ST8SIA4, ST6GALNAC6, ST6GAL2, ST6GALNAC5, ST6GALNAC4, ST6GALNAC1, ST6GALNAC2, ST3GAL5, ST3GAL6	Alpha-2,8-sialyltransferase 8E (EC 2.4.99.-) (Sialyltransferase 8E) (SIAT8-E) (Sialyltransferase St8Sia V) (ST8SiaV), Sia-alpha-2,3-Gal-beta-1,4-GlcNAc-R:alpha 2,8-sialyltransferase (EC 2.4.99.-) (Alpha-2,8-sialyltransferase 8C) (Alpha-2,8-sialyltransferase III) (ST8 alpha-N-acetyl-neuraminide alpha-2,8-sialyltransferase 3) (Sialyltransferase 8C) (SIAT8-C) (Sialyltransferase St8Sia III) (ST8SiaII…		ST3GAL6-EGFR complex		None		SUBCELLULAR LOCATION: Golgi apparatus membrane {ECO:0000250|UniProtKB:Q6ZXC8}; Single-pass type II membrane protein {ECO:0000255}., SUBCELLULAR LOCATION: Golgi apparatus membrane {ECO:0000305}; Single-pass type II membrane protein {ECO:0000305}., SUBCELLULAR LOCATION: Golgi apparatus, Golgi stack membrane {ECO:0000269|PubMed:20378551}; Single-pass type II membrane protein {ECO:0000305}. Secreted.…
KOG0686	0	0	0	0	0	11	13	18	21	26	0.909	0.5	0.2	1	GPS1	COP9 signalosome complex subunit 1 (SGN1) (Signalosome subunit 1) (G protein pathway suppressor 1) (GPS-1) (JAB1-containing signalosome subunit 1) (Protein MFH)	COP9 signalosome, protein-containing complex	DDB2 complex, CSA complex, CSA-POLIIa complex, COP9 signalosome complex, CNS-P53 complex, Ubiquitin E3 ligase (CSN1, CSN8, HRT1, SKP1, SKP2, CUL1, CUL2, CUL3), CUL4B-DDB1-DTL-CSN complex, COP9 signalosome complex (Gps1, Cops1, Cops2, Cops3, Cops4, Cops5, Cops6, Cops7a, Cops8)	COP9 signalosome variant 1, COP9 signalosome variant 2, COP9 signalosome complex	Ubiquitin E3 ligase, JAB1-containing signalosome (GPS1, COPS2, COPS3, COPS4, COPS5, COPS6, COPS7); COP9 complex homolog, None, signalosome; COP9 complex; CSN complex	Signalosome|CSN complex|Cop9 complex, COP9/signalosome|CSN complex	SUBCELLULAR LOCATION: Cytoplasm {ECO:0000269|PubMed:9535219}. Nucleus {ECO:0000269|PubMed:9535219}.
KOG1497	0	0	0	0	0	11	13	18	21	26	0.818	1	0.4	0.923	COPS4	COP9 signalosome complex subunit 4 (SGN4) (Signalosome subunit 4) (JAB1-containing signalosome subunit 4)	COP9 signalosome, protein-containing complex	COP9 signalosome complex (Gps1, Cops1, Cops2, Cops3, Cops4, Cops5, Cops6, Cops7a, Cops8), DDB2 complex, CSA complex, CSA-POLIIa complex, COP9 signalosome complex, CNS-P53 complex	COP9 signalosome variant 1, COP9 signalosome variant 2, COP9 signalosome complex	signalosome; COP9 complex; CSN complex, Ubiquitin E3 ligase, JAB1-containing signalosome (GPS1, COPS2, COPS3, COPS4, COPS5, COPS6, COPS7); COP9 complex homolog, None	Signalosome|CSN complex|Cop9 complex, COP9/signalosome|CSN complex	SUBCELLULAR LOCATION: Cytoplasm {ECO:0000269|PubMed:9535219}. Nucleus {ECO:0000269|PubMed:9535219}. Cytoplasmic vesicle, secretory vesicle, synaptic vesicle {ECO:0000269|PubMed:21102408}.
KOG2582	0	0	0	0	0	11	13	18	21	26	0.909	0.5	0.4	1	COPS3	COP9 signalosome complex subunit 3 (SGN3) (Signalosome subunit 3) (JAB1-containing signalosome subunit 3)	COP9 signalosome, protein-containing complex	COP9 signalosome complex (Gps1, Cops1, Cops2, Cops3, Cops4, Cops5, Cops6, Cops7a, Cops8), DDB2 complex, CSA complex, CSA-POLIIa complex, COP9 signalosome complex, CNS-P53 complex	COP9 signalosome complex, COP9 signalosome variant 1, COP9 signalosome variant 2	signalosome; COP9 complex; CSN complex, Ubiquitin E3 ligase, JAB1-containing signalosome (GPS1, COPS2, COPS3, COPS4, COPS5, COPS6, COPS7); COP9 complex homolog, None	COP9/signalosome|CSN complex, Signalosome|CSN complex|Cop9 complex	SUBCELLULAR LOCATION: Cytoplasm {ECO:0000269|PubMed:9535219}. Nucleus {ECO:0000269|PubMed:9535219}.
KOG3050	0	0	0	0	0	11	13	18	21	26	0.818	1	0.4	1	COPS6	COP9 signalosome complex subunit 6 (SGN6) (Signalosome subunit 6) (JAB1-containing signalosome subunit 6) (MOV34 homolog) (Vpr-interacting protein) (hVIP)	COP9 signalosome	COP9 signalosome complex (Gps1, Cops1, Cops2, Cops3, Cops4, Cops5, Cops6, Cops7a, Cops8), DDB2 complex, CSA complex, CSA-POLIIa complex, COP9 signalosome complex, CNS-P53 complex	COP9 signalosome variant 1, COP9 signalosome variant 2, COP9 signalosome complex	signalosome; COP9 complex; CSN complex, Ubiquitin E3 ligase, JAB1-containing signalosome (GPS1, COPS2, COPS3, COPS4, COPS5, COPS6, COPS7); COP9 complex homolog, None	Signalosome|CSN complex|Cop9 complex, COP9/signalosome|CSN complex	SUBCELLULAR LOCATION: Nucleus {ECO:0000269|PubMed:9535219}. Cytoplasm {ECO:0000269|PubMed:9535219}.; SUBCELLULAR LOCATION: Cytoplasm, perinuclear region {ECO:0000269|PubMed:9520381}. Note=(Microbial infection) The interaction with HIV-1 Vpr protein possibly leads its translocation to a perinuclear region. {ECO:0000269|PubMed:9520381}.
KOG3250	0	0	0	0	0	11	13	18	21	59	0.818	1	0.4	1	COPS7B, COPS7A	COP9 signalosome complex subunit 7b (SGN7b) (Signalosome subunit 7b) (JAB1-containing signalosome subunit 7b), COP9 signalosome complex subunit 7a (SGN7a) (Signalosome subunit 7a) (Dermal papilla-derived protein 10) (JAB1-containing signalosome subunit 7a)	COP9 signalosome, protein-containing complex	COP9 signalosome complex (Gps1, Cops1, Cops2, Cops3, Cops4, Cops5, Cops6, Cops7a, Cops8), DDB2 complex, CSA complex, CSA-POLIIa complex, COP9 signalosome complex, CNS-P53 complex	COP9 signalosome variant 2, COP9 signalosome variant 1	signalosome; COP9 complex; CSN complex, Ubiquitin E3 ligase, JAB1-containing signalosome (GPS1, COPS2, COPS3, COPS4, COPS5, COPS6, COPS7); COP9 complex homolog, None	Signalosome|CSN complex|Cop9 complex	SUBCELLULAR LOCATION: Cytoplasm. Nucleus., SUBCELLULAR LOCATION: Cytoplasm {ECO:0000269|PubMed:9535219}. Nucleus {ECO:0000269|PubMed:9535219}.
KOG1554	0	0	0	0	0	11	13	18	21	71	1	1	0.4	1	COPS5	COP9 signalosome complex subunit 5 (SGN5) (Signalosome subunit 5) (EC 3.4.-.-) (Jun activation domain-binding protein 1)	COP9 signalosome, eukaryotic translation initiation factor 3 complex	COP9 signalosome complex (Gps1, Cops1, Cops2, Cops3, Cops4, Cops5, Cops6, Cops7a, Cops8), DDB2 complex, CSA complex, CSA-POLIIa complex, COP9 signalosome complex, CNS-P53 complex	COP9 signalosome complex, COP9 signalosome variant 1, COP9 signalosome variant 2	signalosome; COP9 complex; CSN complex, Ubiquitin E3 ligase, JAB1-containing signalosome (GPS1, COPS2, COPS3, COPS4, COPS5, COPS6, COPS7); COP9 complex homolog, None	COP9/signalosome|CSN complex, Signalosome|CSN complex|Cop9 complex	SUBCELLULAR LOCATION: Cytoplasm, cytosol {ECO:0000269|PubMed:17050680, ECO:0000269|PubMed:20978819, ECO:0000269|PubMed:22609399, ECO:0000269|PubMed:9535219}. Nucleus {ECO:0000269|PubMed:17050680, ECO:0000269|PubMed:20978819, ECO:0000269|PubMed:22609399}. Cytoplasm, perinuclear region {ECO:0000269|PubMed:9535219}. Cytoplasmic vesicle, secretory vesicle, synaptic vesicle {ECO:0000269|PubMed:2110240…
KOG1464	0	0	0	0	0	11	13	18	23	29	0.909	1	0.4	1	COPS2	COP9 signalosome complex subunit 2 (SGN2) (Signalosome subunit 2) (Alien homolog) (JAB1-containing signalosome subunit 2) (Thyroid receptor-interacting protein 15) (TR-interacting protein 15) (TRIP-15)	COP9 signalosome, protein-containing complex	DDB2 complex, CSA complex, CSA-POLIIa complex, COP9 signalosome complex, CNS-P53 complex, CUL4B-DDB1-DTL-CSN complex, COP9 signalosome complex (Gps1, Cops1, Cops2, Cops3, Cops4, Cops5, Cops6, Cops7a, Cops8)	COP9 signalosome complex, COP9 signalosome variant 1, COP9 signalosome variant 2	Ubiquitin E3 ligase, JAB1-containing signalosome (GPS1, COPS2, COPS3, COPS4, COPS5, COPS6, COPS7); COP9 complex homolog, None, signalosome; COP9 complex; CSN complex	COP9/signalosome|CSN complex, Signalosome|CSN complex|Cop9 complex	SUBCELLULAR LOCATION: Cytoplasm {ECO:0000269|PubMed:9535219}. Nucleus {ECO:0000269|PubMed:10207062}.
KOG2167	0	0	0	0	0	11	13	18	171	235	0.909	1	0.4	1	CUL4A, CUL4B	Cullin-4A (CUL-4A), Cullin-4B (CUL-4B)	cullin-RING ubiquitin ligase complex, Cul4A-RING E3 ubiquitin ligase complex, Cul4-RING E3 ubiquitin ligase complex, Cul4B-RING E3 ubiquitin ligase complex, cullin-RING ubiquitin ligase complex, Cul4-RING E3 ubiquitin ligase complex	CAND1-CUL4A-RBX1 complex, Ubiquitin E3 ligase (DDB1, CUL4A, RBX1), DDB2 complex, CSA complex, CSA-POLIIa complex, CEN complex, Ubiquitin E3 ligase (DDB1, DDB2, CUL4A, CUL4B, RBX1), Ubiquitin E3 ligase (DET1, DDB1, CUL4A, RBX1, COP1), Ubiquitin E3 ligase (CHEK1, CUL4A), Ubiquitin E3 ligase (CDT1, DDB1, CUL4A, RBX1), Ubiquitin E3 ligase (DDIT4, DDB1, BTRC, CUL4A), CUL4A-DDB1-DTL complex, CUL4A-DDB1…	CRL4-DDB2 E3 ubiquitin ligase complex, CUL4B variant, CRL4-DDB2 E3 ubiquitin ligase complex, CUL4A variant	None, Ddb1-Cul4a-Roc1 complex, Ubiquitin E3 ligase, centromer chromatin complex; interphase centromere complex; ICEN complex, DCXhDET1-hCOP1 complex, CUL4A-DDB1-SNRNP40 complex, CRBN-DDB1-CUL4A-ROC1 E3 ubiquitin ligase, None, CUL4AhR complex	CUL4-DDB-ROC1 complex|CUL4-DDB-RBX1 complex, CRL4-DDB2 complex|CUL4-DDB-ROC1 complex|CUL4-DDB-RBX1 complex	NA, SUBCELLULAR LOCATION: Nucleus {ECO:0000269|PubMed:18593899, ECO:0000269|PubMed:19801544}.
KOG2930	0	0	0	0	0	11	13	18	239	333	1	1	1	1	RBX1, RNF7	E3 ubiquitin-protein ligase RBX1 (EC 2.3.2.27) (EC 2.3.2.32) (E3 ubiquitin-protein transferase RBX1) (Protein ZYP) (RING finger protein 75) (RING-box protein 1) (Rbx1) (Regulator of cullins 1) (ROC1) [Cleaved into: E3 ubiquitin-protein ligase RBX1, N-terminally processed (E3 ubiquitin-protein transferase RBX1, N-terminally processed)], RING-box protein 2 (Rbx2) (CKII beta-binding protein 1) (CKBB…	cullin-RING ubiquitin ligase complex, SCF ubiquitin ligase complex, Cul3-RING ubiquitin ligase complex, Cul4A-RING E3 ubiquitin ligase complex, Cul4B-RING E3 ubiquitin ligase complex, Cul7-RING ubiquitin ligase complex, Cul2-RING ubiquitin ligase complex, Cul5-RING ubiquitin ligase complex, Cul5-RING ubiquitin ligase complex, cullin-RING ubiquitin ligase complex	Ubiquitin E3 ligase (SKP1A, SKP2, CUL1, RBX1), Ubiquitin E3 ligase (SKP1A, FBXW8, CUL7, RBX1), Ubiquitin E3 ligase (VHL, TCEB1, TCEB2, CUL2, RBX1), Ubiquitin E3 ligase (WSB1, TCEB1, TCEB2, CUL5, RBX1), CAND1-CUL1-RBX1 complex, CAND1-CUL2-RBX1 complex, CAND1-CUL3-RBX1 complex, CAND1-CUL4A-RBX1 complex, CAND1-CUL4B-RBX1 complex, Ubiquitin E3 ligase (DDB1, CUL4A, RBX1), DDB2 complex, CSA complex, CS…	CRL4-DDB2 E3 ubiquitin ligase complex, CUL4A variant, CRL4-DDB2 E3 ubiquitin ligase complex, CUL4B variant, CUL8-MMS1-MMS22-ESC4 E3 ubiquitin ligase complex, CUL8-MMS1-MMS22-CTF4 E3 ubiquitin ligase complex, CUL8-MMS1-ESC2 E3 ubiquitin ligase complex, CUL8-MMS1-ORC5 E3 ubiquitin ligase complex, SCF-Ydr131c ubiquitin ligase complex, CUL3-HRT1/ELC1/ELA1 ubiquitin ligase complex, SCF-Cdc4 ubiquitin …	Cul1-Rbx1-Skp1-Fbox protein Skp2 SCF ubiquitin ligase complex, Cul7-Rbx1-Skp1-F-Fbx29 complex, VHL-Elongin BC-CUL2-RBX1 complex, WSB1-Elongin BC-CUL5-RBX1 complex, None, Ddb1-Cul4a-Roc1 complex, Ubiquitin E3 ligase, SCF(HOS)-ROC1 complex, CUL4AhR complex, DCXhDET1-hCOP1 complex, ROC1-SCFFbw1a, SCFhFBH1 complex, SCF(NIPA), CUL7-CCDC8-OBSL1-CUL9-p53-ROC1-FBXW8 complex, SCF-hFBH1 complex, CRBN-DDB1-…	CUL4-DDB-ROC1 complex|CUL4-DDB-RBX1 complex, CRL4-DDB2 complex|CUL4-DDB-ROC1 complex|CUL4-DDB-RBX1 complex, CUL4-DDB-ROC1 complex|CUL4-DDB-RBX1 complex, CRL complex|Cullin-RING ligase complex, Cullin-RING ligase complex|CRL complex, -, Elc1/Ela1/Cul3/Hrt1 ubiquitin ligase complex|ELA1-ELC1 complex|Elc1/Ela1 complex, Cul2-RING ubiquitin ligase complex, CRL1 complex|Cullin-RING Ligase 1 complex|Cul…	SUBCELLULAR LOCATION: Cytoplasm {ECO:0000269|PubMed:11027288}. Nucleus {ECO:0000269|PubMed:11027288}., SUBCELLULAR LOCATION: Cytoplasm {ECO:0000269|PubMed:10082581}. Nucleus {ECO:0000269|PubMed:10082581}.
KOG3175	0	0	0	0	0	11	13	18	276	394	0.909	0	0	0.846	PPP4R2	Serine/threonine-protein phosphatase 4 regulatory subunit 2	protein phosphatase 4 complex	Protein phosphatase 4 complex, PPP4C-PPP4R2-Gemin3-Gemin4 complex	PPP4C-PPP4R2-PPP4R3A protein phosphatase 4 complex, PPP4C-PPP4R2 protein phosphatase 4 complex, PPP4C-PPP4R2-PPP4R3B protein phosphatase 4 complex, PPP4C-PPP4R2 protein phosphatase 4 complex, PPP4C-PPP4R2-PPP4R3A protein phosphatase 4 complex, PPP4C-PPP4R2-PPP4R3B protein phosphatase 4 complex	PPP4; PPP4c, None	PPP4C-PPP4R2-PPP4R3A PP4 complex, PPP4C-PPP4R2 PP4 complex, PPP4C-PPP4R2-PPP4R3B PP4 complex, PPP4C-PPP4R2 PP4 complex, PPP4C-PPP4R2-PPP4R3A PP4 complex, PPP4C-PPP4R2-PPP4R3B PP4 complex	SUBCELLULAR LOCATION: Cytoplasm, cytoskeleton, microtubule organizing center, centrosome. Nucleus. Note=Ionizing radiation induces relocalization to nuclear foci and colocalization with RPA2.
KOG4328	0	0	0	0	0	11	13	18	394	570	0.636	0.5	0.2	1	DDB2, WDR76	DNA damage-binding protein 2 (DDB p48 subunit) (DDBb) (Damage-specific DNA-binding protein 2) (UV-damaged DNA-binding protein 2) (UV-DDB 2), WD repeat-containing protein 76	Cul4-RING E3 ubiquitin ligase complex, Cul4B-RING E3 ubiquitin ligase complex, protein-containing complex	DDB2 complex, DDB complex, Ubiquitin E3 ligase (DDB1, DDB2, CUL4A, CUL4B, RBX1)	UV DNA damage recognition complex DBB1-DBB2, CRL4-DDB2 E3 ubiquitin ligase complex, CUL4A variant, CRL4-DDB2 E3 ubiquitin ligase complex, CUL4B variant, CRL4-DDB2 E3 ubiquitin ligase complex, CUL4A variant, CRL4-DDB2 E3 ubiquitin ligase complex, CUL4B variant, UV DNA damage recognition complex DBB1-DBB2	Ubiquitin E3 ligase, None	UV-DDB, CUL4-DDB-ROC1 complex|CUL4-DDB-RBX1 complex, CRL4-DDB2 complex|CUL4-DDB-ROC1 complex|CUL4-DDB-RBX1 complex, CUL4-DDB-ROC1 complex|CUL4-DDB-RBX1 complex, UV-DDB	SUBCELLULAR LOCATION: Nucleus {ECO:0000269|PubMed:10777490, ECO:0000269|PubMed:10777491, ECO:0000269|PubMed:11705987, ECO:0000269|PubMed:12944386, ECO:0000269|PubMed:14751237, ECO:0000269|PubMed:16473935, ECO:0000269|PubMed:16713579, ECO:0000269|PubMed:17635991, ECO:0000269|PubMed:18593899}. Note=Accumulates at sites of DNA damage following UV irradiation., NA
KOG2284	0	0	0	0	0	11	13	18	538	773	0.818	0	0.2	0	CUL2	Cullin-2 (CUL-2)	SCF ubiquitin ligase complex, cullin-RING ubiquitin ligase complex, Cul2-RING ubiquitin ligase complex, VCB complex	Ubiquitin E3 ligase (VHL, TCEB1, TCEB2, CUL2, RBX1), CAND1-CUL2-RBX1 complex, Ubiquitin E3 ligase (VHL, TCEB1, TCEB2, CUL2), Ubiquitin E3 ligase (CSN1, CSN8, HRT1, SKP1, SKP2, CUL1, CUL2, CUL3), CCDC22-COMMD1-CUL2 complex, PRAME-Cullin2 ubiquitin ligase complex, PRAME complex	CBC-fem-1 Ubiquitin Ligase complex	VHL-Elongin BC-CUL2-RBX1 complex, None, CCDC22-MURR1-CUL2 complex	Cul2-RING ubiquitin ligase complex
KOG2075	0	0	0	0	0	11	13	18	664	936	0.909	0.5	0.2	0.077	BTBD17, BTBD6, BTBD2, BTBD1, BTBD3	BTB/POZ domain-containing protein 17 (Galectin-3-binding protein-like), BTB/POZ domain-containing protein 6 (Lens BTB domain protein), BTB/POZ domain-containing protein 2, BTB/POZ domain-containing protein 1 (Hepatitis C virus NS5A-transactivated protein 8) (HCV NS5A-transactivated protein 8), BTB/POZ domain-containing protein 3	protein-containing complex					SUBCELLULAR LOCATION: Secreted {ECO:0000305}., SUBCELLULAR LOCATION: Cytoplasm {ECO:0000250|UniProtKB:Q2LE78}. Note=Found in punctated bodies in the cytoplasm. {ECO:0000250|UniProtKB:Q2LE78}., SUBCELLULAR LOCATION: Cytoplasm {ECO:0000269|PubMed:12878161}. Note=Localizes to punctate or elongated cytoplasmic bodies. {ECO:0000269|PubMed:12878161}., SUBCELLULAR LOCATION: Cytoplasm {ECO:0000269|PubMed…
KOG4776	0	0	0	0	0	11	13	601	930	1288	1	0	0.2	0.923	CFDP1	Craniofacial development protein 1 (Bucentaur)	Swr1 complex		Swr1 chromatin remodelling complex		Swr1 complex	SUBCELLULAR LOCATION: Chromosome, centromere, kinetochore {ECO:0000269|PubMed:20813266}.
KOG3473	0	0	0	0	0	11	44	87	117	159	0.909	1	0.2	1	ELOC	Elongin-C (EloC) (Elongin 15 kDa subunit) (RNA polymerase II transcription factor SIII subunit C) (SIII p15) (Transcription elongation factor B polypeptide 1)	elongin complex, Cul5-RING ubiquitin ligase complex, Cul2-RING ubiquitin ligase complex	Ubiquitin E3 ligase (Neurl2, Tceb1, Tceb2, Cul5, Rbx1), Ubiquitin E3 ligase (VHL, TCEB1, TCEB2, CUL2, RBX1), Ubiquitin E3 ligase (ASB2, TCEB1, TCEB2, CUL5, RNF7), Ubiquitin E3 ligase (ASB1, TCEB1, TCEB2, CUL5, RNF7), Ubiquitin E3 ligase (ASB6, TCEB1, TCEB2, CUL5, RNF7), Ubiquitin E3 ligase (ASB7, TCEB1, TCEB2, CUL5, RNF7), Ubiquitin E3 ligase (ASB12, TCEB1, TCEB2, CUL5, RNF7), Ubiquitin E3 ligase…	Global genome repair CUL3/RAD7/RAD16/ELC1 ubiquitin ligase complex, CUL3-HRT1/ELC1/ELA1 ubiquitin ligase complex, CBC-fem-1 Ubiquitin Ligase complex	Ozz-E3, VHL-Elongin BC-CUL2-RBX1 complex, Asb2-Elongin BC-Cul5-Rbx2 complex, Asb1-Elongin BC-Cul5-Rbx2 complex, Asb6-Elongin BC-Cul5-Rbx2 complex, Asb7-Elongin BC-Cul5-Rbx2 complex, Asb12-Elongin BC-Cul5-Rbx2 complex, WSB1-Elongin BC-CUL5-RBX1 complex, None, ASB9-ELOBC-CUL5 quaternary complex; CRL, HIF1alpha-VBC complex, VBC complex	Global genome repair complex|GGR complex, Elc1/Ela1/Cul3/Hrt1 ubiquitin ligase complex|ELA1-ELC1 complex|Elc1/Ela1 complex, Cul2-RING ubiquitin ligase complex	SUBCELLULAR LOCATION: Nucleus {ECO:0000305}.
KOG4495	0	0	0	0	0	11	44	88	118	160	0.818	0	0	1	ELOB	Elongin-B (EloB) (Elongin 18 kDa subunit) (RNA polymerase II transcription factor SIII subunit B) (SIII p18) (Transcription elongation factor B polypeptide 2)	VCB complex, elongin complex, Cul2-RING ubiquitin ligase complex, Cul5-RING ubiquitin ligase complex	Ubiquitin E3 ligase (Neurl2, Tceb1, Tceb2, Cul5, Rbx1), Ubiquitin E3 ligase (VHL, TCEB1, TCEB2, CUL2, RBX1), Ubiquitin E3 ligase (ASB2, TCEB1, TCEB2, CUL5, RNF7), Ubiquitin E3 ligase (ASB1, TCEB1, TCEB2, CUL5, RNF7), Ubiquitin E3 ligase (ASB6, TCEB1, TCEB2, CUL5, RNF7), Ubiquitin E3 ligase (ASB7, TCEB1, TCEB2, CUL5, RNF7), Ubiquitin E3 ligase (ASB12, TCEB1, TCEB2, CUL5, RNF7), Ubiquitin E3 ligase…	CBC-fem-1 Ubiquitin Ligase complex	Ozz-E3, VHL-Elongin BC-CUL2-RBX1 complex, Asb2-Elongin BC-Cul5-Rbx2 complex, Asb1-Elongin BC-Cul5-Rbx2 complex, Asb6-Elongin BC-Cul5-Rbx2 complex, Asb7-Elongin BC-Cul5-Rbx2 complex, Asb12-Elongin BC-Cul5-Rbx2 complex, WSB1-Elongin BC-CUL5-RBX1 complex, None, ASB9-ELOBC-CUL5 quaternary complex; CRL, HIF1alpha-VBC complex, VBC complex	Cul2-RING ubiquitin ligase complex	SUBCELLULAR LOCATION: Nucleus {ECO:0000305}.
KOG1812	0	0	0	0	0	11	44	88	757	1062	0.909	1	0.4	1	ARIH2, RNF31, RNF216	E3 ubiquitin-protein ligase ARIH2 (ARI-2) (Protein ariadne-2 homolog) (EC 2.3.2.31) (RING-type E3 ubiquitin transferase ARIH2) (Triad1 protein), E3 ubiquitin-protein ligase RNF31 (EC 2.3.2.31) (HOIL-1-interacting protein) (HOIP) (RING finger protein 31) (RING-type E3 ubiquitin transferase RNF31) (Zinc in-between-RING-finger ubiquitin-associated domain protein), E3 ubiquitin-protein ligase RNF216 …	ubiquitin ligase complex, LUBAC complex, CD40 receptor complex	LUBAC complex, TNF-R1-associated signaling complex	LUBAC ubiquitin ligase complex	SHARPIN-HOIL1L-HOIP complex; Linear ubiquitin chain assembly complex; Ubiquitin ligase E3 LUBAC, native TNF-RSC; native TNF-R1 signaling complex; TNFR1-associated signaling complex	Linear ubiquitin chain assembly complex	SUBCELLULAR LOCATION: Nucleus {ECO:0000269|PubMed:16118314}. Cytoplasm {ECO:0000269|PubMed:19340006}., SUBCELLULAR LOCATION: Cytoplasm {ECO:0000250|UniProtKB:Q924T7}., SUBCELLULAR LOCATION: Cytoplasm.
KOG0845	0	0	0	0	0	28	33	63	81	110	1	1	1	1	NUP98, NCOA5	Nuclear pore complex protein Nup98-Nup96 (EC 3.4.21.-) [Cleaved into: Nuclear pore complex protein Nup98 (98 kDa nucleoporin) (Nucleoporin Nup98) (Nup98); Nuclear pore complex protein Nup96 (96 kDa nucleoporin) (Nucleoporin Nup96) (Nup96)], Nuclear receptor coactivator 5 (NCoA-5) (Coactivator independent of AF-2) (CIA)	nucleoplasm, nuclear pore, nuclear pore outer ring, nuclear pore nuclear basket, ribonucleoprotein complex	Nup 107-160 subcomplex, NPC subcomplex (NUP98, NUP107, NUP133, NUP160)	Nuclear pore complex	NPC subcomplex, None	Nuclear pore|NPC|yNPC, NPC	SUBCELLULAR LOCATION: Nucleus membrane {ECO:0000269|PubMed:10087256, ECO:0000269|PubMed:11106761, ECO:0000269|PubMed:11839768, ECO:0000269|PubMed:12191480, ECO:0000269|PubMed:12802065, ECO:0000269|PubMed:15229283, ECO:0000269|PubMed:20407419, ECO:0000269|PubMed:28221134}; Peripheral membrane protein; Nucleoplasmic side {ECO:0000269|PubMed:11839768}. Nucleus, nuclear pore complex {ECO:0000269|PubM…
KOG1909	0	0	0	0	0	28	33	63	81	110	0.909	0.5	0.4	1	RANGAP1	Ran GTPase-activating protein 1 (RanGAP1)	nuclear pore, nuclear pore cytoplasmic filaments		E3 ligase (RANBP2) complex		RanBP2/RanGAP1/Ubc9 complex|RanBP2 E3 SUMO ligase	SUBCELLULAR LOCATION: Cytoplasm {ECO:0000269|PubMed:15037602, ECO:0000305|PubMed:8146159}. Nucleus, nucleoplasm {ECO:0000269|PubMed:8146159}. Nucleus envelope {ECO:0000269|PubMed:11854305, ECO:0000269|PubMed:15037602}. Chromosome, centromere, kinetochore {ECO:0000269|PubMed:11854305}. Cytoplasm, cytoskeleton, spindle {ECO:0000269|PubMed:11854305, ECO:0000269|PubMed:15037602}. Note=Cytoplasmic dur…
KOG2445	0	0	0	0	0	28	33	63	81	110	1	1	0.4	1	SEH1L	Nucleoporin SEH1 (GATOR complex protein SEH1) (Nup107-160 subcomplex subunit SEH1) (SEC13-like protein)	nuclear pore outer ring, Seh1-associated complex, nuclear pore, GATOR2 complex	Nup 107-160 subcomplex, Nuclear pore complex, GATOR2 complex, GATOR complex, SOG complex	Nuclear pore complex, SEA complex, Nuclear pore complex, Nuclear pore complex, GATOR2 complex	NPC subcomplex, None, SZT2-orchestrated GATOR complex; SZT2\u2013GATOR1\u2013GATOR2 complex	Nuclear pore|NPC|yNPC, Seh1-associated complex, NPC, NPC, -	SUBCELLULAR LOCATION: Chromosome, centromere, kinetochore {ECO:0000269|PubMed:15146057, ECO:0000269|PubMed:17363900}. Nucleus, nuclear pore complex {ECO:0000269|PubMed:15146057, ECO:0000269|PubMed:17363900}. Lysosome membrane {ECO:0000269|PubMed:28199306}.
KOG4460	0	0	0	0	0	28	33	63	81	110	0.818	0.5	0	0.923	NUP88	Nuclear pore complex protein Nup88 (88 kDa nucleoporin) (Nucleoporin Nup88)	nuclear pore		Nuclear pore complex		NPC	SUBCELLULAR LOCATION: Nucleus, nuclear pore complex {ECO:0000269|PubMed:30543681}.
KOG0096	0	0	0	0	0	28	33	63	81	216	1	1	1	1	RAN, RAB42	GTP-binding nuclear protein Ran (Androgen receptor-associated protein 24) (GTPase Ran) (Ras-like protein TC4) (Ras-related nuclear protein), Ras-related protein Rab-42	nuclear pore, protein-containing complex, RNA nuclear export complex	Snurportin-CRM1-RanGTP complex, CRM1-RAN-PHAX-CBC complex (cap binding complex), ALL-1 supercomplex, IPO13-RAN-EIF1AX complex, TNPO2-RAN-NXF1 complex, RANBP1-RAN-KPNB1 complex, Importin alpha-CAS-RanGTP complex, KPNB1-RAN complex	cdm-RanGTP complex	None, Importin beta-RanGTP complex	Cadmus-RanGTP complex|Cdm-RanGTP complex|Imp13-RanGTP complex|Importin13-RanGTP complex	SUBCELLULAR LOCATION: Nucleus {ECO:0000269|PubMed:10679025, ECO:0000269|PubMed:12194828, ECO:0000269|PubMed:18617507, ECO:0000269|PubMed:1961752, ECO:0000269|PubMed:19753112, ECO:0000269|PubMed:31075303, ECO:0000269|PubMed:8421051, ECO:0000269|PubMed:8896452, ECO:0000269|PubMed:9351834, ECO:0000269|PubMed:9822603}. Nucleus envelope {ECO:0000269|PubMed:8896452, ECO:0000269|PubMed:9822603}. Cytopla…
KOG1900	0	0	0	0	0	28	33	63	81	245	1	1	0.4	1	NUP155	Nuclear pore complex protein Nup155 (155 kDa nucleoporin) (Nucleoporin Nup155)	nuclear pore inner ring, nuclear pore	GLE1-NUPL2-NUP155 complex	Nuclear pore complex	None	NPC, Nuclear pore|NPC|yNPC	SUBCELLULAR LOCATION: Nucleus, nuclear pore complex {ECO:0000250|UniProtKB:P37199}. Nucleus membrane {ECO:0000250|UniProtKB:P37199}; Peripheral membrane protein {ECO:0000250|UniProtKB:P37199}; Cytoplasmic side {ECO:0000250|UniProtKB:P37199}. Nucleus membrane {ECO:0000250|UniProtKB:P37199}; Peripheral membrane protein {ECO:0000250|UniProtKB:P37199}; Nucleoplasmic side {ECO:0000250|UniProtKB:P37199…
KOG3091	0	0	0	0	0	28	33	63	81	480	1	1	0.2	0.923	NUP54	Nucleoporin p54 (54 kDa nucleoporin)	nuclear pore central transport channel, nuclear pore, protein-containing complex		Nuclear pore complex		Nuclear pore|NPC|yNPC, NPC	SUBCELLULAR LOCATION: Nucleus, nuclear pore complex {ECO:0000250|UniProtKB:P70582}. Nucleus membrane {ECO:0000250|UniProtKB:P70582}; Peripheral membrane protein {ECO:0000250|UniProtKB:P70582}; Cytoplasmic side {ECO:0000250|UniProtKB:P70582}. Nucleus membrane {ECO:0000250|UniProtKB:P70582}; Peripheral membrane protein {ECO:0000250|UniProtKB:P70582}; Nucleoplasmic side {ECO:0000250|UniProtKB:P70582…
KOG4719	0	0	0	0	0	28	33	93	127	173	0.818	1	0.2	0.077	NUP153	Nuclear pore complex protein Nup153 (153 kDa nucleoporin) (Nucleoporin Nup153)	membrane, nuclear pore, nuclear pore nuclear basket		Nuclear pore complex		NPC, Nuclear pore|NPC|yNPC	SUBCELLULAR LOCATION: Nucleus. Nucleus membrane. Nucleus, nuclear pore complex. Note=Tightly associated with the nuclear membrane and lamina (By similarity). Localized to the nucleoplasmic side of the nuclear pore complex (NPC) core structure, forming a fibrous structure called the nuclear basket. Dissociates from the NPC structure early during prophase of mitosis. Integrated in the newly assembl…
KOG0424	0	0	0	0	0	28	33	94	128	174	1	1	1	1	UBE2I	SUMO-conjugating enzyme UBC9 (EC 2.3.2.-) (RING-type E3 SUMO transferase UBC9) (SUMO-protein ligase) (Ubiquitin carrier protein 9) (Ubiquitin carrier protein I) (Ubiquitin-conjugating enzyme E2 I) (Ubiquitin-protein ligase I) (p18)	transferase complex	NR3C2-UBC9-SRC-1 complex, PIAS1-SUMO1-UBC9 complex	E3 ligase (RANBP2) complex	None, PIAS1-SUMO1-UBE2I ternary complex	RanBP2/RanGAP1/Ubc9 complex|RanBP2 E3 SUMO ligase	SUBCELLULAR LOCATION: Nucleus {ECO:0000269|PubMed:16631117, ECO:0000269|PubMed:19744555, ECO:0000269|PubMed:22214662, ECO:0000269|PubMed:27068747}. Cytoplasm {ECO:0000269|PubMed:22214662}. Note=Mainly nuclear (By similarity). In spermatocytes, localizes in synaptonemal complexes (PubMed:8610150). Recruited by BCL11A into the nuclear body (By similarity). {ECO:0000250|UniProtKB:P63280, ECO:0000269…
KOG0647	0	0	0	0	0	28	33	94	128	174	1	1	0.4	0.923	RAE1	mRNA export factor (Rae1 protein homolog) (mRNA-associated protein mrnp 41)	nuclear pore		Nuclear pore complex		Nuclear pore|NPC|yNPC, NPC	SUBCELLULAR LOCATION: Cytoplasm {ECO:0000269|PubMed:9256445}. Nucleus {ECO:0000269|PubMed:9256445}. Cytoplasm, cytoskeleton, spindle pole {ECO:0000269|PubMed:17172455}. Note=Recruited from interphase nuclei to spindle MTs during mitosis. {ECO:0000269|PubMed:17172455}.
KOG1769	0	0	0	0	0	28	33	94	128	174	1	0.5	1	1	SUMO1P1, SUMO3, SUMO2, SUMO1, SUMO4, NFATC2IP	Small ubiquitin-related modifier 5 (SUMO-5) (SUMO1 pseudogene 1) (Ubiquitin-like 2) (Ubiquitin-like 6), Small ubiquitin-related modifier 3 (SUMO-3) (SMT3 homolog 1) (SUMO-2) (Ubiquitin-like protein SMT3A) (Smt3A), Small ubiquitin-related modifier 2 (SUMO-2) (HSMT3) (SMT3 homolog 2) (SUMO-3) (Sentrin-2) (Ubiquitin-like protein SMT3B) (Smt3B), Small ubiquitin-related modifier 1 (SUMO-1) (GAP-modify…	nuclear pore, SUMO ligase complex	Nfatc2ip-Prmt1 complex, ZNF198-SUMO1 complex, TCF4-CTNNB1-SUMO1-EP300-HADAC6 complex, SUMO1-SUA1-UBA2 complex, PIAS1-SUMO1-UBC9 complex, SUMO1-SYT7 complex, Junb-Sumo1 complex		None, None, PIAS1-SUMO1-UBE2I ternary complex		SUBCELLULAR LOCATION: Nucleus {ECO:0000269|PubMed:27211601}. Note=Forms prominent non-membrane-bound structures in the nucleus. {ECO:0000269|PubMed:27211601}., SUBCELLULAR LOCATION: Cytoplasm. Nucleus. Nucleus, PML body {ECO:0000250}., SUBCELLULAR LOCATION: Nucleus. Nucleus, PML body., SUBCELLULAR LOCATION: Nucleus membrane {ECO:0000269|PubMed:10574707, ECO:0000269|PubMed:12383504}. Nucleus speck…
KOG2412	0	0	0	0	0	28	33	94	128	174	0.818	0.5	0.6	1	GLE1	mRNA export factor GLE1 (hGLE1) (GLE1 RNA export mediator) (GLE1-like protein) (Nucleoporin GLE1)	ciliary basal body, centriole, nuclear envelope, centrosome, nuclear pore cytoplasmic filaments, nuclear pore	GLE1-NUPL2-NUP155 complex	Nuclear pore complex	None	Nuclear pore|NPC|yNPC, NPC	SUBCELLULAR LOCATION: Nucleus {ECO:0000269|PubMed:12668658}. Cytoplasm {ECO:0000269|PubMed:12668658}. Note=Shuttles between the nucleus and the cytoplasm (PubMed:12668658). Shuttling is essential for its mRNA export function (PubMed:12668658). {ECO:0000269|PubMed:12668658}.; SUBCELLULAR LOCATION: [Isoform 1]: Cytoplasm {ECO:0000269|PubMed:12668658}. Nucleus, nuclear pore complex {ECO:0000269|PubM…
KOG2724	0	0	0	0	0	28	33	94	128	174	0.818	0	0	0.923	NUP50	Nuclear pore complex protein Nup50 (50 kDa nucleoporin) (Nuclear pore-associated protein 60 kDa-like) (Nucleoporin Nup50)	nuclear pore		Nuclear pore complex		NPC	SUBCELLULAR LOCATION: Nucleus, nuclear pore complex {ECO:0000269|PubMed:12802065}. Nucleus membrane {ECO:0000250|UniProtKB:O08587}; Peripheral membrane protein {ECO:0000250|UniProtKB:O08587}; Nucleoplasmic side {ECO:0000250|UniProtKB:O08587}. Note=Localizes to the nucleoplasmic fibrils of the nuclear pore complex (By similarity). Dissociates from the NPC structure early during prophase of mitosis…
KOG4285	0	0	0	0	0	28	33	94	128	174	0.909	0.5	0	1	NUP35	Nucleoporin NUP35 (35 kDa nucleoporin) (Mitotic phosphoprotein 44) (MP-44) (Nuclear pore complex protein Nup53) (Nucleoporin NUP53)	nuclear pore central transport channel, nuclear pore nuclear basket, nuclear pore		Nuclear pore complex		NPC	SUBCELLULAR LOCATION: Nucleus, nuclear pore complex {ECO:0000269|PubMed:12196509}. Nucleus membrane {ECO:0000269|PubMed:15703211}; Peripheral membrane protein {ECO:0000269|PubMed:15703211}. Note=Tightly associated with the nuclear membrane and lamina. {ECO:0000269|PubMed:15703211}.
KOG3630	0	0	0	0	0	28	33	94	136	185	0.909	0	0	0.154	NUP214	Nuclear pore complex protein Nup214 (214 kDa nucleoporin) (Nucleoporin Nup214) (Protein CAN)	nuclear pore, cytoplasmic side of nuclear pore		Nuclear pore complex		NPC, Nuclear pore|NPC|yNPC	SUBCELLULAR LOCATION: Nucleus, nuclear pore complex {ECO:0000269|PubMed:8108440}. Note=Cytoplasmic side of the nuclear pore complex. {ECO:0000269|PubMed:8108440}.
KOG3763	0	0	0	0	0	28	33	205	333	486	1	0.5	0	0	NXF2; NXF2B, NXF5, NXF3, NXF1	Nuclear RNA export factor 2 (Cancer/testis antigen 39) (CT39) (TAP-like protein 2) (TAPL-2), Nuclear RNA export factor 5 (TAP-like protein 1) (TAPL-1), Nuclear RNA export factor 3 (TAP-like protein 3) (TAPL-3), Nuclear RNA export factor 1 (Tip-associated protein) (Tip-associating protein) (mRNA export factor TAP)	nuclear RNA export factor complex, nuclear pore	Exon junction complex, Postsplicing complex, TNPO2-RAN-NXF1 complex	mRNA nuclear export factor complex, MEX67-MTR2, mRNA nuclear export factor complex, NXF2-NXT1, mRNA nuclear export factor NXF2-NXT2, mRNA nuclear export factor NXF5-NXT1, mRNA nuclear export factor NXF5-NXT2, mRNA nuclear export factor complex, NXF3-NXT1, mRNA nuclear export factor NXF3-NXT2, mRNA nuclear export factor NXF1-NXT1, mRNA nuclear export factor NXF1-NXT2	EJC complex, None	-	SUBCELLULAR LOCATION: Nucleus, nucleoplasm. Cytoplasm. Note=Localized in the nucleoplasm and at the nuclear envelope. Shuttles between the nucleus and the cytoplasm., SUBCELLULAR LOCATION: Cytoplasm. Nucleus. Note=Mainly localized in the cytoplasm of cells and more particularly in the cell body and neurites of hippocampal neurons. Although nuclear localization is also observed. Not detected at nu…
KOG0321	0	0	0	0	0	141	189	398	640	906	0.818	0.5	0	0.923	WDR97, DTL	WD repeat-containing protein 97, Denticleless protein homolog (DDB1- and CUL4-associated factor 2) (Lethal(2) denticleless protein homolog) (Retinoic acid-regulated nuclear matrix-associated protein)	Cul4A-RING E3 ubiquitin ligase complex, Cul4B-RING E3 ubiquitin ligase complex, Cul4-RING E3 ubiquitin ligase complex	CUL4B-DDB1-DTL-CSN complex, CUL4A-DDB1-DTL complex		None		NA, SUBCELLULAR LOCATION: Nucleus {ECO:0000269|PubMed:26431207}. Nucleus membrane; Peripheral membrane protein; Nucleoplasmic side. Cytoplasm, cytoskeleton, microtubule organizing center, centrosome. Chromosome. Note=Nuclear matrix-associated protein. Translocates from the interphase nucleus to the metaphase cytoplasm during mitosis.
KOG3129	0	0	0	0	0	224	289	562	879	1229	1	1	1	1	PSMD9	26S proteasome non-ATPase regulatory subunit 9 (26S proteasome regulatory subunit p27)	proteasome regulatory particle	PA700 complex, PA700-20S-PA28 complex		19S complex, proteasome
KOG2042	0	0	0	0	0	231	297	577	899	1254	1	1	1	1	UBOX5, UBE4B, UBE4A	RING finger protein 37 (EC 2.3.2.27) (RING-type E3 ubiquitin transferase RNF37) (U-box domain-containing protein 5) (UbcM4-interacting protein 5) (hUIP5) (Ubiquitin-conjugating enzyme 7-interacting protein 5), Ubiquitin conjugation factor E4 B (EC 2.3.2.27) (Homozygously deleted in neuroblastoma 1) (RING-type E3 ubiquitin transferase E4 B) (Ubiquitin fusion degradation protein 2), Ubiquitin conju…	ubiquitin ligase complex		CDC48-CDC23-UFD2 complex		-	SUBCELLULAR LOCATION: Nucleus {ECO:0000269|PubMed:11274149, ECO:0000269|PubMed:11435423}. Note=Enriched in nuclear bodies. {ECO:0000269|PubMed:11274149}., SUBCELLULAR LOCATION: Cytoplasm {ECO:0000269|PubMed:17369820}. Nucleus {ECO:0000250|UniProtKB:Q9ES00}., SUBCELLULAR LOCATION: Cytoplasm {ECO:0000250|UniProtKB:E9Q735}.
KOG4645	0	0	0	0	0	238	308	608	941	1302	0.909	0.5	0.2	0	MAP3K4	Mitogen-activated protein kinase kinase kinase 4 (EC 2.7.11.25) (MAP three kinase 1) (MAPK/ERK kinase kinase 4) (MEK kinase 4) (MEKK 4)		Axin-Mekk4 complex, Ccd1-Mekk4 complex, AXIN-MEKK4-CCD1 complex		None		SUBCELLULAR LOCATION: Cytoplasm, perinuclear region {ECO:0000250}. Note=Localized in perinuclear vesicular-like structures, probably Golgi-associated vesicles. {ECO:0000250}.
KOG1852	0	0	0	0	0	274	353	675	1034	1419	0.818	0.5	0.2	0	MOB4	MOB-like protein phocein (2C4D) (Class II mMOB1) (Mob1 homolog 3) (Mob3) (Mps one binder kinase activator-like 3) (Preimplantation protein 3)		STRIPAK complex		Striatin-interacting phosphatase and kinase complex		SUBCELLULAR LOCATION: Cytoplasm, perinuclear region {ECO:0000269|PubMed:11319234}. Membrane {ECO:0000269|PubMed:11319234}; Peripheral membrane protein {ECO:0000269|PubMed:11319234}. Golgi apparatus, Golgi stack membrane {ECO:0000269|PubMed:11319234}; Peripheral membrane protein {ECO:0000269|PubMed:11319234}. Note=In a perinuclear punctate pattern. Associated with membranes and the Golgi stacks.
KOG1243	0	0	0	0	0	429	538	911	1316	1721	1	1	0.8	1	SCYL3, SCYL1	Protein-associating with the carboxyl-terminal domain of ezrin (Ezrin-binding protein PACE-1) (SCY1-like protein 3), N-terminal kinase-like protein (Coated vesicle-associated kinase of 90 kDa) (SCY1-like protein 1) (Telomerase regulation-associated protein) (Telomerase transcriptional element-interacting factor) (Teratoma-associated tyrosine kinase)	COPI vesicle coat	NUMAC complex (nucleosomal methylation activator complex)		CARM1-associated complex		SUBCELLULAR LOCATION: Cytoplasm {ECO:0000269|PubMed:12651155}. Golgi apparatus {ECO:0000269|PubMed:12651155}. Cell projection, lamellipodium {ECO:0000269|PubMed:12651155}. Note=Colocalized with EZR/VIL2, actin and CD44 in lamellipodia., SUBCELLULAR LOCATION: Cytoplasm, cytoskeleton, microtubule organizing center, centrosome {ECO:0000269|PubMed:18556652}. Endoplasmic reticulum-Golgi intermediate c…
KOG1477	0	0	0	0	5	6	7	9	11	13	1	1	1	1	RANBP10, SPRYD3, RANBP9	Ran-binding protein 10 (RanBP10), SPRY domain-containing protein 3, Ran-binding protein 9 (RanBP9) (BPM-L) (BPM90) (Ran-binding protein M) (RanBPM) (RanBP7)	ubiquitin ligase complex, ubiquitin ligase complex, microtubule associated complex	RANBPM-Muskelin-TWA1-HSMpp8 complex, RANBPM-SMP1 complex, CTLH complex, PLXNA1-RANBPM complex, PLXNA2-RANBPM complex, PLXNA3-RANBPM complex, PLXNA4-RANBPM complex	GID ubiquitin ligase complex	None, RANBPM-MKLN1-MAEA-RMND5A-ARMC8 complex	GID E3 ligase|GID ubiquitin ligase complex|FBP degradation complex	SUBCELLULAR LOCATION: Cytoplasm, cytosol {ECO:0000269|PubMed:18222118}. Nucleus {ECO:0000269|PubMed:18222118}. Note=Predominantly cytoplasmic., NA, SUBCELLULAR LOCATION: Cytoplasm {ECO:0000269|PubMed:11470507, ECO:0000269|PubMed:14511641, ECO:0000269|PubMed:15381419, ECO:0000269|PubMed:15558019, ECO:0000269|PubMed:17467196, ECO:0000269|PubMed:18222118, ECO:0000269|PubMed:24143168}. Nucleus {ECO:0…
KOG0293	0	0	0	0	5	6	7	27	32	40	1	0.5	0.8	1	WDR26	WD repeat-containing protein 26 (CUL4- and DDB1-associated WDR protein 2) (Myocardial ischemic preconditioning up-regulated protein 2)	GID complex, ubiquitin ligase complex	CUL4B-DDB1-WDR26 complex	GID ubiquitin ligase complex	None	GID E3 ligase|GID ubiquitin ligase complex|FBP degradation complex	SUBCELLULAR LOCATION: Cytoplasm {ECO:0000269|PubMed:15378603}. Nucleus {ECO:0000269|PubMed:29911972}. Mitochondrion {ECO:0000250|UniProtKB:F1LTR1}.
KOG1320	0	0	0	0	5	6	7	623	961	1331	0.727	0.5	1	1	HTRA2, TYSND1, HTRA1	Serine protease HTRA2, mitochondrial (EC 3.4.21.108) (High temperature requirement protein A2) (HtrA2) (Omi stress-regulated endoprotease) (Serine protease 25) (Serine proteinase OMI), Peroxisomal leader peptide-processing protease (EC 3.4.21.-) (Trypsin domain-containing protein 1) [Cleaved into: Peroxisomal leader peptide-processing protease, 15 kDa form; Peroxisomal leader peptide-processing p…	CD40 receptor complex, serine-type endopeptidase complex	LATS1-HTRA2-BIRC4 complex		None		SUBCELLULAR LOCATION: Mitochondrion intermembrane space. Mitochondrion membrane {ECO:0000305}; Single-pass membrane protein {ECO:0000305}. Note=Predominantly present in the intermembrane space. Released into the cytosol following apoptotic stimuli, such as UV treatment, and stimulation of mitochondria with caspase-8 truncated BID/tBID., SUBCELLULAR LOCATION: Peroxisome {ECO:0000269|PubMed:2200206…
KOG1942	0	0	0	0	8	10	12	17	20	25	1	1	1	1	RUVBL1	RuvB-like 1 (EC 3.6.4.12) (49 kDa TATA box-binding protein-interacting protein) (49 kDa TBP-interacting protein) (54 kDa erythrocyte cytosolic protein) (ECP-54) (INO80 complex subunit H) (Nuclear matrix protein 238) (NMP 238) (Pontin 52) (TIP49a) (TIP60-associated protein 54-alpha) (TAP54-alpha)	Swr1 complex, Ino80 complex, NuA4 histone acetyltransferase complex, R2TP complex, MLL1 complex, ribonucleoprotein complex	INO80 chromatin remodeling complex, SRCAP-associated chromatin remodeling complex, TIP60 histone acetylase complex, NuA4/Tip60-HAT complex, URI complex (Unconventional prefoldin RPB5 Interactor), NuA4/Tip60-HAT complex B, NuA4/Tip60-HAT complex A, DMAP1-associated complex, p400-associated complex, c-MYC-ATPase-helicase complex, TIP49-TIP48-BAF53 complex, NuA4/Tip60 HAT complex, MLL1-WDR5 complex	INO80 chromatin remodeling complex, SRCAP chromatin remodeling complex, NuA4 histone acetyltransferase complex, INO80 chromatin remodeling complex, R2TP co-chaperone complex, Swr1 chromatin remodelling complex, INO80 chromatin remodeling complex, SRCAP chromatin remodeling complex, NuA4 histone acetyltransferase complex, R2TP core co-chaperone complex, PAQosome co-chaperone complex, R2SP co-chape…	INO80 complex, None, TIP60-HAT complex, Prefoldin-like complex, ING3-TIP60 complex	Actl6a:Actr5:Actr8:Ino80b:Ino80c:Ino80d:Ino80e:Ino80:Mcrs1:Nfrkb:Ruvbl1:Ruvbl2:Amida:Yy1:Uchl5|Arp4:Actr5:Actr8:Ino80b:Ino80c:Ino80d:Ino80e:Ino80:Mcrs1:Nfrkb:Ruvbl1:Ruvbl2:Tfpt:Yy1:Uchl5|Baf53a:Actr5:Actr8:Ino80b:Ino80c:Ino80d:Ino80e:Ino80:Mcrs1:Nfrkb:Ruvbl1:Ruvbl2:Tfpt:Yy1:Uchl5, Srcap-containing complex|Actl6a:Actr6:Dmap1:Ruvbl1:Ruvbl2:Swi2/Snf2-related cbp activator protein:Vps72:Yeats4:Znhit1…	SUBCELLULAR LOCATION: Nucleus matrix. Nucleus, nucleoplasm. Cytoplasm. Membrane. Cytoplasm, cytoskeleton, microtubule organizing center, centrosome. Dynein axonemal particle {ECO:0000250|UniProtKB:Q9DE26}. Note=Mainly localized in the nucleus, associated with nuclear matrix or in the nuclear cytosol, although it is also present in the cytoplasm and associated with the cell membranes. In prophase …
KOG2680	0	0	0	0	8	10	12	17	20	25	1	1	1	1	RUVBL2	RuvB-like 2 (EC 3.6.4.12) (48 kDa TATA box-binding protein-interacting protein) (48 kDa TBP-interacting protein) (51 kDa erythrocyte cytosolic protein) (ECP-51) (INO80 complex subunit J) (Repressing pontin 52) (Reptin 52) (TIP49b) (TIP60-associated protein 54-beta) (TAP54-beta)	Swr1 complex, Ino80 complex, NuA4 histone acetyltransferase complex, R2TP complex, MLL1 complex, ribonucleoprotein complex	INO80 chromatin remodeling complex, SRCAP-associated chromatin remodeling complex, TIP60 histone acetylase complex, NuA4/Tip60-HAT complex, URI complex (Unconventional prefoldin RPB5 Interactor), NuA4/Tip60-HAT complex B, NuA4/Tip60-HAT complex A, DMAP1-associated complex, p400-associated complex, c-MYC-ATPase-helicase complex, TIP49-TIP48-BAF53 complex, NuA4/Tip60 HAT complex	INO80 chromatin remodeling complex, R2TP co-chaperone complex, Swr1 chromatin remodelling complex, INO80 chromatin remodeling complex, SRCAP chromatin remodeling complex, NuA4 histone acetyltransferase complex, INO80 chromatin remodeling complex, SRCAP chromatin remodeling complex, NuA4 histone acetyltransferase complex, R2TP core co-chaperone complex, PAQosome co-chaperone complex, R2SP co-chape…	INO80 complex, None, TIP60-HAT complex, Prefoldin-like complex, ING3-TIP60 complex	INO80 chromatin remodeling complex|Ino80 ATPase, -, Swr1 complex, Actl6a:Actr5:Actr8:Ino80b:Ino80c:Ino80d:Ino80e:Ino80:Mcrs1:Nfrkb:Ruvbl1:Ruvbl2:Amida:Yy1:Uchl5|Arp4:Actr5:Actr8:Ino80b:Ino80c:Ino80d:Ino80e:Ino80:Mcrs1:Nfrkb:Ruvbl1:Ruvbl2:Tfpt:Yy1:Uchl5|Baf53a:Actr5:Actr8:Ino80b:Ino80c:Ino80d:Ino80e:Ino80:Mcrs1:Nfrkb:Ruvbl1:Ruvbl2:Tfpt:Yy1:Uchl5, Srcap-containing complex|Actl6a:Actr6:Dmap1:Ruvbl1:…	SUBCELLULAR LOCATION: Nucleus matrix. Nucleus, nucleoplasm. Cytoplasm. Membrane. Dynein axonemal particle {ECO:0000250|UniProtKB:Q9DE27}. Note=Mainly localized in the nucleus, associated with nuclear matrix or in the nuclear cytosol. Although it is also present in the cytoplasm and associated with the cell membranes.
KOG0679	0	0	0	0	8	10	12	17	268	384	1	0.5	1	1	ACTL6B, ACTL6A	Actin-like protein 6B (53 kDa BRG1-associated factor B) (Actin-related protein Baf53b) (ArpNalpha) (BRG1-associated factor 53B) (BAF53B), Actin-like protein 6A (53 kDa BRG1-associated factor A) (Actin-related protein Baf53a) (ArpNbeta) (BRG1-associated factor 53A) (BAF53A) (INO80 complex subunit K)	SWI/SNF complex, NuA4 histone acetyltransferase complex, nBAF complex, SWI/SNF complex, NuA4 histone acetyltransferase complex, Ino80 complex, npBAF complex, protein-containing complex	BAF complex, PBAF complex (Polybromo- and BAF containing complex), BAF complex, SWI-SNF chromatin remodeling-related-BRCA1 complex, INO80 chromatin remodeling complex, SRCAP-associated chromatin remodeling complex, TIP60 histone acetylase complex, NuA4/Tip60-HAT complex, Brg1-associated complex I, Brm-associated complex, BRG1-SIN3A complex, BRM-SIN3A complex, SIN3-ING1b complex II, LARC complex (…	Polybromo-associated SWI/SNF ATP-dependent chromatin remodeling complex, ACTL6B variant, Neuron-specific SWI/SNF ATP-dependent chromatin remodeling complex, ARID1A-SMARCA2 variant, Brain-specific SWI/SNF ATP-dependent chromatin remodeling complex, ARID1A-SMARCA2 variant, SWI/SNF ATP-dependent chromatin remodeling complex, ACTL6B-ARID1A-SMARCA2 variant, SWI/SNF ATP-dependent chromatin remodeling c…	SWI/SNF complex A, SWI/SNF complex B, SWI/SNF complex A, None, INO80 complex, TIP60-HAT complex, SWI/SNF-A complex, BRM containing SWI/SNF remodeling complex, BRM-Sin3A-HDAC containing SWI/SNF remodeling complex, BRG1 containing SWI/SNF remodeling complex, WSTF containing complex, SWI/SNF-B complex, ENL-associated BAF250b-containing SWI/SNF complex, ENL-associated BAF250a-containing SWI/SNF compl…	Polybromo-associated SWI/SNF ATP-dependent chromatin remodelling complex|Polybromo-associated SWI/SNF complex|pBAF complex|Polybromo-associated SWI/SNF ATP-dependent chromatin remodeling complex|Polybromo-associated BAF ATP-dependent chromatin remodelling complex|Polybromo-associated Brahma complex|SWI/SNF-B complex|Polybromo-associated SWItch/Sucrose Non-Fermentable complex|Polybromo-associated …	SUBCELLULAR LOCATION: Nucleus {ECO:0000303|PubMed:26601204}., SUBCELLULAR LOCATION: Nucleus {ECO:0000269|PubMed:18026119}.
KOG2747	0	0	0	0	8	10	12	17	487	698	1	1	1	1	KAT7, SAMD1, KAT6B, KAT6A, KAT5, KAT8	Histone acetyltransferase KAT7 (EC 2.3.1.48) (Histone acetyltransferase binding to ORC1) (Lysine acetyltransferase 7) (MOZ, YBF2/SAS3, SAS2 and TIP60 protein 2) (MYST-2), Sterile alpha motif domain-containing protein 1 (SAM domain-containing protein 1) (Atherin), Histone acetyltransferase KAT6B (EC 2.3.1.48) (Histone acetyltransferase MOZ2) (MOZ, YBF2/SAS3, SAS2 and TIP60 protein 4) (MYST-4) (Mon…	histone acetyltransferase complex, histone H3-K14 acetyltransferase complex, MOZ/MORF histone acetyltransferase complex, nucleosome, histone acetyltransferase complex, Swr1 complex, NuA4 histone acetyltransferase complex, transcription regulator complex, Piccolo NuA4 histone acetyltransferase complex, histone acetyltransferase complex, MSL complex, histone acetyltransferase complex, MLL1 complex	ING4 complex (ING4, JADE1, KAT7, MEAF6), ING4 complex (ING4, JADE2, KAT7, MEAF6), ING4 complex (ING4, JADE3, KAT7, MEAF6), ING5 complex (ING5, JADE1, KAT7, MEAF6), ING5 complex (ING5, JADE2, KAT7, MEAF6), ING5 complex (ING5, JADE3, KAT7, MEAF6), ING5 (BRPF1, MOZ, MORF) complex, ING5 (BRPF2, MOZ, MORF) complex, ING5 (BRPF3, MOZ, MORF) complex, TIP60 histone acetylase complex, NuA4/Tip60-HAT comple…	HBO1-4.1 histone acetyltransferase complex, HBO1-4.2 histone acetyltransferase complex, HBO1-4.3 histone acetyltransferase complex, HBO1-5.1 histone acetyltransferase complex, HBO1-5.2 histone acetyltransferase complex, HBO1-5.3 histone acetyltransferase complex, NuA3 histone acetyltransferase complex, SAS acetyltransferase complex, NuA4 histone acetyltransferase complex, Piccolo NuA4 histone ace…	ING4 complex (ING4, PHF17, HBO1, C1orf149), ING4 complex (ING4, PHF15, HBO1, C1orf149), ING4 complex (ING4, PHF16, HBO1, C1orf149), ING5 complex (ING5, PHF17, HBO1, C1orf149), ING5 complex (ING5, PHF15, HBO1, C1orf149), ING5 complex (ING5, PHF16, HBO1, C1orf149), ING5 (BRPF1, KAT6A, KAT6B) complex, ING5 (BRPF2, KAT6A, KAT6B) complex, ING5 (BRPF3, KAT6A, KAT6B) complex, TIP60-HAT complex, None, IN…	ING4:JADE1:HBO1:MEAF6 complex|ING4:JADE1:HBOa:MEAF6 complex|ING4:JADE1:MYST2:MEAF6 complex|ING4:JADE1:KAT7:CENP-28 complex|ING4:JADE1:KAT7:EAF6 complex|ING4:KIAA1807:KAT7:MEAF6 complex|ING4:PHF17:KAT7:MEAF6 complex, ING4:KIAA0239:KAT7:MEAF6 complex|ING4:PHF15:KAT7:MEAF6 complex|ING4:JADE2:HBO1:MEAF6complex|ING4:JADE2:HBOa:MEAF6 complex|ING4:JADE2:MYST2:MEAF6 complex|ING4:JADE2:KAT7:CENP-28 comple…	SUBCELLULAR LOCATION: Nucleus {ECO:0000269|PubMed:10930412, ECO:0000269|PubMed:11278932, ECO:0000269|PubMed:16387653, ECO:0000269|PubMed:24065767, ECO:0000269|PubMed:28719581}. Chromosome {ECO:0000269|PubMed:18832067, ECO:0000269|PubMed:19187766, ECO:0000269|PubMed:20129055, ECO:0000269|PubMed:21753189, ECO:0000269|PubMed:24065767, ECO:0000269|PubMed:28719581}. Chromosome, centromere {ECO:0000269…
KOG4317	0	0	0	0	8	10	12	17	509	730	0.909	0	1	1	ZNHIT2	Zinc finger HIT domain-containing protein 2 (Protein FON)
KOG4648	0	0	0	0	8	10	12	61	79	108	0.909	1	0.2	0.923	RPAP3	RNA polymerase II-associated protein 3	chaperone complex, R2TP complex		R2TP core co-chaperone complex, PAQosome co-chaperone complex, R2T co-chaperone complex		-, RPAP3/R2TP/prefoldin-like complex|Particle for Arrangement of Quaternary structure complex|R2TP/PFDL complex, R2TP-like complex
KOG3130	0	0	0	0	8	10	12	61	129	175	0.909	1	0.8	0.923	URI1	Unconventional prefoldin RPB5 interactor 1 (Protein NNX3) (Protein phosphatase 1 regulatory subunit 19) (RNA polymerase II subunit 5-mediating protein) (RPB5-mediating protein)		URI complex (Unconventional prefoldin RPB5 Interactor)	URI1 prefoldin co-chaperone complex, PAQosome co-chaperone complex	Prefoldin-like complex	non-canonical prefoldin-like complex|PFDL module, RPAP3/R2TP/prefoldin-like complex|Particle for Arrangement of Quaternary structure complex|R2TP/PFDL complex	SUBCELLULAR LOCATION: Nucleus. Cytoplasm. Mitochondrion. Cell projection, dendrite {ECO:0000250}. Note=Colocalizes with PFDN2, PFDN4, PPP1CC, RPS6KB1 and STAP1 at mitochondrion.
KOG3047	0	0	0	0	8	10	12	61	129	377	0.818	1	1	0.692	UXT	Protein UXT (Androgen receptor trapped clone 27 protein) (ART-27) (Ubiquitously expressed transcript protein)			URI1 prefoldin co-chaperone complex, PAQosome co-chaperone complex		non-canonical prefoldin-like complex|PFDL module, RPAP3/R2TP/prefoldin-like complex|Particle for Arrangement of Quaternary structure complex|R2TP/PFDL complex	SUBCELLULAR LOCATION: [Isoform 1]: Cytoplasm {ECO:0000269|PubMed:21307340}.; SUBCELLULAR LOCATION: Cytoplasm {ECO:0000269|PubMed:21307340, ECO:0000305|PubMed:28106301}. Nucleus {ECO:0000269|PubMed:11854421, ECO:0000269|PubMed:17620405, ECO:0000269|PubMed:21307340, ECO:0000305|PubMed:28106301}. Cytoplasm, cytoskeleton, microtubule organizing center, centrosome {ECO:0000269|PubMed:16221885}. Cytopl…
KOG4356	0	0	0	0	8	10	12	62	80	109	0.909	1	0.8	0.231	PIH1D2, DNAAF2, PIH1D1	PIH1 domain-containing protein 2, Protein kintoun (Dynein assembly factor 2, axonemal), PIH1 domain-containing protein 1 (Nucleolar protein 17 homolog)	ribonucleoprotein complex, R2TP complex, ribonucleoprotein complex, R2TP complex, pre-snoRNP complex	DNAAF2-HEATR2-SPAG1 complex	R2TP co-chaperone complex, R2SP co-chaperone complex, R2SD co-chaperone complex, R2TP core co-chaperone complex, PAQosome co-chaperone complex	None	-, R2TP-like complex, -, RPAP3/R2TP/prefoldin-like complex|Particle for Arrangement of Quaternary structure complex|R2TP/PFDL complex	NA, SUBCELLULAR LOCATION: Cytoplasm {ECO:0000255|HAMAP-Rule:MF_03069, ECO:0000269|PubMed:19052621}. Dynein axonemal particle {ECO:0000250|UniProtKB:B1H1W9}. Note=Localizes in the apical cytoplasm around the gamma-tubulin-positive pericentriolar region, not in the cilia. {ECO:0000255|HAMAP-Rule:MF_03069}., SUBCELLULAR LOCATION: Nucleus {ECO:0000250|UniProtKB:Q9CQJ2}.
ENOG502QRKB	0	0	0	0	8	10	12	70	90	121	0.727	1	0.8	0.231	DNAAF10	Dynein axonemal assembly factor 10 (WD repeat-containing protein 92) (WD repeat-containing protein Monad)			PAQosome co-chaperone complex		RPAP3/R2TP/prefoldin-like complex|Particle for Arrangement of Quaternary structure complex|R2TP/PFDL complex	SUBCELLULAR LOCATION: Dynein axonemal particle {ECO:0000250|UniProtKB:A8J3F6}.
ENOG502QUNA	0	0	0	0	8	10	12	484	764	1073	0.727	1	0.2	0	DPCD	Protein DPCD
KOG1522	0	0	0	0	8	10	22	38	50	65	1	1	1	1	POLR2C	DNA-directed RNA polymerase II subunit RPB3 (RNA polymerase II subunit 3) (RNA polymerase II subunit B3) (DNA-directed RNA polymerase II 33 kDa polypeptide) (RPB33) (DNA-directed RNA polymerase II subunit C) (RPB31)	RNA polymerase II, core complex, DNA-directed RNA polymerase complex	RNA polymerase II holoenzyme complex, RNA polymerase II core complex, RNA polymerase II (RNAPII), BRCA1-core RNA polymerase II complex, RPAP1-RPB2-RPB3 complex, BRCA1-RNA polymerase II complex	DNA-directed RNA polymerase II complex	None	RNA polymerase II|Pol II|RNA polymerase 2	SUBCELLULAR LOCATION: Nucleus {ECO:0000269|PubMed:9852112}.
KOG0214	0	0	0	0	8	10	22	38	50	66	1	1	1	1	POLR2B	DNA-directed RNA polymerase II subunit RPB2 (EC 2.7.7.6) (DNA-directed RNA polymerase II 140 kDa polypeptide) (DNA-directed RNA polymerase II subunit B) (RNA polymerase II subunit 2) (RNA polymerase II subunit B2)	RNA polymerase II, core complex, DNA-directed RNA polymerase complex	RNA polymerase II holoenzyme complex, RNA polymerase II core complex, FCP1-associated protein complex, Integrator-RNAPII complex, Menin-associated histone methyltransferase complex, RNA polymerase II (RNAPII), BRCA1-core RNA polymerase II complex, RPAP1-RPB2-RPB3 complex, BRCA1-RNA polymerase II complex	DNA-directed RNA polymerase II complex	None, menin HMTase complex	RNA polymerase II|Pol II|RNA polymerase 2	SUBCELLULAR LOCATION: Nucleus {ECO:0000269|PubMed:9852112}.
KOG1521	0	0	0	0	8	10	22	38	50	66	1	1	1	1	POLR1C	DNA-directed RNA polymerases I and III subunit RPAC1 (DNA-directed RNA polymerase I subunit C) (RNA polymerases I and III subunit AC1) (AC40) (DNA-directed RNA polymerases I and III 40 kDa polypeptide) (RPA40) (RPA39) (RPC40)	RNA polymerase III complex, RNA polymerase I complex, DNA-directed RNA polymerase complex		DNA-directed RNA Polymerase I complex, DNA-directed RNA polymerase III complex		RNA polymerase I|Pol I|RNA polymerase A|RNA polymerase 1, Pol III|RNA Polymerase 3|RNA polymerase III	SUBCELLULAR LOCATION: Nucleus {ECO:0000269|PubMed:26151409}.
KOG0216	0	0	0	0	8	10	22	38	50	72	1	1	1	1	POLR1B	DNA-directed RNA polymerase I subunit RPA2 (RNA polymerase I subunit 2) (EC 2.7.7.6) (DNA-directed RNA polymerase I 135 kDa polypeptide) (RPA135)	RNA polymerase I complex, DNA-directed RNA polymerase complex	NMI-POLR1B-RRN3 complex, POLR1B-RRN3 complex, TNF-alpha/NF-kappa B signaling complex 5	DNA-directed RNA Polymerase I complex	None	RNA polymerase I|Pol I|RNA polymerase A|RNA polymerase 1	SUBCELLULAR LOCATION: Nucleus, nucleolus {ECO:0000269|PubMed:11250903}. Chromosome {ECO:0000250|UniProtKB:P70700}.
KOG4134	0	0	0	0	8	10	22	38	50	513	0.909	0	0	1	POLR1F	DNA-directed RNA polymerase I subunit RPA43 (DNA-directed RNA polymerase I subunit F) (Twist neighbor protein)	RNA polymerase I complex, DNA-directed RNA polymerase complex		DNA-directed RNA Polymerase I complex		RNA polymerase I|Pol I|RNA polymerase A|RNA polymerase 1	SUBCELLULAR LOCATION: Nucleus, nucleolus {ECO:0000250}.
KOG4183	0	0	0	0	8	10	22	38	50	513	0.818	0	0	1	POLR1E	DNA-directed RNA polymerase I subunit RPA49 (RNA polymerase I subunit A49) (DNA-directed RNA polymerase I subunit E) (RNA polymerase I-associated factor 1) (RNA polymerase I-associated factor 53)	RNA polymerase I complex, DNA-directed RNA polymerase complex	TNF-alpha/NF-kappa B signaling complex 5	DNA-directed RNA Polymerase I complex	None	RNA polymerase I|Pol I|RNA polymerase A|RNA polymerase 1	SUBCELLULAR LOCATION: Nucleus, nucleolus {ECO:0000269|PubMed:12429849, ECO:0000269|PubMed:24207024}.
KOG1856	0	0	0	0	8	10	22	38	50	754	1	1	1	1	SUPT6H	Transcription elongation factor SPT6 (hSPT6) (Histone chaperone suppressor of Ty6) (Tat-cotransactivator 2 protein) (Tat-CT2 protein)	transcription elongation factor complex	HES1 promoter corepressor complex, HES1 promoter-Notch enhancer complex		None		SUBCELLULAR LOCATION: Nucleus {ECO:0000305}.
KOG2175	0	0	0	0	8	10	22	38	347	506	1	1	0.4	1	PPP4R3B, PPP4R3A, PPP4R3C	Serine/threonine-protein phosphatase 4 regulatory subunit 3B (SMEK homolog 2), Serine/threonine-protein phosphatase 4 regulatory subunit 3A (SMEK homolog 1), Protein PPP4R3C (SMEK homolog 3) (Serine/threonine-protein phosphatase 4 regulatory subunit 3C)	protein phosphatase 4 complex		Histone H2A phosphatase complex, PPP4C-PPP4R2-PPP4R3B protein phosphatase 4 complex, PPP4C-PPP4R2-PPP4R3A protein phosphatase 4 complex		HTP-C, PPP4C-PPP4R2-PPP4R3B PP4 complex, PPP4C-PPP4R2-PPP4R3A PP4 complex	SUBCELLULAR LOCATION: Cytoplasm {ECO:0000269|PubMed:18487071}. Cytoplasm, cytoskeleton, microtubule organizing center, centrosome {ECO:0000269|PubMed:18487071}. Nucleus {ECO:0000269|PubMed:18487071}. Note=In interphase localized in the cytoplasm and (with higher levels) the nucleus. During metaphase located in pericentriolar regions., SUBCELLULAR LOCATION: Cytoplasm {ECO:0000269|PubMed:18487071}.…
KOG0260	0	0	0	0	8	10	22	38	347	919	1	1	1	1	UBXN7, POLR2A	UBX domain-containing protein 7, DNA-directed RNA polymerase II subunit RPB1 (RNA polymerase II subunit B1) (EC 2.7.7.6) (DNA-directed RNA polymerase II subunit A) (DNA-directed RNA polymerase III largest subunit) (RNA-directed RNA polymerase II subunit RPB1) (EC 2.7.7.48)	VCP-NPL4-UFD1 AAA ATPase complex, RNA polymerase II, core complex, DNA-directed RNA polymerase complex	RNA polymerase II holoenzyme complex, RNA polymerase II core complex, CSA-POLIIa complex, Integrator-RNAPII complex, RNA pol II containing coactivator complex Tat-SF, SMN-PolII-RHA complex, CPSF6-ITCH-NUDT21-POLR2A-UBAP2L complex, CPSF6-EWSR1-ITCH-NUDT21-POLR2A-UBAP2L complex, CPSF6-ITCH-NUDT21-POLR2A complex, BRCA1-BARD1-POLR2A complex, POLR2A-CCNT1-CDK9-NCL-LEM6-CPSF2 complex, HES1 promoter cor…	DNA-directed RNA polymerase II complex	None, Ubiquitin E3 ligase	RNA polymerase II|Pol II|RNA polymerase 2	SUBCELLULAR LOCATION: Nucleus {ECO:0000269|PubMed:22537386}., SUBCELLULAR LOCATION: Nucleus {ECO:0000269|PubMed:26566685, ECO:0000269|PubMed:28076779, ECO:0000269|PubMed:9852112}. Cytoplasm {ECO:0000269|PubMed:26566685}. Chromosome {ECO:0000269|PubMed:28076779}. Note=Hypophosphorylated form is mainly found in the cytoplasm, while the hyperphosphorylated and active form is nuclear (PubMed:26566685…
KOG2905	0	0	0	0	8	10	22	38	468	668	1	0	0	1	GTF2F2	General transcription factor IIF subunit 2 (EC 3.6.4.12) (ATP-dependent helicase GTF2F2) (General transcription factor IIF 30 kDa subunit) (Transcription initiation factor IIF subunit beta) (TFIIF-beta) (Transcription initiation factor RAP30)	transcription factor TFIIF complex, transcription preinitiation complex	RNA polymerase II holoenzyme complex, TFIIF complex (transcription factor IIF), RNA polymerase II (RNAPII), BRCA1-RNA polymerase II complex	Transcription factor TFIIF complex	None	TFIIF complex|General transcription factor IIF complex|RNA polymerase II preinitiation complex TFIIF|RAP30-RAP74 complex, -, TFIIF complex|General transcription factor IIF complex|RNA polymerase II preinitiation complex TFIIF|RAP30/RAP74 complex	SUBCELLULAR LOCATION: Nucleus {ECO:0000269|PubMed:10454543}.
KOG3490	0	0	0	0	8	10	22	38	468	711	1	0	0.8	1	SUPT4H1	Transcription elongation factor SPT4 (hSPT4) (DRB sensitivity-inducing factor 14 kDa subunit) (DSIF p14) (DRB sensitivity-inducing factor small subunit) (DSIF small subunit)	DSIF complex	DSIF complex (DRB sensitivity-inducing factor complex)	SPT4-SPT5 transcription elongation factor complex, DSIF transcription elongation factor complex	None	Spt4-Spt5 heterodimer|5,6-Dichloro-1-beta-D-ribofuranosylbenzimidazole sensitivity inducing factor complex|DRB sensitivity inducing factor complex|DSIF complex|Elongation Factor Spt4/5, HSPT4-HSPT5 complex|DRB (5,6-dichloro-1-beta-D-ribofuranosylbenzimidazole) sensitivity-inducing factor complex|SPT4-SPT5 complex	SUBCELLULAR LOCATION: Nucleus {ECO:0000269|PubMed:8649394}.
KOG3786	0	0	0	0	8	10	22	91	124	168	1	1	1	1	CDC73	Parafibromin (Cell division cycle protein 73 homolog) (Hyperparathyroidism 2 protein)	Cdc73/Paf1 complex	Paf complex	PAF1 complex	hPAF complex	PAF1C|Cdc73/Paf1 complex|Polymerase Associated Factor 1, Cdc73/Paf1 complex|PAF1C|Polymerase associated factor 1 complex	SUBCELLULAR LOCATION: Nucleus {ECO:0000269|PubMed:15580289, ECO:0000269|PubMed:15632063, ECO:0000269|PubMed:15923622}.
KOG2002	0	0	0	0	8	10	22	91	124	169	1	1	0.4	0.846	CTR9	RNA polymerase-associated protein CTR9 homolog (SH2 domain-binding protein 1)	Cdc73/Paf1 complex	Paf complex	PAF1 complex	hPAF complex	PAF1C|Cdc73/Paf1 complex|Polymerase Associated Factor 1, Cdc73/Paf1 complex|PAF1C|Polymerase associated factor 1 complex	SUBCELLULAR LOCATION: Nucleus speckle {ECO:0000250|UniProtKB:Q62018}.
KOG2478	0	0	0	0	8	10	22	91	124	169	1	0.5	0	1	PAF1	RNA polymerase II-associated factor 1 homolog (hPAF1) (Pancreatic differentiation protein 2)	cytoplasm, membrane, Cdc73/Paf1 complex	Paf complex	PAF1 complex	hPAF complex	PAF1C|Cdc73/Paf1 complex|Polymerase Associated Factor 1, Cdc73/Paf1 complex|PAF1C|Polymerase associated factor 1 complex	SUBCELLULAR LOCATION: Nucleus {ECO:0000269|PubMed:16491129}. Note=Punctuate distribution throughout the nucleus except in nucleoli and the perinuclear chromatin.
KOG2428	0	0	0	0	8	10	22	427	683	960	1	0.5	0.2	1	LEO1	RNA polymerase-associated protein LEO1 (Replicative senescence down-regulated leo1-like protein)	Cdc73/Paf1 complex	Paf complex	PAF1 complex	hPAF complex	PAF1C|Cdc73/Paf1 complex|Polymerase Associated Factor 1, Cdc73/Paf1 complex|PAF1C|Polymerase associated factor 1 complex	SUBCELLULAR LOCATION: Nucleus {ECO:0000269|PubMed:15791002}.
KOG2248	0	0	0	0	8	10	22	499	781	1101	1	1	1	1	LINC00032, REXO1L1P, REXO1, REXO5, EQTN	Putative uncharacterized protein encoded by LINC00032, Putative exonuclease GOR (EC 3.1.-.-) (Antigen GOR homolog) (RNA exonuclease 1 homolog-like 1), RNA exonuclease 1 homolog (EC 3.1.-.-) (Elongin-A-binding protein 1) (EloA-BP1) (Transcription elongation factor B polypeptide 3-binding protein 1), RNA exonuclease 5 (EC 3.1.-.-) (Exonuclease NEF-sp), Equatorin (Acrosome formation-associated facto…						NA, SUBCELLULAR LOCATION: Cytoplasm {ECO:0000269|PubMed:11472404}. Nucleus {ECO:0000305|PubMed:11472404}., SUBCELLULAR LOCATION: Nucleus {ECO:0000269|PubMed:12943681}., SUBCELLULAR LOCATION: Cytoplasmic vesicle, secretory vesicle, acrosome membrane {ECO:0000250}; Single-pass type I membrane protein {ECO:0000250}. Cytoplasmic vesicle, secretory vesicle, acrosome inner membrane {ECO:0000250}; Singl…
KOG2821	0	0	0	0	8	10	22	713	1081	1468	1	0	0	0.846	ELOA3CP, ELOA3DP, ELOA, ELOA3BP, ELOA2, ELOA3P	Putative elongin-A3 member C (EloA3C) (Elongin-A3 family member C, pseudogene), Elongin-A3 member D (EloA3D) (Elongin-A3 family member D, pseudogene) (Elongin-A3-like-2) (EloA3-like-2) (RNA polymerase II transcription factor SIII subunit A3-like-2) (Transcription elongation factor B polypeptide 3C-like-2), Elongin-A (EloA) (Elongin 110 kDa subunit) (RNA polymerase II transcription factor SIII sub…	elongin complex		CUL3-HRT1/ELC1/ELA1 ubiquitin ligase complex		Elc1/Ela1/Cul3/Hrt1 ubiquitin ligase complex|ELA1-ELC1 complex|Elc1/Ela1 complex	SUBCELLULAR LOCATION: Nucleus {ECO:0000255|PROSITE-ProRule:PRU00649}., SUBCELLULAR LOCATION: Nucleus {ECO:0000305}., SUBCELLULAR LOCATION: Nucleus {ECO:0000269|PubMed:11994304}.
KOG1920	0	0	0	0	8	24	29	55	71	97	1	0.5	0.4	1	ELP1	Elongator complex protein 1 (ELP1) (IkappaB kinase complex-associated protein) (IKK complex-associated protein) (p150)	elongator holoenzyme complex	Elongator holo complex, IkappaB kinase complex (IKBKB, CHUK, IKBKAP, NFKBIA, RELA, MAP3K14), Elongator core complex, Elongator complex (ELP1, ELP2, ELP3, ELP4, ELP5, ELP6)	Elongator holoenzyme complex	None, ELP1-ELP2-ELP3-ELP4-ELP5-ELP6 complex	RNA polymerase II elongator complex|holo-elongator complex|ELP1:ELP2:ELP3:ELP4:ELP5:ELP6, elongator complex|RNA polymerase II elongator complex	SUBCELLULAR LOCATION: Cytoplasm {ECO:0000269|PubMed:11714725, ECO:0000269|PubMed:11818576, ECO:0000269|PubMed:22854966}. Nucleus {ECO:0000269|PubMed:11714725, ECO:0000269|PubMed:11818576}.
KOG2535	0	0	0	0	8	24	29	55	71	98	1	1	1	0.923	ELP3	Elongator complex protein 3 (hELP3) (Protein lysine acetyltransferase ELP3) (EC 2.3.1.-) (tRNA uridine(34) acetyltransferase) (EC 2.3.1.-)	elongator holoenzyme complex	Elongator holo complex, Elongator core complex, Elongator complex (ELP1, ELP2, ELP3, ELP4, ELP5, ELP6)	Elongator holoenzyme complex	None, ELP1-ELP2-ELP3-ELP4-ELP5-ELP6 complex	elongator complex|RNA polymerase II elongator complex, RNA polymerase II elongator complex|holo-elongator complex|ELP1:ELP2:ELP3:ELP4:ELP5:ELP6	SUBCELLULAR LOCATION: Cytoplasm {ECO:0000269|PubMed:11818576, ECO:0000269|PubMed:19185337, ECO:0000269|PubMed:22854966}. Nucleus {ECO:0000269|PubMed:11714725, ECO:0000269|PubMed:11818576, ECO:0000269|PubMed:22854966}.; SUBCELLULAR LOCATION: [Isoform 1]: Nucleus {ECO:0000269|PubMed:22002106}.; SUBCELLULAR LOCATION: [Isoform 2]: Cytoplasm {ECO:0000269|PubMed:22002106}. Nucleus {ECO:0000269|PubMed:2…
KOG2473	0	0	0	0	8	24	29	55	111	152	1	0.5	0.8	1	GTF3C5	General transcription factor 3C polypeptide 5 (TF3C-epsilon) (Transcription factor IIIC 63 kDa subunit) (TFIIIC 63 kDa subunit) (TFIIIC63) (Transcription factor IIIC subunit epsilon)	transcription factor TFIIIC complex	transcription factor IIIC multisubunit complex, TFIIIC containing-TOP1-SUB1 complex, 5S-DNA-TFIIIA-TFIIIC2 subcomplex, 5S-DNA-TFIIIA-TFIIIC2-TFIIIB subcomplex	Transcription factor TFIIIC complex	TFIIIC complex, None	TFIIIC	SUBCELLULAR LOCATION: Nucleus.
KOG2858	0	0	0	0	8	24	29	55	111	152	0.909	1	0.8	1	ZNHIT6	Box C/D snoRNA protein 1 (Serologically defined breast cancer antigen NY-BR-75) (Zinc finger HIT domain-containing protein 6)	pre-snoRNP complex
KOG2919	0	0	0	0	8	24	29	55	111	470	0.909	1	1	0.923	WRAP53	Telomerase Cajal body protein 1 (WD repeat-containing protein 79) (WD40 repeat-containing protein antisense to TP53 gene) (WRAP53beta)	telomerase holoenzyme complex	Telomerase holoenzyme		None		SUBCELLULAR LOCATION: Nucleus, Cajal body {ECO:0000269|PubMed:19179534, ECO:0000269|PubMed:19285445, ECO:0000269|PubMed:21072240, ECO:0000269|PubMed:22547674, ECO:0000269|PubMed:24318571, ECO:0000269|PubMed:26170453}. Chromosome, telomere {ECO:0000269|PubMed:22547674, ECO:0000269|PubMed:29804836}. Chromosome {ECO:0000269|PubMed:25512560, ECO:0000269|PubMed:26734725, ECO:0000269|PubMed:27715493}. …
KOG4155	0	0	0	0	8	24	29	55	266	381	1	1	0.4	1	APAF1, WDR72, DCAF10, WDSUB1, TEP1, WDR61, WDR7	Apoptotic protease-activating factor 1 (APAF-1), WD repeat-containing protein 72, DDB1- and CUL4-associated factor 10 (WD repeat-containing protein 32), WD repeat, SAM and U-box domain-containing protein 1, Telomerase protein component 1 (Telomerase-associated protein 1) (Telomerase protein 1) (p240) (p80 telomerase homolog), WD repeat-containing protein 61 (Meiotic recombination REC14 protein ho…	apoptosome, protein-containing complex, cytoplasm, Cul4-RING E3 ubiquitin ligase complex, telomerase holoenzyme complex, ribonucleoprotein complex, Cdc73/Paf1 complex, Ski complex	Apoptosome, Apoptosome-procaspase 9 complex, Apaf1 homo-oligomer complex, Paf complex, SKI complex, CUL4A-DDB1-WDR61 complex	Apoptosome, THO complex, TREX complex, SKI complex	None, hPAF complex, hSKI complex, None	Apaf-1 apoptosome|Apaf-1-caspase-9 complex|Holo-apoptosome, THO transcription elongation complex, TRanscription/EXport complex|TREX/THO complex, Ski2p-Ski3p-Ski8p complex	SUBCELLULAR LOCATION: Cytoplasm {ECO:0000269|PubMed:12804598}., SUBCELLULAR LOCATION: Cytoplasmic vesicle {ECO:0000250|UniProtKB:D3YYM4}., NA, SUBCELLULAR LOCATION: Nucleus {ECO:0000305}. Chromosome, telomere., SUBCELLULAR LOCATION: Nucleus {ECO:0000269|PubMed:16024656, ECO:0000269|PubMed:18445686}. Cytoplasm {ECO:0000269|PubMed:18445686, ECO:0000305|PubMed:16024656}.
KOG1801	0	0	0	0	8	24	29	55	266	1102	1	0.5	1	1	SETX	Probable helicase senataxin (EC 3.6.4.-) (Amyotrophic lateral sclerosis 4 protein) (SEN1 homolog) (Senataxin)			NRD1 snoRNA termination complex, Small ribosomal subunit processome, variant 1, Small ribosomal subunit processome, variant 2, Small ribosomal subunit processome, variant 3		Nab3-Nrd1-Sen1 complex|NNS complex, Small-subunit processome|SSU processome complex	SUBCELLULAR LOCATION: Nucleus {ECO:0000269|PubMed:17562789, ECO:0000269|PubMed:21576111, ECO:0000269|PubMed:24105744}. Nucleus, nucleoplasm {ECO:0000269|PubMed:17562789}. Nucleus, nucleolus {ECO:0000269|PubMed:17562789}. Cytoplasm {ECO:0000269|PubMed:17562789, ECO:0000269|PubMed:21576111}. Chromosome {ECO:0000269|PubMed:23149945}. Chromosome, telomere {ECO:0000269|PubMed:21112256}. Cell projectio…
KOG1887	0	0	0	0	8	24	29	55	437	632	0.636	0.5	0	0.923	USP53, USP54	Inactive ubiquitin carboxyl-terminal hydrolase 53 (Inactive ubiquitin-specific peptidase 53), Inactive ubiquitin carboxyl-terminal hydrolase 54 (Inactive ubiquitin-specific peptidase 54)						SUBCELLULAR LOCATION: Cell junction, tight junction {ECO:0000250|UniProtKB:P15975}., NA
KOG0969	0	0	0	0	8	24	29	55	445	641	1	1	1	1	POLD1	DNA polymerase delta catalytic subunit (EC 2.7.7.7) (3'-5' exodeoxyribonuclease) (EC 3.1.11.-) (DNA polymerase subunit delta p125)	delta DNA polymerase complex, nucleotide-excision repair complex	PCNA-DNA polymerase delta complex, RC complex during S-phase of cell cycle, RC complex during G2/M-phase of cell cycle, DNA synthesome complex (13 subunits), DNA synthesome complex (17 subunits), DNA synthesome core complex, DNA synthesome complex (15 subunits), PCNA-DNA polymerase delta complex, DNA polymerase delta complex, DNA synthesome complex	DNA polymerase delta complex	None, None, MRC complex (Multiprotein DNA Replication Complex); 17S DNA polymerase multiprotein complex; multiprotein form of DNA polymerase	DNA polymerase delta heterotrimer|Pol delta, Pol delta, DNA polymerase delta heterotetramer|Pol delta	SUBCELLULAR LOCATION: Nucleus {ECO:0000269|PubMed:11595739, ECO:0000269|PubMed:20227374, ECO:0000269|PubMed:22801543}. Note=Colocalizes with PCNA and POLD3 at S phase replication sites (PubMed:11595739). After UV irradiation, recruited to DNA damage sites within 2 hours, independently on the cell cycle phase, nor on PCNA ubiquitination. This recruitment requires POLD3, PCNA and RFC1-replication f…
KOG2406	0	0	0	0	8	24	29	55	500	718	0.818	0.5	0	1	ECD	Protein ecdysoneless homolog (Human suppressor of GCR two) (hSGT1)						SUBCELLULAR LOCATION: Cytoplasm {ECO:0000269|PubMed:16849563, ECO:0000269|PubMed:19919181, ECO:0000269|PubMed:26711270}. Nucleus {ECO:0000269|PubMed:16849563, ECO:0000269|PubMed:19919181, ECO:0000269|PubMed:26711270}. Note=Predominantly is located in the cytoplasm. {ECO:0000269|PubMed:16849563, ECO:0000269|PubMed:19919181, ECO:0000269|PubMed:26711270}.
KOG1202	0	0	0	0	8	24	29	55	1106	1497	0.909	0.5	0	0.077	NA, FASN	NA, Fatty acid synthase (EC 2.3.1.85) (Type I fatty acid synthase) [Includes: [Acyl-carrier-protein] S-acetyltransferase (EC 2.3.1.38); [Acyl-carrier-protein] S-malonyltransferase (EC 2.3.1.39); 3-oxoacyl-[acyl-carrier-protein] synthase (EC 2.3.1.41); 3-oxoacyl-[acyl-carrier-protein] reductase (EC 1.1.1.100); 3-hydroxyacyl-[acyl-carrier-protein] dehydratase (EC 4.2.1.59); Enoyl-[acyl-carrier-prot…						NA, SUBCELLULAR LOCATION: Cytoplasm {ECO:0000269|PubMed:17081065}. Melanosome {ECO:0000269|PubMed:17081065}. Note=Identified by mass spectrometry in melanosome fractions from stage I to stage IV.
KOG1063	0	0	0	0	8	24	29	95	131	178	0.909	0.5	0.2	1	ELP2	Elongator complex protein 2 (ELP2) (SHINC-2) (STAT3-interacting protein 1) (StIP1)	transcription elongation factor complex, elongator holoenzyme complex	Elongator holo complex, Elongator core complex, Elongator complex (ELP1, ELP2, ELP3, ELP4, ELP5, ELP6)	Elongator holoenzyme complex	None, ELP1-ELP2-ELP3-ELP4-ELP5-ELP6 complex	elongator complex|RNA polymerase II elongator complex, RNA polymerase II elongator complex|holo-elongator complex|ELP1:ELP2:ELP3:ELP4:ELP5:ELP6	SUBCELLULAR LOCATION: Cytoplasm {ECO:0000269|PubMed:11714725, ECO:0000269|PubMed:11818576}. Nucleus {ECO:0000269|PubMed:11714725, ECO:0000269|PubMed:11818576}.
KOG2530	0	0	0	0	8	24	29	95	131	987	0.909	0.5	0.2	0.923	MSTO1	Protein misato homolog 1						SUBCELLULAR LOCATION: Mitochondrion outer membrane {ECO:0000269|PubMed:17349998, ECO:0000269|PubMed:28554942}. Cytoplasm {ECO:0000269|PubMed:28544275, ECO:0000269|PubMed:28554942}.
KOG2611	0	0	0	0	8	24	29	95	270	386	0.727	0	0	1	NCDN	Neurochondrin						SUBCELLULAR LOCATION: Cytoplasm, cytosol {ECO:0000269|PubMed:23687301}. Endosome membrane {ECO:0000250|UniProtKB:O35095}; Lipid-anchor {ECO:0000305|PubMed:23687301}. Cell projection, dendrite {ECO:0000250|UniProtKB:O35095}. Cell junction, synapse, postsynapse {ECO:0000250|UniProtKB:O35095}. Note=Localizes to somatic regions of neurons. Localization to endosome membrane requires palmitoylation. {E…
KOG1805	0	0	0	0	8	24	29	95	270	415	1	0.5	0.6	1	DNA2	DNA replication ATP-dependent helicase/nuclease DNA2 (hDNA2) (DNA replication ATP-dependent helicase-like homolog) [Includes: DNA replication nuclease DNA2 (EC 3.1.-.-); DNA replication ATP-dependent helicase DNA2 (EC 3.6.4.12)]						SUBCELLULAR LOCATION: Nucleus. Mitochondrion. Note=Was initially reported to be exclusively mitochondrial (PubMed:18995831). However, it was later shown to localize both in mitochondrion and nucleus (PubMed:19487465). {ECO:0000269|PubMed:18995831, ECO:0000269|PubMed:19487465}.
KOG1860	0	0	0	0	8	24	29	95	270	415	1	0.5	0.4	1	SAC3D1, MCM3AP	SAC3 domain-containing protein 1 (SAC3 homology domain-containing protein 1), Germinal-center associated nuclear protein (GANP) (EC 2.3.1.48) (80 kDa MCM3-associated protein) (MCM3 acetylating protein) (MCM3AP) (EC 2.3.1.-) (MCM3 acetyltransferase)	protein-containing complex, transcription export complex 2, nuclear pore nuclear basket, nuclear pore, protein-containing complex	DSS1 complex	TREX-2 transcription-export complex, Thp1-Sac3 complex	None	THSC complex|Transcription export complex 2|Three prime repair exonuclease 2, SAC3-THP1 complex	SUBCELLULAR LOCATION: Cytoplasm, cytoskeleton, microtubule organizing center, centrosome {ECO:0000250}. Cytoplasm, cytoskeleton, spindle {ECO:0000250}. Note=Localizes on centrosomes in interphase cells and at spindles in mitosis. {ECO:0000250}., SUBCELLULAR LOCATION: [Isoform GANP]: Nucleus envelope {ECO:0000269|PubMed:20005110, ECO:0000269|PubMed:21195085, ECO:0000269|PubMed:22307388, ECO:000026…
KOG0693	0	0	0	0	8	24	29	95	270	636	1	1	1	1	ISYNA1	Inositol-3-phosphate synthase 1 (IPS 1) (EC 5.5.1.4) (Myo-inositol 1-phosphate synthase) (MI-1-P synthase) (MIP synthase) (hIPS) (Myo-inositol 1-phosphate synthase A1) (hINO1)						SUBCELLULAR LOCATION: Cytoplasm {ECO:0000250}.
KOG1132	0	0	0	0	8	24	29	95	270	1037	0.909	1	1	1	BRIP1, RTEL1	Fanconi anemia group J protein (Protein FACJ) (EC 3.6.4.13) (ATP-dependent RNA helicase BRIP1) (BRCA1-associated C-terminal helicase 1) (BRCA1-interacting protein C-terminal helicase 1) (BRCA1-interacting protein 1), Regulator of telomere elongation helicase 1 (EC 3.6.4.12) (Novel helicase-like)		BRCA1-BACH1 complex	BRCA1-B complex	None	-	SUBCELLULAR LOCATION: Nucleus {ECO:0000269|PubMed:11301010, ECO:0000269|PubMed:23585563}. Cytoplasm {ECO:0000269|PubMed:23585563}., SUBCELLULAR LOCATION: Nucleus {ECO:0000255|HAMAP-Rule:MF_03065, ECO:0000269|PubMed:23585563}. Note=Colocalizes with PCNA within the replication foci in S-phase cells. {ECO:0000255|HAMAP-Rule:MF_03065}.
KOG1133	0	0	0	0	8	24	29	95	270	1168	0.818	1	1	1	DDX11L8, DDX12P, DDX11	Putative ATP-dependent RNA helicase DDX11-like protein 8 (EC 3.6.4.13) (DEAD/H box protein 11-like 8), Putative ATP-dependent RNA helicase DDX12 (EC 3.6.4.13) (CHL1-related protein 2) (hCHLR2) (DEAD/H box protein 12), ATP-dependent DNA helicase DDX11 (EC 3.6.4.12) (CHL1-related protein 1) (hCHLR1) (DEAD/H-box protein 11) (Keratinocyte growth factor-regulated gene 2 protein) (KRG-2)		DDX11-RAD21-SMC1A-SMC3 complex, DDX11-Ctf18-RFC complex		None		SUBCELLULAR LOCATION: Nucleus, nucleolus {ECO:0000250}., SUBCELLULAR LOCATION: Nucleus {ECO:0000250}., SUBCELLULAR LOCATION: Nucleus {ECO:0000269|PubMed:17105772}. Nucleus, nucleolus {ECO:0000269|PubMed:17105772, ECO:0000269|PubMed:26089203, ECO:0000269|PubMed:9013641}. Cytoplasm, cytoskeleton, spindle pole {ECO:0000269|PubMed:17105772}. Midbody {ECO:0000269|PubMed:17105772}. Cytoplasm, cytoskele…
KOG1408	0	0	0	0	8	24	29	95	289	416	0.818	0.5	0.2	0.615	WDR62, MAPKBP1	WD repeat-containing protein 62, Mitogen-activated protein kinase-binding protein 1 (JNK-binding protein 1) (JNKBP-1)						SUBCELLULAR LOCATION: Nucleus {ECO:0000269|PubMed:20729831, ECO:0000269|PubMed:21496009}. Cytoplasm, cytoskeleton, spindle pole {ECO:0000269|PubMed:20890278, ECO:0000269|PubMed:20890279, ECO:0000269|PubMed:28089251}. Cytoplasm, cytoskeleton, microtubule organizing center, centrosome {ECO:0000269|PubMed:20890278, ECO:0000269|PubMed:21496009, ECO:0000269|PubMed:26297806}. Cytoplasm, cytoskeleton, m…
KOG4751	0	0	0	0	8	24	29	95	289	1030	0.818	1	0.2	0.923	BRCA2	Breast cancer type 2 susceptibility protein (Fanconi anemia group D1 protein)	protein-containing complex, BRCA2-MAGE-D1 complex	BRAF53-BRCA2 complex, DSS1 complex, BRCA1-BARD1-BRCA2-DNA damage complex III, BRCC complex	BRCA1-PALB2-BRCA2 homologous recombination DNA repair complex, BRCC ubiquitin ligase complex, BRCC ubiquitin ligase complex	None, Ubiquitin E3 ligase	BRCA1-FANCD1-FANCN complex|BRCA complex, BRCA1-BRCA2- containing complex., Brca1-Brca2- containing complex.	SUBCELLULAR LOCATION: Nucleus {ECO:0000269|PubMed:24013206, ECO:0000269|PubMed:26833090, ECO:0000305|PubMed:21276791}. Cytoplasm, cytoskeleton, microtubule organizing center, centrosome {ECO:0000269|PubMed:21276791}. Note=Colocalizes with ERCC5/XPG to nuclear foci following DNA replication stress. {ECO:0000269|PubMed:26833090}.
KOG1329	0	0	0	0	8	24	29	95	486	697	1	0.5	0.4	0.923	PLD2, PLD1	Phospholipase D2 (PLD 2) (hPLD2) (EC 3.1.4.4) (Choline phosphatase 2) (PLD1C) (Phosphatidylcholine-hydrolyzing phospholipase D2), Phospholipase D1 (PLD 1) (hPLD1) (EC 3.1.4.4) (Choline phosphatase 1) (Phosphatidylcholine-hydrolyzing phospholipase D1)		Grb2-Pld2-Was complex, PKC-alpha-PLD1-PLC-gamma-2 signaling complex, lacritin stimulated		None		SUBCELLULAR LOCATION: Cell membrane {ECO:0000250|UniProtKB:P97813}; Lipid-anchor {ECO:0000250|UniProtKB:P97813}., SUBCELLULAR LOCATION: Cytoplasm, perinuclear region {ECO:0000250|UniProtKB:Q9Z280}. Endoplasmic reticulum membrane {ECO:0000250|UniProtKB:Q9Z280}; Lipid-anchor {ECO:0000250|UniProtKB:Q9Z280}; Cytoplasmic side {ECO:0000250|UniProtKB:Q9Z280}. Golgi apparatus membrane {ECO:0000250|UniPro…
KOG1849	0	0	0	0	8	24	29	95	492	705	1	1	1	1	ESPL1	Separin (EC 3.4.22.49) (Caspase-like protein ESPL1) (Extra spindle poles-like 1 protein) (Separase)		Securin-separase complex, ESPL1-CDC2 complex	Separase-Securin complex	None	-	SUBCELLULAR LOCATION: Cytoplasm. Nucleus.
KOG2750	0	0	0	0	8	24	29	127	182	250	1	1	1	0.923	NOL9	Polynucleotide 5'-hydroxyl-kinase NOL9 (EC 2.7.1.-) (Nucleolar protein 9)		LAS1L-PELP1-TEX10-WDR18-NOL9-SENP3 complex	LAS1 RNA processome complex	None	LAS1-GRC3-RAT1-RAI1 complex	SUBCELLULAR LOCATION: Nucleus {ECO:0000250}. Nucleus, nucleolus {ECO:0000269|PubMed:12429849, ECO:0000269|PubMed:21063389}. Note=Colocalizes with pre-60S rRNP particles.
KOG2422	0	0	0	0	8	24	29	127	182	844	1	1	1	1	TCF25	Transcription factor 25 (TCF-25) (Nuclear localized protein 1)	RQC complex		Ribosome quality control complex		RQC complex|Ribosome-bound quality control complex	SUBCELLULAR LOCATION: Nucleus {ECO:0000269|PubMed:16574069, ECO:0000269|PubMed:18068114}. Note=Some staining in the cytosol.
KOG2360	0	0	0	0	8	24	29	127	182	904	1	1	0.6	1	NSUN5P1, NSUN5P2, NSUN7, NSUN5	Putative NOL1/NOP2/Sun domain family member 5B (EC 2.1.1.-) (Williams-Beuren syndrome chromosomal region 20B protein), Putative methyltransferase NSUN5C (EC 2.1.1.-) (NOL1/NOP2/Sun domain family member 5C) (Williams-Beuren syndrome chromosomal region 20C protein), Putative methyltransferase NSUN7 (EC 2.1.1.-) (NOL1/NOP2/Sun domain family member 7), 28S rRNA (cytosine-C(5))-methyltransferase (EC 2…						NA, SUBCELLULAR LOCATION: Nucleus, nucleolus {ECO:0000269|PubMed:31722427}.
KOG0531	0	0	0	0	8	24	29	127	211	289	1	1	1	1	LRRIQ3, PPP1R7, DNAL1, LRRC23, LRRC9, CNTRL, DNAAF11, LRRC49, CEP97, LRRC56, LRRC43, DNAAF1, LRRC46, LRRIQ1, LRGUK, LRRC61, LRRCC1, DRC3	Leucine-rich repeat and IQ domain-containing protein 3 (Leucine-rich repeat-containing protein 44), Protein phosphatase 1 regulatory subunit 7 (Protein phosphatase 1 regulatory subunit 22), Dynein axonemal light chain 1 (LC1), Leucine-rich repeat-containing protein 23 (Leucine-rich protein B7), Leucine-rich repeat-containing protein 9, Centriolin (Centrosomal protein 1) (Centrosomal protein of 11…	protein phosphatase type 1 complex, dynein complex, outer dynein arm, centriolar subdistal appendage, cytosol, protein-containing complex	Tubulin polyglutamylase complex, HOOK2-KCL3-LRGUK1-RIMBP3 complex	SDS22-GLC7 phosphatase complex, SDS22-GLC7-YPI1 phosphatase complex	None, LRGUK1-HOOK2-RIMBP3-KCL3 complex	-	NA, SUBCELLULAR LOCATION: Nucleus {ECO:0000250}., SUBCELLULAR LOCATION: Cytoplasm, cytoskeleton, cilium axoneme {ECO:0000305}., SUBCELLULAR LOCATION: Cytoplasm, cytoskeleton, microtubule organizing center, centrosome {ECO:0000269|PubMed:10688839, ECO:0000269|PubMed:11956314, ECO:0000269|PubMed:12732615, ECO:0000269|PubMed:14654843}. Midbody, Midbody ring {ECO:0000269|PubMed:12732615, ECO:0000269|…
KOG0155	0	0	0	0	8	24	29	127	279	398	0.818	0.5	0.6	1	TCERG1, TCERG1L, PRPF40B	Transcription elongation regulator 1 (TATA box-binding protein-associated factor 2S) (Transcription factor CA150), Transcription elongation regulator 1-like protein, Pre-mRNA-processing factor 40 homolog B (Huntingtin yeast partner C) (Huntingtin-interacting protein C)	U1 snRNP, U2-type prespliceosome	Spliceosome		U2-type spliceosome		SUBCELLULAR LOCATION: Nucleus {ECO:0000269|PubMed:10908677, ECO:0000269|PubMed:15485897, ECO:0000269|PubMed:9315662}., NA, SUBCELLULAR LOCATION: Nucleus speckle {ECO:0000269|PubMed:10958656}.
KOG2363	0	0	0	0	8	24	29	127	279	398	1	0.5	1	1	RPP30	Ribonuclease P protein subunit p30 (RNaseP protein p30) (EC 3.1.26.5) (RNase P subunit 2)	nucleolar ribonuclease P complex, multimeric ribonuclease P complex, ribonuclease MRP complex	Rnase/Mrp complex	Nucleolar ribonuclease P complex, Nucleolar ribonuclease MRP complex	None	RNase P|Ribonuclease P, Ribonuclease MRP|NuMRP|RNAse MRP	SUBCELLULAR LOCATION: Nucleus, nucleolus {ECO:0000305}.
KOG0296	0	0	0	0	8	24	29	127	279	1410	1	1	0.4	0.923	AAMP	Angio-associated migratory cell protein						SUBCELLULAR LOCATION: Cell membrane. Cytoplasm.
KOG2688	0	0	0	0	8	24	29	127	466	666	1	1	1	1	PCID2	PCI domain-containing protein 2 (CSN12-like protein)	transcription export complex 2, nuclear pore nuclear basket, nuclear pore, protein-containing complex		COP9 signalosome complex, TREX-2 transcription-export complex, Thp1-Sac3 complex		COP9/signalosome|CSN complex, THSC complex|Transcription export complex 2|Three prime repair exonuclease 2, SAC3-THP1 complex	SUBCELLULAR LOCATION: Cytoplasm {ECO:0000269|PubMed:23591820}. Nucleus, nuclear pore complex {ECO:0000269|PubMed:23591820}.
KOG1579	0	0	0	0	8	24	29	273	440	635	1	1	0.2	1	BHMT, MTR, BHMT2	Betaine--homocysteine S-methyltransferase 1 (EC 2.1.1.5), Methionine synthase (MS) (EC 2.1.1.13) (5-methyltetrahydrofolate--homocysteine methyltransferase) (Cobalamin-dependent methionine synthase) (Vitamin-B12 dependent methionine synthase), S-methylmethionine--homocysteine S-methyltransferase BHMT2 (SMM-hcy methyltransferase) (EC 2.1.1.10) (Betaine--homocysteine S-methyltransferase 2)						SUBCELLULAR LOCATION: Cytoplasm., NA
KOG1983	0	0	0	0	8	24	29	273	802	1127	1	0	0	1	LLGL1, STXBP5, LLGL2, STXBP6, STXBP5L	Lethal(2) giant larvae protein homolog 1 (LLGL) (DLG4) (Hugl-1) (Human homolog to the D-lgl gene protein), Syntaxin-binding protein 5 (Lethal(2) giant larvae protein homolog 3) (Tomosyn-1), LLGL scribble cell polarity complex component 2 (HGL) (Lethal(2) giant larvae protein homolog 2), Syntaxin-binding protein 6 (Amisyn), Syntaxin-binding protein 5-like (Lethal(2) giant larvae protein homolog 4)…	SNARE complex, acetylcholine-gated channel complex, exocyst, SNARE complex	LLGL1-PAR-6B-PRKCI complex, SCRIB-LGL2 complex, LLGL2-PAR-6B-PRKCI complex, Fmrp-Lgl complex, mPar6c-Mlgl-aPKC complex, mPar6c-Mlgl-aPKCz complex	Scribble cell polarity complex, DLG5-LLGL1-SCRIB variant, Scribble cell polarity complex, DLG4-LLGL1-SCRIB variant, Scribble cell polarity complex, DLG3-LLGL1-SCRIB variant, Scribble cell polarity complex, DLG2-LLGL1-SCRIB variant, Scribble cell polarity complex, DLG1-LLGL1-SCRIB variant, Scribble cell polarity complex, DLG1-LLGL2-SCRIB variant, Scribble cell polarity complex, DLG2-LLGL2-SCRIB va…	None	Scribble/Lgl/Dlg polarity protein complex	SUBCELLULAR LOCATION: Early endosome membrane {ECO:0000250}. Golgi apparatus, trans-Golgi network membrane {ECO:0000250}. Golgi apparatus membrane {ECO:0000250}. Cell projection, axon {ECO:0000250}. Cytoplasm, cytoskeleton {ECO:0000269|PubMed:12725730, ECO:0000269|PubMed:7542763}. Note=Localized to the lateral membrane during the polarization and formation cell-cell contacts. Enriched in developi…
KOG1609	0	0	0	0	8	24	29	320	519	743	1	1	1	1	MARCHF11, MARCHF6, MARCHF8, MARCHF3, MARCHF9, MARCHF10, MARCHF1, MARCHF7, MARCHF2, MARCHF4	E3 ubiquitin-protein ligase MARCHF11 (EC 2.3.2.27) (Membrane-associated RING finger protein 11) (Membrane-associated RING-CH protein XI) (MARCH-XI) (RING-type E3 ubiquitin transferase MARCHF11), E3 ubiquitin-protein ligase MARCHF6 (EC 2.3.2.27) (Doa10 homolog) (Membrane-associated RING finger protein 6) (Membrane-associated RING-CH protein VI) (MARCH-VI) (Protein TEB-4) (RING finger protein 176) …	ER ubiquitin ligase complex		Doa10 ubiquitin ligase complex		Doa10p ubiquitin ligase complex	SUBCELLULAR LOCATION: Cytoplasmic vesicle membrane {ECO:0000250|UniProtKB:A6P320}; Multi-pass membrane protein {ECO:0000250|UniProtKB:A6P320}., SUBCELLULAR LOCATION: Endoplasmic reticulum membrane {ECO:0000269|PubMed:15673284}; Multi-pass membrane protein {ECO:0000269|PubMed:15673284}., SUBCELLULAR LOCATION: Cytoplasmic vesicle membrane {ECO:0000269|PubMed:19117940}; Multi-pass membrane protein {…
KOG2311	0	0	0	0	8	24	29	327	526	756	0.909	0.5	1	1	MTO1	Protein MTO1 homolog, mitochondrial						SUBCELLULAR LOCATION: Mitochondrion {ECO:0000250}.
KOG4446	0	0	0	0	8	24	29	424	678	954	0.818	0	0.2	0.077	MKS1	Meckel syndrome type 1 protein	MKS complex	Tectonic complex, B9 complex, MKS1-TMEM67 complex		None, Ciliary transition zone complex, None		SUBCELLULAR LOCATION: Cytoplasm, cytoskeleton, cilium basal body. Cytoplasm, cytoskeleton, microtubule organizing center, centrosome. Note=Localizes at the transition zone, a region between the basal body and the ciliary axoneme. {ECO:0000269|PubMed:26490104}.
KOG3570	0	0	0	0	8	24	29	425	679	955	0.818	0	0.2	0	MADD	MAP kinase-activating death domain protein (Differentially expressed in normal and neoplastic cells) (Insulinoma glucagonoma clone 20) (Rab3 GDP/GTP exchange factor) (RabGEF) (Rab3 GDP/GTP exchange protein) (Rab3GEP)						SUBCELLULAR LOCATION: Cell membrane {ECO:0000269|PubMed:8988362}. Cytoplasm {ECO:0000269|PubMed:8988362}. Cell projection, axon {ECO:0000250|UniProtKB:Q80U28}.
KOG3694	0	0	0	0	8	24	29	425	679	1235	0.909	1	0.2	0	RICTOR	Rapamycin-insensitive companion of mTOR (AVO3 homolog) (hAVO3)	TORC2 complex	mTOR complex (MTOR, RICTOR, MLST8), mTORC2 complex	TORC2 complex, mTORC2 complex	None, mTOR complex (MTOR, RICTOR, MLST8) mTORC2 complex, mTOR complex (MTOR, RICTOR, MLST8, SIN1)	TORC2|Target of rapamycin complex 2|TOR complex 2|TORC2 complex, Mammalian target of rapamycin complex 2|Mammalian TORC2|mTOR complex 2|Mechanistic target of rapamycin complex 2|Mammalian TOR complex 2
KOG1035	0	0	0	0	8	24	29	532	838	1177	1	1	1	1	EIF2AK1, EIF2AK4	Eukaryotic translation initiation factor 2-alpha kinase 1 (EC 2.7.11.1) (Heme-controlled repressor) (HCR) (Heme-regulated eukaryotic initiation factor eIF-2-alpha kinase) (Heme-regulated inhibitor) (hHRI) (Hemin-sensitive initiation factor 2-alpha kinase), eIF-2-alpha kinase GCN2 (EC 2.7.11.1) (Eukaryotic translation initiation factor 2-alpha kinase 4) (GCN2-like protein)	polysome					NA, SUBCELLULAR LOCATION: Cytoplasm {ECO:0000250|UniProtKB:Q9QZ05}.
KOG2464	0	0	0	0	8	24	29	626	966	1338	0.636	0	0	1	HASPIN	Serine/threonine-protein kinase haspin (EC 2.7.11.1) (Germ cell-specific gene 2 protein) (H-haspin) (Haploid germ cell-specific nuclear protein kinase)						SUBCELLULAR LOCATION: Nucleus {ECO:0000269|PubMed:15681610}. Chromosome {ECO:0000269|PubMed:15681610}. Cytoplasm, cytoskeleton, spindle {ECO:0000269|PubMed:15681610}. Note=Nuclear during interphase and associates with the chromosomes and spindle apparatus during mitosis.
KOG3818	0	0	0	0	8	24	211	444	710	997	0.909	1	1	1	POLE2	DNA polymerase epsilon subunit 2 (DNA polymerase II subunit 2) (DNA polymerase epsilon subunit B)	epsilon DNA polymerase complex	RC-1 complex (recombination complex 1), DNA synthesome complex (17 subunits), DNA synthesome complex (15 subunits)	DNA polymerase epsilon complex, CMG-Pol epsilon complex, DNA polymerase epsilon complex	None	DNA polymerase epsilon heterotetramer|Pol epsilon, -, DNA polymerase epsilon heterotetramer|Pol epsilon, Pol epsilon	SUBCELLULAR LOCATION: Nucleus.
KOG1798	0	0	0	0	8	24	211	444	710	998	1	1	1	0.923	POLE	DNA polymerase epsilon catalytic subunit A (EC 2.7.7.7) (3'-5' exodeoxyribonuclease) (EC 3.1.11.-) (DNA polymerase II subunit A)	epsilon DNA polymerase complex	RC complex during S-phase of cell cycle, RC complex during G2/M-phase of cell cycle, DNA synthesome complex (17 subunits), DNA synthesome complex (15 subunits), RC-1 complex (recombination complex 1)	CMG-Pol epsilon complex, DNA polymerase epsilon complex, DNA polymerase epsilon complex	None	-, DNA polymerase epsilon heterotetramer|Pol epsilon, Pol epsilon, DNA polymerase epsilon heterotetramer|Pol epsilon	SUBCELLULAR LOCATION: Nucleus.
KOG4653	0	0	0	0	8	65	87	176	271	387	1	0	0	0.154	TANGO6	Transport and Golgi organization protein 6 homolog (Transmembrane and coiled-coil domain-containing protein 7)						SUBCELLULAR LOCATION: Membrane {ECO:0000305}; Single-pass membrane protein {ECO:0000305}.
KOG2434	0	0	0	0	8	526	645	1045	1451	1857	1	0	0.4	1	RRN3P2, RRN3P1, RRN3	Putative RRN3-like protein RRN3P2 (RNA polymerase I transcription factor homolog pseudogene 2), Putative RRN3-like protein RRN3P1 (RNA polymerase I transcription factor homolog pseudogene 1), RNA polymerase I-specific transcription initiation factor RRN3 (Transcription initiation factor IA) (TIF-IA)	nucleolus	Nmi-Rpa2-Rrn3 complex, Rpa2-Rrn3 complex, Nmi-Rrn3 complex, NMI-POLR1B-RRN3 complex, POLR1B-RRN3 complex, NMI-RRN3 complex		None		NA, SUBCELLULAR LOCATION: Nucleus, nucleolus {ECO:0000269|PubMed:11250903}.
KOG0468	0	0	0	0	9	12	14	19	24	30	1	1	1	1	EFTUD2	116 kDa U5 small nuclear ribonucleoprotein component (Elongation factor Tu GTP-binding domain-containing protein 2) (SNU114 homolog) (hSNU114) (U5 snRNP-specific protein, 116 kDa) (U5-116 kDa)	ribonucleoprotein complex, U4/U6 x U5 tri-snRNP complex, U2-type catalytic step 2 spliceosome, U2-type precatalytic spliceosome, catalytic step 2 spliceosome, spliceosomal complex	Spliceosome, C complex spliceosome, ALL-1 supercomplex, SNW1 complex	U4/U6.U5 tri-small nuclear ribonucleoprotein complex, U5 small nuclear ribonucleoprotein complex, U5 small nuclear ribonucleoprotein complex, AAR2 variant, PRP19-associated complex	U2-type spliceosome, None	U4/U6 x U5 snRNP complex|U4/U6.U5 tri-small nuclear ribonucleoprotein complex, U5 snRNP complex, AAR2-U5 snRNP complex, CWC complex|NTC-associated complex|Nineteen-associated complex|NTC/PRP19 complex	SUBCELLULAR LOCATION: Nucleus {ECO:0000269|PubMed:20858735, ECO:0000269|PubMed:26912367, ECO:0000269|PubMed:28076346, ECO:0000269|PubMed:28502770, ECO:0000269|PubMed:28781166, ECO:0000269|PubMed:29301961, ECO:0000269|PubMed:29360106, ECO:0000269|PubMed:29361316, ECO:0000269|PubMed:30315277, ECO:0000269|PubMed:30705154}.
KOG1795	0	0	0	0	9	12	14	19	24	30	1	1	1	1	PRPF8	Pre-mRNA-processing-splicing factor 8 (220 kDa U5 snRNP-specific protein) (PRP8 homolog) (Splicing factor Prp8) (p220)	U5 snRNP, catalytic step 2 spliceosome, U2-type precatalytic spliceosome, U2-type catalytic step 1 spliceosome, U2-type catalytic step 2 spliceosome, spliceosomal complex, ribonucleoprotein complex, small nuclear ribonucleoprotein complex, U4/U6 x U5 tri-snRNP complex	Spliceosome, 18S U11/U12 snRNP, Toposome, C complex spliceosome, Exon junction complex (mRNA splicing-dependent), SNW1 complex	U4/U6.U5 tri-small nuclear ribonucleoprotein complex, U5 small nuclear ribonucleoprotein complex, U5 small nuclear ribonucleoprotein complex, AAR2 variant, PRP19-associated complex	U2-type spliceosome, None	U4/U6 x U5 snRNP complex|U4/U6.U5 tri-small nuclear ribonucleoprotein complex, U5 snRNP complex, AAR2-U5 snRNP complex, CWC complex|NTC-associated complex|Nineteen-associated complex|NTC/PRP19 complex	SUBCELLULAR LOCATION: Nucleus {ECO:0000269|PubMed:26912367, ECO:0000269|PubMed:28076346, ECO:0000269|PubMed:28502770, ECO:0000269|PubMed:28781166, ECO:0000269|PubMed:29301961, ECO:0000269|PubMed:29360106, ECO:0000269|PubMed:29361316, ECO:0000269|PubMed:30315277, ECO:0000269|PubMed:30705154, ECO:0000269|PubMed:30728453}. Nucleus speckle {ECO:0000305}.
KOG3485	0	0	0	0	9	12	14	19	24	30	0.818	0	1	1	SF3B5	Splicing factor 3B subunit 5 (SF3b5) (Pre-mRNA-splicing factor SF3b 10 kDa subunit)	U2 snRNP, precatalytic spliceosome, U12-type spliceosomal complex, U2-type precatalytic spliceosome, spliceosomal complex, protein-containing complex	18S U11/U12 snRNP, SF3b complex, 17S U2 snRNP	U2 small nuclear ribonucleoprotein complex, SF3B complex, SAGA complex, KAT2A variant, SAGA complex, KAT2B variant, SAGA complex, KAT2A variant, SAGA complex, KAT2B variant, SF3B complex	None	-, STAGA complex|SPT3-TAF9-GCN5 Acetyltransferase complex|Spt-Ada-Gcn5-acetyltrasferase complex, STAGA complex|SPT3-TAF9-GCN5 acetyltransferase complex|SPT-ADA-GCN5 acetyltrasferase complex, SPT-ADA-GCN5 acetyltrasferase complex|STAGA complex|SPT3-TAF9-GCN5 acetyltransferase complex, -	SUBCELLULAR LOCATION: Nucleus {ECO:0000269|PubMed:27720643, ECO:0000269|PubMed:28541300, ECO:0000269|PubMed:28781166}.
KOG0007	0	0	0	0	9	12	14	19	24	128	1	1	1	1	SF3A1	Splicing factor 3A subunit 1 (SF3a120) (Spliceosome-associated protein 114) (SAP 114)	spliceosomal complex, U2 snRNP, U2-type prespliceosome, catalytic step 2 spliceosome, U2-type precatalytic spliceosome, U2-type spliceosomal complex	Spliceosome, C complex spliceosome, NCOR1 complex, SF3A1-SF3A2-SF3A3 complex, 17S U2 snRNP	U2 small nuclear ribonucleoprotein complex, SF3A complex, PRP19-associated complex, SF3A complex	U2-type spliceosome, None	-, CWC complex|NTC-associated complex|Nineteen-associated complex|NTC/PRP19 complex, -	SUBCELLULAR LOCATION: Nucleus {ECO:0000269|PubMed:10882114, ECO:0000269|PubMed:29360106, ECO:0000269|PubMed:30315277}. Nucleus speckle {ECO:0000269|PubMed:21349847}.
KOG0339	0	0	0	0	9	12	14	19	24	128	0.909	0.5	1	1	DDX42	ATP-dependent RNA helicase DDX42 (EC 3.6.4.13) (DEAD box protein 42) (RNA helicase-like protein) (RHELP) (RNA helicase-related protein) (RNAHP) (SF3b DEAD box protein) (Splicing factor 3B-associated 125 kDa protein) (SF3b125)		SF3b complex		None		SUBCELLULAR LOCATION: Cytoplasm. Nucleus speckle. Nucleus, Cajal body. Note=Isoform 2 is present in Cajal bodies (CBs) and nuclear speckles.
KOG1898	0	0	0	0	9	12	14	19	24	128	1	1	1	1	SF3B3	Splicing factor 3B subunit 3 (Pre-mRNA-splicing factor SF3b 130 kDa subunit) (SF3b130) (STAF130) (Spliceosome-associated protein 130) (SAP 130)	U2 snRNP, U12-type spliceosomal complex, U2-type precatalytic spliceosome, catalytic step 2 spliceosome, spliceosomal complex	Spliceosome, 18S U11/U12 snRNP, TFTC complex (TATA-binding protein-free TAF-II-containing complex), STAGA complex, C complex spliceosome, NCOR1 complex, SF3b complex, 17S U2 snRNP	U2 small nuclear ribonucleoprotein complex, SF3B complex, PRP19-associated complex, SAGA complex, KAT2A variant, SAGA complex, KAT2B variant, SF3B complex, SAGA complex, KAT2A variant, SAGA complex, KAT2B variant	U2-type spliceosome, None, STAGA coactivator complex; SPT3-TAF9-GCN5 acetyltransferase complex	-, CWC complex|NTC-associated complex|Nineteen-associated complex|NTC/PRP19 complex, STAGA complex|SPT3-TAF9-GCN5 acetyltransferase complex|SPT-ADA-GCN5 acetyltrasferase complex, SPT-ADA-GCN5 acetyltrasferase complex|STAGA complex|SPT3-TAF9-GCN5 acetyltransferase complex, -, STAGA complex|SPT3-TAF9-GCN5 Acetyltransferase complex|Spt-Ada-Gcn5-acetyltrasferase complex	SUBCELLULAR LOCATION: Nucleus {ECO:0000269|PubMed:10490618, ECO:0000269|PubMed:11564863, ECO:0000269|PubMed:27720643, ECO:0000269|PubMed:28541300, ECO:0000269|PubMed:28781166}.
KOG2636	0	0	0	0	9	12	14	19	24	128	1	1	1	1	SF3A3	Splicing factor 3A subunit 3 (SF3a60) (Spliceosome-associated protein 61) (SAP 61)	spliceosomal complex, U2 snRNP, U2-type precatalytic spliceosome, catalytic step 2 spliceosome	Spliceosome, C complex spliceosome, SF3A1-SF3A2-SF3A3 complex, 17S U2 snRNP	U2 small nuclear ribonucleoprotein complex, SF3A complex, PRP19-associated complex, SF3A complex	U2-type spliceosome, None	-, CWC complex|NTC-associated complex|Nineteen-associated complex|NTC/PRP19 complex, -	SUBCELLULAR LOCATION: Nucleus speckle {ECO:0000269|PubMed:8022796}. Nucleus {ECO:0000269|PubMed:10882114, ECO:0000269|PubMed:21349847, ECO:0000269|PubMed:29360106, ECO:0000269|PubMed:30315277}.
KOG0114	0	0	0	0	9	12	14	19	24	177	0.909	1	1	1	SF3B6	Splicing factor 3B subunit 6 (Pre-mRNA branch site protein p14) (SF3b 14 kDa subunit) (SF3B14a) (Spliceosome-associated protein, 14-kDa) (Splicing factor 3b, subunit 6, 14kDa)	U2-type spliceosomal complex, U2 snRNP, U12-type spliceosomal complex, precatalytic spliceosome, catalytic step 2 spliceosome, spliceosomal complex	Spliceosome, 18S U11/U12 snRNP, SF3b complex, 17S U2 snRNP	SF3B complex	U2-type spliceosome, None	-	SUBCELLULAR LOCATION: Nucleus {ECO:0000269|PubMed:27720643, ECO:0000269|PubMed:28541300}.
KOG0131	0	0	0	0	9	12	14	19	24	177	1	1	1	1	SF3B4	Splicing factor 3B subunit 4 (Pre-mRNA-splicing factor SF3b 49 kDa subunit) (Spliceosome-associated protein 49) (SAP 49)	spliceosomal complex, U12-type spliceosomal complex, U2-type precatalytic spliceosome	Spliceosome, 18S U11/U12 snRNP, CDC5L complex, SF3b complex, 17S U2 snRNP	SF3B complex, U2 small nuclear ribonucleoprotein complex, SF3B complex	U2-type spliceosome, None	-	SUBCELLULAR LOCATION: Nucleus {ECO:0000269|PubMed:27720643, ECO:0000269|PubMed:28541300}.
KOG3428	0	0	0	0	9	12	14	19	24	177	1	1	1	0.923	SNRPD1, LSM10	Small nuclear ribonucleoprotein Sm D1 (Sm-D1) (Sm-D autoantigen) (snRNP core protein D1), U7 snRNA-associated Sm-like protein LSm10	commitment complex, U5 snRNP, U1 snRNP, U2 snRNP, U4 snRNP, U12-type spliceosomal complex, pICln-Sm protein complex, SMN-Sm protein complex, precatalytic spliceosome, catalytic step 2 spliceosome, spliceosomal tri-snRNP complex, methylosome, U4/U6 x U5 tri-snRNP complex, U2-type precatalytic spliceosome, U2-type catalytic step 2 spliceosome, ribonucleoprotein complex, spliceosomal complex, small …	Spliceosome, 18S U11/U12 snRNP, 20S methylosome-SmD complex, 6S methyltransferase complex, 20S methylosome and RG-containing Sm protein complex, 6S methyltransferase and RG-containing Sm proteins complex, 12S U11 snRNP, SMN complex, C complex spliceosome, CDC5L complex, SMN containing complex, 17S U2 snRNP, SMN1-SIP1-SNRP complex, Emerin complex 25, Emerin complex 52, SMN complex, U7 snRNA specif…	Sm complex, U1 small nuclear ribonucleoprotein complex, U4/U6.U5 tri-small nuclear ribonucleoprotein complex, U2 small nuclear ribonucleoprotein complex, U5 small nuclear ribonucleoprotein complex, U5 small nuclear ribonucleoprotein complex, AAR2 variant, U4 small nuclear ribonucleoprotein complex, U4/U6 small nuclear ribonucleoprotein complex, Sm complex, Spliceosomal commitment complex, PRP19-a…	U2-type spliceosome, None, None	snRNP core complex|snRNP Sm core complex, -, U4/U6 x U5 snRNP complex|U4/U6.U5 tri-small nuclear ribonucleoprotein complex, U5 snRNP complex, AAR2-U5 snRNP complex, U4 snRNP complex, U4/U6 snRNP, CC, CWC complex|NTC-associated complex|Nineteen-associated complex|NTC/PRP19 complex	SUBCELLULAR LOCATION: Cytoplasm, cytosol {ECO:0000269|PubMed:18984161}. Nucleus {ECO:0000269|PubMed:11991638, ECO:0000269|PubMed:21113136, ECO:0000269|PubMed:26912367, ECO:0000269|PubMed:28076346, ECO:0000269|PubMed:28502770, ECO:0000269|PubMed:28781166}. Note=SMN-mediated assembly into core snRNPs occurs in the cytosol before SMN-mediated transport to the nucleus to be included in spliceosomes. …
KOG4206	0	0	0	0	9	12	14	19	24	177	1	1	1	1	SNRPB2, SNRPA, RNPC3	U2 small nuclear ribonucleoprotein B'' (U2 snRNP B''), U1 small nuclear ribonucleoprotein A (U1 snRNP A) (U1-A) (U1A), RNA-binding region-containing protein 3 (RNA-binding motif protein 40) (RNA-binding protein 40) (U11/U12 small nuclear ribonucleoprotein 65 kDa protein) (U11/U12 snRNP 65 kDa protein) (U11/U12-65K)	spliceosomal complex, U1 snRNP, U2-type precatalytic spliceosome, U2-type catalytic step 2 spliceosome, catalytic step 2 spliceosome, ribonucleoprotein complex, small nuclear ribonucleoprotein complex, U2 snRNP, spliceosomal complex, U1 snRNP, ribonucleoprotein complex, U12-type spliceosomal complex, spliceosomal complex	Spliceosome, C complex spliceosome, SMN-PolII-RHA complex, 17S U2 snRNP, Spliceosome, snRNP-free U1A (SF-A) complex, CDC5L complex, SMN complex, 18S U11/U12 snRNP	U2 small nuclear ribonucleoprotein complex, PRP19-associated complex	U2-type spliceosome, None, None	-, CWC complex|NTC-associated complex|Nineteen-associated complex|NTC/PRP19 complex	SUBCELLULAR LOCATION: Nucleus {ECO:0000269|PubMed:28076346, ECO:0000269|PubMed:28502770, ECO:0000269|PubMed:28781166}., SUBCELLULAR LOCATION: Nucleus., SUBCELLULAR LOCATION: Nucleus {ECO:0000269|PubMed:14974681}.
KOG3044	0	0	0	0	9	12	14	19	24	1583	0.818	0.5	0	1	CCDC97	Coiled-coil domain-containing protein 97
KOG0284	0	0	0	0	9	12	14	19	100	135	1	1	1	1	WDR77, WDR33	Methylosome protein 50 (MEP-50) (Androgen receptor cofactor p44) (WD repeat-containing protein 77) (p44/Mep50), pre-mRNA 3' end processing protein WDR33 (WD repeat-containing protein 33) (WD repeat-containing protein of 146 kDa)	methylosome, mRNA cleavage and polyadenylation specificity factor complex, collagen trimer	FCP1-associated protein complex, MEP50-PRMT5-ICLN complex, CHTOP-methylosome complex, BRD7-BAF60A-MEP50 complex	Cleavage and polyadenylation specificity factor complex, Methylosome, PRMT5 methylosome complex	None, 20S methyltransferase complex; methylosome, AR (androgen receptor) coactivator complex; p44-PRMT-ICLN complex, CHTOP-methylosome complex, 5-hydroxymethylcytosine associated	CPF complex|CPSF complex|Cleavage and polyadenylation factor complex, Hrmt1l5:Clns1a:Wdr77 complex|Ibp72:Clns1a:Wdr77 complex|Jbp1:Clns1a:Wdr77 complex|Skb1:Clns1a:Wdr77 complex|Prmt5:ClcI:Wdr77 complex|Prmt5:Icln:Wdr77 complex|Prmt5:Clns1a:Mep50 complex|Prmt5:Clns1a:Wd45 complex|20S methylosome|20S Prmt5-containing methyltransferase complex, HRMT1L5:CLNS1A:WDR77 complex|IBP72:CLNS1A:WDR77 comple…	SUBCELLULAR LOCATION: Nucleus {ECO:0000269|PubMed:17437848, ECO:0000269|PubMed:21081503}. Cytoplasm {ECO:0000269|PubMed:17437848, ECO:0000269|PubMed:21081503}. Note=Nuclear in Leydig cells and cytoplasmic in germ cells during fetal testicular development. In adult testis, predominantly nuclear. Subcellular location varies from nuclear to cytoplasmic in various tumors (PubMed:17437848). {ECO:00002…
KOG0822	0	0	0	0	9	12	14	19	100	136	1	1	0.8	0.923	PRMT5	Protein arginine N-methyltransferase 5 (PRMT5) (EC 2.1.1.320) (72 kDa ICln-binding protein) (Histone-arginine N-methyltransferase PRMT5) (Jak-binding protein 1) (Shk1 kinase-binding protein 1 homolog) (SKB1 homolog) (SKB1Hs) [Cleaved into: Protein arginine N-methyltransferase 5, N-terminally processed]	cytoplasm, histone methyltransferase complex, methylosome, protein-containing complex	Brg1-associated complex I, Brm-associated complex, BRG1-SIN3A complex, BRM-SIN3A complex, BRG1-SIN3A-HDAC containing SWI/SNF remodeling complex I, BRM-SIN3A-HDAC complex, BRG1-associated complex, BRM-associated complex, FCP1-associated protein complex, 20S methylosome-SmD complex, JBP1-pICln complex, Anti-Sm protein complex, 20S methylosome and RG-containing Sm protein complex, 20S methyltransfer…	PRMT5 methylosome complex, Prmt-5-cep-1-cbp-1 complex, Methylosome	None, BRM containing SWI/SNF remodeling complex, BRM-Sin3A-HDAC containing SWI/SNF remodeling complex, BRG1 containing SWI/SNF remodeling complex, methylosome, 20S methyltransferase complex; methylosome, AR (androgen receptor) coactivator complex; p44-PRMT-ICLN complex, COPR5-PRMT5-RUNX1-CBFB complex, COPR5-PRMT5 complex, CHTOP-methylosome complex, 5-hydroxymethylcytosine associated, SNAIL-AJUBA-…	HRMT1L5:CLNS1A:WDR77 complex|IBP72:CLNS1A:WDR77 complex|JBP1:CLNS1A:WDR77 complex|SKB1:CLNS1A:WDR77 complex|PRMT5:CLCI:WDR77 complex|PRMT5:ICLN:WDR77 complex|PRMT5:CLNS1A:MEP50 complex|PRMT5:CLNS1A:WD45 complex|20S methylosome|20S PRMT5-containing methyltransferase complex|PRMT5 complex, -, Hrmt1l5:Clns1a:Wdr77 complex|Ibp72:Clns1a:Wdr77 complex|Jbp1:Clns1a:Wdr77 complex|Skb1:Clns1a:Wdr77 complex…	SUBCELLULAR LOCATION: Cytoplasm {ECO:0000269|PubMed:21081503, ECO:0000269|PubMed:21917714, ECO:0000269|PubMed:22269951}. Nucleus {ECO:0000269|PubMed:18404153, ECO:0000269|PubMed:21081503, ECO:0000269|PubMed:21917714, ECO:0000269|PubMed:22269951}. Chromosome {ECO:0000269|PubMed:33376131}. Golgi apparatus {ECO:0000269|PubMed:20421892}. Note=Localizes to promoter regions of target genes on chromosom…
KOG4672	0	0	0	0	9	12	14	19	330	477	0.818	0.5	0	1	WBP11	WW domain-binding protein 11 (WBP-11) (Npw38-binding protein) (NpwBP) (SH3 domain-binding protein SNP70) (Splicing factor that interacts with PQBP-1 and PP1)	spliceosomal complex	Spliceosome		U2-type spliceosome		SUBCELLULAR LOCATION: Nucleus. Cytoplasm. Note=Predominantly located in the nucleus with granular heterogeneous distribution. Excluded from nucleoli in interphase cells, distributed throughout cytoplasm in dividing cells. Colocalized with SC35 and U2B in the nucleus. In the cytoplasm, associates with the intermediate filament protein vimentin.
KOG0128	0	0	0	0	9	12	14	20	25	31	1	0.5	0.2	1	SART3	Squamous cell carcinoma antigen recognized by T-cells 3 (SART-3) (Tat-interacting protein of 110 kDa) (Tip110) (p110 nuclear RNA-binding protein)	ASAP complex		U6 small nuclear ribonucleoprotein complex		U6 snRNP	SUBCELLULAR LOCATION: Nucleus, nucleoplasm {ECO:0000269|PubMed:10463607, ECO:0000269|PubMed:11959860, ECO:0000269|PubMed:12578909}. Nucleus, Cajal body {ECO:0000269|PubMed:12578909}. Nucleus speckle {ECO:0000269|PubMed:11959860}. Cytoplasm {ECO:0000269|PubMed:10463607, ECO:0000269|PubMed:11959860}.
KOG0289	0	0	0	0	9	12	14	20	25	31	1	1	1	1	PRPF19	Pre-mRNA-processing factor 19 (EC 2.3.2.27) (Nuclear matrix protein 200) (PRP19/PSO4 homolog) (hPso4) (RING-type E3 ubiquitin transferase PRP19) (Senescence evasion factor)	Prp19 complex, U2-type catalytic step 1 spliceosome, U2-type catalytic step 2 spliceosome, catalytic step 2 spliceosome, spliceosomal complex	Spliceosome, C complex spliceosome, CDC5L core complex, CDC5L complex	PRP19-associated complex, NineTeen complex, PRP19-CDC5L complex	U2-type spliceosome, None	CWC complex|NTC-associated complex|Nineteen-associated complex|NTC/PRP19 complex, PRP19-associated complex|Nineteen complex|NTC, Prp19 complex|CDC5 complex|CDC5L complex|PRP19/CDC5L complex|NineTeen Complex|NTC complex|PRP19-CDC5L spliceosomal complex	SUBCELLULAR LOCATION: Nucleus {ECO:0000269|PubMed:11082287, ECO:0000269|PubMed:12429849, ECO:0000269|PubMed:19188445, ECO:0000269|PubMed:20176811, ECO:0000269|PubMed:28076346, ECO:0000269|PubMed:28502770, ECO:0000269|PubMed:29301961, ECO:0000269|PubMed:29360106, ECO:0000269|PubMed:30705154}. Nucleus, nucleoplasm {ECO:0000269|PubMed:11082287}. Cytoplasm, cytoskeleton, spindle {ECO:0000269|PubMed:1…
KOG0951	0	0	0	0	9	12	14	20	25	31	1	1	1	1	SNRNP200	U5 small nuclear ribonucleoprotein 200 kDa helicase (EC 3.6.4.13) (Activating signal cointegrator 1 complex subunit 3-like 1) (BRR2 homolog) (U5 snRNP-specific 200 kDa protein) (U5-200KD)	U5 snRNP, spliceosomal complex, U2-type precatalytic spliceosome, U2-type catalytic step 1 spliceosome, catalytic step 2 spliceosome, U4/U6 x U5 tri-snRNP complex	Spliceosome, C complex spliceosome, SNW1 complex	U4/U6.U5 tri-small nuclear ribonucleoprotein complex, U5 small nuclear ribonucleoprotein complex, PRP19-associated complex	U2-type spliceosome, None	U4/U6 x U5 snRNP complex|U4/U6.U5 tri-small nuclear ribonucleoprotein complex, U5 snRNP complex, CWC complex|NTC-associated complex|Nineteen-associated complex|NTC/PRP19 complex	SUBCELLULAR LOCATION: Nucleus {ECO:0000269|PubMed:28502770, ECO:0000269|PubMed:28781166, ECO:0000269|PubMed:29301961, ECO:0000269|PubMed:29360106, ECO:0000269|PubMed:29361316, ECO:0000269|PubMed:30315277, ECO:0000269|PubMed:30705154, ECO:0000269|PubMed:30728453, ECO:0000269|PubMed:9539711}.
KOG2217	0	0	0	0	9	12	14	20	25	31	1	0.5	1	1	SART1, RBM25	U4/U6.U5 tri-snRNP-associated protein 1 (SNU66 homolog) (hSnu66) (Squamous cell carcinoma antigen recognized by T-cells 1) (SART-1) (hSART-1) (U4/U6.U5 tri-snRNP-associated 110 kDa protein) (allergen Hom s 1), RNA-binding protein 25 (Arg/Glu/Asp-rich protein of 120 kDa) (RED120) (Protein S164) (RNA-binding motif protein 25) (RNA-binding region-containing protein 7)	U4/U6 x U5 tri-snRNP complex, U2-type precatalytic spliceosome, catalytic step 2 spliceosome, spliceosomal complex	Spliceosome, C complex spliceosome, Spliceosome	U4/U6.U5 tri-small nuclear ribonucleoprotein complex	U2-type spliceosome, None, U2-type spliceosome	U4/U6 x U5 snRNP complex|U4/U6.U5 tri-small nuclear ribonucleoprotein complex	SUBCELLULAR LOCATION: Nucleus {ECO:0000269|PubMed:11350945, ECO:0000269|PubMed:9449708}. Note=Found in the nucleus of mitogen-activated peripheral blood mononuclear cells (PBMCs), tumor cells, or normal cell lines, but not in normal tissues except testis and fetal liver or in unstimulated PBMCs, suggesting preferential expression in proliferating cells., SUBCELLULAR LOCATION: Nucleus speckle. Cyt…
KOG2769	0	0	0	0	9	12	14	20	25	31	1	0.5	1	1	PRPF3, PPP1R42	U4/U6 small nuclear ribonucleoprotein Prp3 (Pre-mRNA-splicing factor 3) (hPrp3) (U4/U6 snRNP 90 kDa protein), Protein phosphatase 1 regulatory subunit 42 (Leucine-rich repeat-containing protein 67)	U4/U6 x U5 tri-snRNP complex, U2-type precatalytic spliceosome, spliceosomal complex, protein-containing complex, protein phosphatase type 1 complex	Spliceosome	U4/U6.U5 tri-small nuclear ribonucleoprotein complex, U4 small nuclear ribonucleoprotein complex, U4/U6 small nuclear ribonucleoprotein complex	U2-type spliceosome	U4/U6 x U5 snRNP complex|U4/U6.U5 tri-small nuclear ribonucleoprotein complex, U4 snRNP complex, U4/U6 snRNP	SUBCELLULAR LOCATION: Nucleus {ECO:0000269|PubMed:17932117, ECO:0000269|PubMed:26912367, ECO:0000269|PubMed:28781166, ECO:0000269|PubMed:9328476, ECO:0000269|PubMed:9404889}. Nucleus speckle., SUBCELLULAR LOCATION: Cytoplasm, cytoskeleton {ECO:0000250|UniProtKB:Q8R1Z4}. Cytoplasm, cytoskeleton, microtubule organizing center, centrosome {ECO:0000250|UniProtKB:Q8R1Z4}. Note=Colocalizes with alpha t…
KOG0113	0	0	0	0	9	12	14	20	25	94	1	1	1	1	SNRNP70, SNRNP35	U1 small nuclear ribonucleoprotein 70 kDa (U1 snRNP 70 kDa) (U1-70K) (snRNP70), U11/U12 small nuclear ribonucleoprotein 35 kDa protein (U11/U12 snRNP 35 kDa protein) (U11/U12-35K) (Protein HM-1) (U1 snRNP-binding protein homolog)	spliceosomal complex, U1 snRNP, U2-type prespliceosome, ribonucleoprotein complex, U12-type spliceosomal complex, spliceosomal complex	Spliceosome, SRm160/300 complex, 18S U11/U12 snRNP, 12S U11 snRNP	U1 small nuclear ribonucleoprotein complex, Spliceosomal commitment complex	U2-type spliceosome, None, None	-, CC	SUBCELLULAR LOCATION: Nucleus speckle {ECO:0000269|PubMed:17656373}. Nucleus, nucleoplasm {ECO:0000269|PubMed:17656373, ECO:0000269|PubMed:21113136}. Note=Colocalizes with SCNM1 and LUC7L2 in nuclear speckles. {ECO:0000250|UniProtKB:Q62376}., SUBCELLULAR LOCATION: Nucleus {ECO:0000269|PubMed:15146077}.
KOG0333	0	0	0	0	9	12	14	20	25	94	1	1	1	1	DDX23, DDX49	Probable ATP-dependent RNA helicase DDX23 (EC 3.6.4.13) (100 kDa U5 snRNP-specific protein) (DEAD box protein 23) (PRP28 homolog) (U5-100kD), Probable ATP-dependent RNA helicase DDX49 (EC 3.6.4.13) (DEAD box protein 49)	U4/U6 x U5 tri-snRNP complex, U5 snRNP, catalytic step 2 spliceosome, spliceosomal complex	Spliceosome, C complex spliceosome, SNW1 complex	U4/U6.U5 tri-small nuclear ribonucleoprotein complex, U5 small nuclear ribonucleoprotein complex	U2-type spliceosome, None	U4/U6 x U5 snRNP complex|U4/U6.U5 tri-small nuclear ribonucleoprotein complex, U5 snRNP complex	SUBCELLULAR LOCATION: Nucleus {ECO:0000269|PubMed:20858735, ECO:0000269|PubMed:28076779, ECO:0000269|PubMed:9409622}. Chromosome {ECO:0000269|PubMed:28076779}. Note=During transcription, accumulates at chromatin loci where unscheduled R-loops form and colocalizes with paused 'Ser-5'-phosphorlyated POLR2A/RNA polymerase II and kinase SRPK2. {ECO:0000269|PubMed:28076779}., NA
KOG1548	0	0	0	0	9	12	14	20	25	94	1	0.5	1	1	HTATSF1	HIV Tat-specific factor 1 (Tat-SF1)	U2-type spliceosomal complex, U2 snRNP	Spliceosome, RNA pol II containing coactivator complex Tat-SF	U2 small nuclear ribonucleoprotein complex	U2-type spliceosome, None	-	SUBCELLULAR LOCATION: Nucleus {ECO:0000269|PubMed:15485897, ECO:0000269|PubMed:8849451}.
KOG1705	0	0	0	0	9	12	14	20	25	94	1	1	1	1	PHF5A	PHD finger-like domain-containing protein 5A (PHD finger-like domain protein 5A) (Splicing factor 3B-associated 14 kDa protein) (SF3b14b)	U2 snRNP, U12-type spliceosomal complex, precatalytic spliceosome, U2-type precatalytic spliceosome, spliceosomal complex	SF3b complex, 17S U2 snRNP	U2 small nuclear ribonucleoprotein complex, SF3B complex, SF3B complex	None	-	SUBCELLULAR LOCATION: Nucleus {ECO:0000269|PubMed:27720643, ECO:0000269|PubMed:28541300}. Nucleus speckle {ECO:0000250|UniProtKB:P83870}.
KOG1774	0	0	0	0	9	12	14	20	25	94	0.909	1	1	1	ZNF593OS, SNRPE	Putative transmembrane protein ZNF593OS (ZNF593 opposite strand protein), Small nuclear ribonucleoprotein E (snRNP-E) (Sm protein E) (Sm-E) (SmE)	U5 snRNP, U1 snRNP, U2 snRNP, U4 snRNP, U4/U6 x U5 tri-snRNP complex, precatalytic spliceosome, U12-type spliceosomal complex, methylosome, pICln-Sm protein complex, SMN-Sm protein complex, U2-type precatalytic spliceosome, U2-type catalytic step 2 spliceosome, catalytic step 2 spliceosome, spliceosomal complex, ribonucleoprotein complex, telomerase holoenzyme complex, U7 snRNP, small nuclear rib…	Spliceosome, 18S U11/U12 snRNP, 6S methyltransferase and RG-containing Sm proteins complex, 12S U11 snRNP, SMN complex, C complex spliceosome, (E.F.G) complex, 17S U2 snRNP, SMN complex, U7 snRNA specific, SMN1-SIP1-SNRP complex	Sm complex, U1 small nuclear ribonucleoprotein complex, U4/U6.U5 tri-small nuclear ribonucleoprotein complex, U2 small nuclear ribonucleoprotein complex, U5 small nuclear ribonucleoprotein complex, U5 small nuclear ribonucleoprotein complex, AAR2 variant, U4 small nuclear ribonucleoprotein complex, U4/U6 small nuclear ribonucleoprotein complex, Sm complex, Spliceosomal commitment complex	U2-type spliceosome, None	snRNP core complex|snRNP Sm core complex, -, U4/U6 x U5 snRNP complex|U4/U6.U5 tri-small nuclear ribonucleoprotein complex, U5 snRNP complex, AAR2-U5 snRNP complex, U4 snRNP complex, U4/U6 snRNP, CC	SUBCELLULAR LOCATION: Membrane {ECO:0000255}; Single-pass membrane protein {ECO:0000255}., SUBCELLULAR LOCATION: Cytoplasm, cytosol {ECO:0000269|PubMed:18984161}. Nucleus {ECO:0000269|PubMed:11574479, ECO:0000269|PubMed:11991638, ECO:0000269|PubMed:23246290, ECO:0000269|PubMed:26912367, ECO:0000269|PubMed:28076346, ECO:0000269|PubMed:28502770, ECO:0000269|PubMed:28781166}. Note=SMN-mediated assem…
KOG2202	0	0	0	0	9	12	14	20	25	94	0.909	1	1	1	NA, U2AF1, ZRSR2P1, ZRSR2, U2AF1L4	NA, Splicing factor U2AF 35 kDa subunit (U2 auxiliary factor 35 kDa subunit) (U2 small nuclear RNA auxiliary factor 1) (U2 snRNP auxiliary factor small subunit), Putative U2 small nuclear ribonucleoprotein auxiliary factor 35 kDa subunit-related protein 1 (CCCH type zinc finger, RNA-binding motif and serine/arginine rich protein 1) (U2(RNU2) small nuclear RNA auxiliary factor 1-like 1), U2 small …	spliceosomal complex, U2AF complex, catalytic step 2 spliceosome, spliceosomal complex, U2AF complex, ribonucleoprotein complex, U12-type spliceosomal complex, spliceosomal complex, U2AF complex, ribonucleoprotein complex, spliceosomal complex, U2AF complex	Spliceosome, CF IIAm complex (Cleavage factor IIAm complex), C complex spliceosome, 17S U2 snRNP, Nop56p-associated pre-rRNA complex, 18S U11/U12 snRNP	U2 small nuclear ribonucleoprotein auxiliary factor complex	U2-type spliceosome, None, Nop56p-associated pre-ribosomal ribonucleoprotein complex, None	U2AF complex|U2AF35-U2AF65 complex	NA, SUBCELLULAR LOCATION: Nucleus {ECO:0000269|PubMed:15096518}. Nucleus speckle {ECO:0000269|PubMed:15096518, ECO:0000269|PubMed:25311244}., SUBCELLULAR LOCATION: Nucleus {ECO:0000305}., SUBCELLULAR LOCATION: Nucleus {ECO:0000269|PubMed:15146077}., SUBCELLULAR LOCATION: Nucleus {ECO:0000250|UniProtKB:Q8BGJ9}. Nucleus speckle {ECO:0000250|UniProtKB:Q8BGJ9}. Cytoplasm {ECO:0000250|UniProtKB:Q8BGJ9…
KOG3168	0	0	0	0	9	12	14	20	25	94	1	1	1	0.923	SNRPB, SNRPN, NAA38	Small nuclear ribonucleoprotein-associated proteins B and B' (snRNP-B) (Sm protein B/B') (Sm-B/B') (SmB/B'), Small nuclear ribonucleoprotein-associated protein N (snRNP-N) (Sm protein D) (Sm-D) (Sm protein N) (Sm-N) (SmN) (Tissue-specific-splicing protein), N-alpha-acetyltransferase 38, NatC auxiliary subunit (LSM domain-containing protein 1) (Phosphonoformate immuno-associated protein 2)	U5 snRNP, U1 snRNP, U2 snRNP, U4 snRNP, U4/U6 x U5 tri-snRNP complex, U2-type prespliceosome, catalytic step 2 spliceosome, U12-type spliceosomal complex, methylosome, SMN-Sm protein complex, U2-type precatalytic spliceosome, U2-type catalytic step 2 spliceosome, ribonucleoprotein complex, spliceosomal complex, small nuclear ribonucleoprotein complex, histone pre-mRNA 3'end processing complex, te…	Spliceosome, 18S U11/U12 snRNP, Anti-SMN protein complex, JBP1-pICln complex, Anti-Sm protein complex, 20S methylosome and RG-containing Sm protein complex, 6S methyltransferase and RG-containing Sm proteins complex, 12S U11 snRNP, SMN complex, C complex spliceosome, SMN-PolII-RHA complex, 17S U2 snRNP, SMN complex, U7 snRNA specific, SMN1-SIP1-SNRP complex, SMN complex, SMN-PolII-RHA complex	Sm complex, U1 small nuclear ribonucleoprotein complex, U4/U6.U5 tri-small nuclear ribonucleoprotein complex, U2 small nuclear ribonucleoprotein complex, U5 small nuclear ribonucleoprotein complex, U5 small nuclear ribonucleoprotein complex, AAR2 variant, U4 small nuclear ribonucleoprotein complex, U4/U6 small nuclear ribonucleoprotein complex, Sm complex, Spliceosomal commitment complex, PRP19-a…	U2-type spliceosome, None, None	snRNP core complex|snRNP Sm core complex, -, U4/U6 x U5 snRNP complex|U4/U6.U5 tri-small nuclear ribonucleoprotein complex, U5 snRNP complex, AAR2-U5 snRNP complex, U4 snRNP complex, U4/U6 snRNP, CC, CWC complex|NTC-associated complex|Nineteen-associated complex|NTC/PRP19 complex	SUBCELLULAR LOCATION: Cytoplasm, cytosol {ECO:0000269|PubMed:18984161}. Nucleus {ECO:0000269|PubMed:11574479, ECO:0000269|PubMed:11991638, ECO:0000269|PubMed:26912367, ECO:0000269|PubMed:28076346, ECO:0000269|PubMed:28502770, ECO:0000269|PubMed:28781166}. Note=SMN-mediated assembly into core snRNPs occurs in the cytosol before SMN-mediated transport to the nucleus to be included in spliceosomes. …
KOG3172	0	0	0	0	9	12	14	20	25	94	1	1	1	0.923	SNRPD3	Small nuclear ribonucleoprotein Sm D3 (Sm-D3) (snRNP core protein D3)	commitment complex, U5 snRNP, U1 snRNP, U2 snRNP, U4 snRNP, U12-type spliceosomal complex, pICln-Sm protein complex, SMN-Sm protein complex, precatalytic spliceosome, catalytic step 2 spliceosome, spliceosomal tri-snRNP complex, methylosome, U4/U6 x U5 tri-snRNP complex, U2-type precatalytic spliceosome, U2-type catalytic step 2 spliceosome, spliceosomal complex, ribonucleoprotein complex, small …	Spliceosome, 18S U11/U12 snRNP, 20S methylosome-SmD complex, 6S methyltransferase complex, 20S methylosome and RG-containing Sm protein complex, 6S methyltransferase and RG-containing Sm proteins complex, 12S U11 snRNP, SMN complex, C complex spliceosome, CDC5L complex, SMN containing complex, 17S U2 snRNP, SMN complex, U7 snRNA specific, SMN1-SIP1-SNRP complex	U1 small nuclear ribonucleoprotein complex, U4/U6.U5 tri-small nuclear ribonucleoprotein complex, U2 small nuclear ribonucleoprotein complex, U5 small nuclear ribonucleoprotein complex, U5 small nuclear ribonucleoprotein complex, AAR2 variant, U4 small nuclear ribonucleoprotein complex, U4/U6 small nuclear ribonucleoprotein complex, Sm complex, Spliceosomal commitment complex, PRP19-associated co…	U2-type spliceosome, None	-, U4/U6 x U5 snRNP complex|U4/U6.U5 tri-small nuclear ribonucleoprotein complex, U5 snRNP complex, AAR2-U5 snRNP complex, U4 snRNP complex, U4/U6 snRNP, CC, CWC complex|NTC-associated complex|Nineteen-associated complex|NTC/PRP19 complex, snRNP core complex|snRNP Sm core complex	SUBCELLULAR LOCATION: Cytoplasm, cytosol {ECO:0000269|PubMed:18984161}. Nucleus {ECO:0000269|PubMed:11574479, ECO:0000269|PubMed:11991638, ECO:0000269|PubMed:26912367, ECO:0000269|PubMed:28076346, ECO:0000269|PubMed:28502770, ECO:0000269|PubMed:28781166}. Note=SMN-mediated assembly into core snRNPs occurs in the cytosol before SMN-mediated transport to the nucleus to be included in spliceosomes. …
KOG3459	0	0	0	0	9	12	14	20	25	94	0.909	0.5	1	1	SNRPD2	Small nuclear ribonucleoprotein Sm D2 (Sm-D2) (snRNP core protein D2)	U5 snRNP, U1 snRNP, U2 snRNP, U4/U6 x U5 tri-snRNP complex, precatalytic spliceosome, catalytic step 2 spliceosome, U4 snRNP, U12-type spliceosomal complex, methylosome, pICln-Sm protein complex, SMN-Sm protein complex, U2-type precatalytic spliceosome, U2-type catalytic step 2 spliceosome, small nuclear ribonucleoprotein complex, ribonucleoprotein complex, spliceosomal complex	Spliceosome, 18S U11/U12 snRNP, 20S methylosome and RG-containing Sm protein complex, 6S methyltransferase and RG-containing Sm proteins complex, 12S U11 snRNP, SMN complex, C complex spliceosome, CDC5L complex, SMN containing complex, 17S U2 snRNP, SMN1-SIP1-SNRP complex	Sm complex, U1 small nuclear ribonucleoprotein complex, U4/U6.U5 tri-small nuclear ribonucleoprotein complex, U2 small nuclear ribonucleoprotein complex, U5 small nuclear ribonucleoprotein complex, U5 small nuclear ribonucleoprotein complex, AAR2 variant, U4 small nuclear ribonucleoprotein complex, U4/U6 small nuclear ribonucleoprotein complex, Sm complex, Spliceosomal commitment complex, PRP19-a…	U2-type spliceosome, None	snRNP core complex|snRNP Sm core complex, -, U4/U6 x U5 snRNP complex|U4/U6.U5 tri-small nuclear ribonucleoprotein complex, U5 snRNP complex, AAR2-U5 snRNP complex, U4 snRNP complex, U4/U6 snRNP, CC, CWC complex|NTC-associated complex|Nineteen-associated complex|NTC/PRP19 complex	SUBCELLULAR LOCATION: Cytoplasm, cytosol {ECO:0000269|PubMed:18984161}. Nucleus {ECO:0000269|PubMed:11991638, ECO:0000269|PubMed:26912367, ECO:0000269|PubMed:28076346, ECO:0000269|PubMed:28502770, ECO:0000269|PubMed:28781166}. Note=SMN-mediated assembly into core snRNPs occurs in the cytosol before SMN-mediated transport to the nucleus to be included in spliceosomes. {ECO:0000305}.
KOG0227	0	0	0	0	9	12	14	20	25	261	0.909	1	1	1	SF3A2	Splicing factor 3A subunit 2 (SF3a66) (Spliceosome-associated protein 62) (SAP 62)	spliceosomal complex, U2 snRNP, U2-type prespliceosome, catalytic step 2 spliceosome, U2-type precatalytic spliceosome	Spliceosome, C complex spliceosome, SF3A1-SF3A2-SF3A3 complex, 17S U2 snRNP	U2 small nuclear ribonucleoprotein complex, SF3A complex, PRP19-associated complex, SF3A complex	U2-type spliceosome, None	-, CWC complex|NTC-associated complex|Nineteen-associated complex|NTC/PRP19 complex, -	SUBCELLULAR LOCATION: Nucleus {ECO:0000255|PROSITE-ProRule:PRU00130, ECO:0000269|PubMed:10882114, ECO:0000269|PubMed:21349847, ECO:0000269|PubMed:29360106, ECO:0000269|PubMed:29361316, ECO:0000269|PubMed:30315277}.
KOG1881	0	0	0	0	9	12	14	20	25	261	0.909	1	0.4	1	SLC4A1AP	Kanadaptin (Human lung cancer oncogene 3 protein) (HLC-3) (Kidney anion exchanger adapter protein) (Solute carrier family 4 anion exchanger member 1 adapter protein)						SUBCELLULAR LOCATION: Nucleus {ECO:0000269|PubMed:15764369}. Cytoplasm {ECO:0000269|PubMed:15764369}. Note=Mainly nuclear. Small amounts are found in the cytoplasm.
KOG2270	0	0	0	0	9	12	14	20	25	276	1	1	1	1	RIOK1	Serine/threonine-protein kinase RIO1 (EC 2.7.11.1) (EC 3.6.3.-) (RIO kinase 1)	preribosome, small subunit precursor, methyltransferase complex					SUBCELLULAR LOCATION: Cytoplasm, cytosol {ECO:0000269|PubMed:21081503}.
KOG1806	0	0	0	0	9	12	14	20	48	61	0.909	0.5	0.8	1	AQR	RNA helicase aquarius (EC 3.6.4.13) (Intron-binding protein of 160 kDa) (IBP160)	catalytic step 2 spliceosome, U2-type catalytic step 2 spliceosome, spliceosomal complex	Spliceosome, C complex spliceosome		U2-type spliceosome, None		SUBCELLULAR LOCATION: Nucleus {ECO:0000269|PubMed:11991638, ECO:0000269|PubMed:25599396, ECO:0000269|PubMed:28076346, ECO:0000269|PubMed:28502770}. Nucleus, nucleoplasm {ECO:0000269|PubMed:16949364}. Note=Localizes to speckle-like regions of the nucleoplasm. {ECO:0000269|PubMed:16949364}.
KOG2047	0	0	0	0	9	12	14	20	48	61	0.909	1	1	1	XAB2	Pre-mRNA-splicing factor SYF1 (Protein HCNP) (XPA-binding protein 2)	Prp19 complex, U2-type catalytic step 2 spliceosome, post-mRNA release spliceosomal complex, catalytic step 2 spliceosome, spliceosomal complex	Spliceosome, C complex spliceosome	PRP19-associated complex, NineTeen complex	U2-type spliceosome, None	CWC complex|NTC-associated complex|Nineteen-associated complex|NTC/PRP19 complex, PRP19-associated complex|Nineteen complex|NTC	SUBCELLULAR LOCATION: Nucleus {ECO:0000269|PubMed:11991638, ECO:0000269|PubMed:25599396, ECO:0000269|PubMed:28076346, ECO:0000269|PubMed:28502770}. Note=Detected in the splicing complex carrying pre-mRNA. {ECO:0000250|UniProtKB:Q99PK0}.
KOG2184	0	0	0	0	9	12	14	20	48	61	1	0.5	0.4	1	TFIP11, GPATCH8	Tuftelin-interacting protein 11 (Septin and tuftelin-interacting protein 1) (STIP-1), G patch domain-containing protein 8	U2-type post-mRNA release spliceosomal complex, catalytic step 2 spliceosome, spliceosomal complex	Spliceosome, C complex spliceosome, STIP-USP7-Mdm2 complex, STIP-USP7-p53 complex, C2ORF3-Prp43-TFIP11 complex	Post-mRNA release spliceosomal complex	U2-type spliceosome, None, TFIP11-USP7-MDM2 complex, TFIP11-USP7-TP53 complex	NTR complex|NTC-related complex	SUBCELLULAR LOCATION: Cytoplasm {ECO:0000250}. Nucleus {ECO:0000250}. Note=In the nucleus localizes to unique speckle domains in close proximity to nuclear speckles and not identical to paraspeckles. {ECO:0000250}., NA
KOG3068	0	0	0	0	9	12	14	20	48	61	0.909	0.5	1	1	ISY1	Pre-mRNA-splicing factor ISY1 homolog	Prp19 complex, catalytic step 2 spliceosome, post-mRNA release spliceosomal complex, post-spliceosomal complex, U2-type catalytic step 1 spliceosome, spliceosomal complex	Spliceosome, C complex spliceosome	PRP19-associated complex, NineTeen complex	U2-type spliceosome, None	CWC complex|NTC-associated complex|Nineteen-associated complex|NTC/PRP19 complex, PRP19-associated complex|Nineteen complex|NTC	SUBCELLULAR LOCATION: Nucleus {ECO:0000269|PubMed:11991638, ECO:0000269|PubMed:25599396, ECO:0000269|PubMed:29301961}.
KOG2136	0	0	0	0	9	12	14	20	48	735	0.909	0.5	0	1	GCFC2, PAXBP1	Intron Large complex component GCFC2 (GC-rich sequence DNA-binding factor) (GC-rich sequence DNA-binding factor 2) (Transcription factor 9) (TCF-9), PAX3- and PAX7-binding protein 1 (GC-rich sequence DNA-binding factor 1)	U2-type post-mRNA release spliceosomal complex	C2ORF3-Prp43-TFIP11 complex, Spliceosome		None, U2-type spliceosome		SUBCELLULAR LOCATION: Nucleus, nucleoplasm {ECO:0000269|PubMed:24304693}. Nucleus, nucleolus {ECO:0000269|PubMed:24304693}., SUBCELLULAR LOCATION: Nucleus {ECO:0000250}.
KOG3032	0	0	0	0	9	12	14	20	48	780	0.818	0	0	0.846	ZNF830	Zinc finger protein 830 (Coiled-coil domain-containing protein 16)	spliceosomal complex					SUBCELLULAR LOCATION: Nucleus {ECO:0000269|PubMed:25599396}. Chromosome {ECO:0000250|UniProtKB:Q8R1N0}. Nucleus speckle {ECO:0000250|UniProtKB:Q8R1N0}. Note=Excluded from nucleolus. {ECO:0000250|UniProtKB:Q8R1N0}.
KOG2889	0	0	0	0	9	12	14	20	709	996	0.909	1	1	0.923	PRPF38A	Pre-mRNA-splicing factor 38A	precatalytic spliceosome, U2-type precatalytic spliceosome, spliceosomal complex					SUBCELLULAR LOCATION: Nucleus {ECO:0000269|PubMed:28781166}.
KOG0265	0	0	0	0	9	12	14	34	41	51	0.909	1	1	1	SNRNP40	U5 small nuclear ribonucleoprotein 40 kDa protein (U5 snRNP 40 kDa protein) (U5-40K) (38 kDa-splicing factor) (Prp8-binding protein) (hPRP8BP) (U5 snRNP-specific 40 kDa protein) (WD repeat-containing protein 57)	catalytic step 2 spliceosome, U2-type catalytic step 2 spliceosome, spliceosomal complex, U5 snRNP, sno(s)RNA-containing ribonucleoprotein complex	Spliceosome, C complex spliceosome, CUL4A-DDB1-WDR57 complex		U2-type spliceosome, None, CUL4A-DDB1-SNRNP40 complex		SUBCELLULAR LOCATION: Nucleus {ECO:0000269|PubMed:26912367, ECO:0000269|PubMed:28076346, ECO:0000269|PubMed:28502770, ECO:0000269|PubMed:28781166, ECO:0000269|PubMed:29301961, ECO:0000269|PubMed:29360106, ECO:0000269|PubMed:30315277, ECO:0000269|PubMed:30705154, ECO:0000269|PubMed:9731529}.
KOG0272	0	0	0	0	9	12	14	34	41	51	1	1	1	1	PRPF4, DAW1	U4/U6 small nuclear ribonucleoprotein Prp4 (PRP4 homolog) (hPrp4) (U4/U6 snRNP 60 kDa protein) (WD splicing factor Prp4), Dynein assembly factor with WDR repeat domains 1 (Outer row dynein assembly protein 16 homolog) (WD repeat-containing protein 69)	U4/U6 x U5 tri-snRNP complex, U4/U6 snRNP, U2-type precatalytic spliceosome, spliceosomal snRNP complex, spliceosomal complex, SCF ubiquitin ligase complex	Spliceosome	U4/U6.U5 tri-small nuclear ribonucleoprotein complex, U4 small nuclear ribonucleoprotein complex, U4/U6 small nuclear ribonucleoprotein complex	U2-type spliceosome	U4/U6 x U5 snRNP complex|U4/U6.U5 tri-small nuclear ribonucleoprotein complex, U4 snRNP complex, U4/U6 snRNP	SUBCELLULAR LOCATION: Nucleus {ECO:0000269|PubMed:25383878, ECO:0000269|PubMed:26912367, ECO:0000269|PubMed:28781166, ECO:0000269|PubMed:9257651, ECO:0000269|PubMed:9328476, ECO:0000269|PubMed:9404889}. Nucleus speckle {ECO:0000305}., SUBCELLULAR LOCATION: Cell projection, cilium {ECO:0000305}.
KOG0495	0	0	0	0	9	12	14	34	41	51	1	1	1	0.923	PRPF6	Pre-mRNA-processing factor 6 (Androgen receptor N-terminal domain-transactivating protein 1) (ANT-1) (PRP6 homolog) (U5 snRNP-associated 102 kDa protein) (U5-102 kDa protein)	U4/U6 x U5 tri-snRNP complex, catalytic step 2 spliceosome, U2-type precatalytic spliceosome, spliceosomal complex, U5 snRNP	Spliceosome, C complex spliceosome	U4/U6.U5 tri-small nuclear ribonucleoprotein complex, U5 small nuclear ribonucleoprotein complex	U2-type spliceosome, None	U4/U6 x U5 snRNP complex|U4/U6.U5 tri-small nuclear ribonucleoprotein complex, U5 snRNP complex	SUBCELLULAR LOCATION: Nucleus, nucleoplasm {ECO:0000269|PubMed:10561546, ECO:0000269|PubMed:26912367, ECO:0000269|PubMed:28781166}. Nucleus speckle {ECO:0000269|PubMed:21549338}. Note=Localized in splicing speckles. {ECO:0000269|PubMed:21549338}.
KOG1780	0	0	0	0	9	12	14	34	41	51	0.909	0	1	0.923	SNRPGP15, SNRPG	Putative small nuclear ribonucleoprotein G-like protein 15, Small nuclear ribonucleoprotein G (snRNP-G) (Sm protein G) (Sm-G) (SmG)	ribonucleoprotein complex, U5 snRNP, U1 snRNP, U2 snRNP, U4 snRNP, U12-type spliceosomal complex, SMN-Sm protein complex, U2-type prespliceosome, precatalytic spliceosome, catalytic step 2 spliceosome, spliceosomal tri-snRNP complex, spliceosomal complex, ribonucleoprotein complex, U5 snRNP, U1 snRNP, U2 snRNP, U4 snRNP, U12-type spliceosomal complex, SMN-Sm protein complex, U2-type prespliceosom…	Spliceosome, 18S U11/U12 snRNP, 6S methyltransferase and RG-containing Sm proteins complex, 12S U11 snRNP, SMN complex, C complex spliceosome, (E.F.G) complex, 17S U2 snRNP, SMN complex, U7 snRNA specific	U1 small nuclear ribonucleoprotein complex, U4/U6.U5 tri-small nuclear ribonucleoprotein complex, U2 small nuclear ribonucleoprotein complex, U5 small nuclear ribonucleoprotein complex, U5 small nuclear ribonucleoprotein complex, AAR2 variant, U4 small nuclear ribonucleoprotein complex, U4/U6 small nuclear ribonucleoprotein complex, Sm complex, Spliceosomal commitment complex, Sm complex	U2-type spliceosome, None	-, U4/U6 x U5 snRNP complex|U4/U6.U5 tri-small nuclear ribonucleoprotein complex, U5 snRNP complex, AAR2-U5 snRNP complex, U4 snRNP complex, U4/U6 snRNP, CC, snRNP core complex|snRNP Sm core complex	SUBCELLULAR LOCATION: Nucleus {ECO:0000250}., SUBCELLULAR LOCATION: Cytoplasm, cytosol {ECO:0000269|PubMed:18984161}. Nucleus {ECO:0000269|PubMed:11574479, ECO:0000269|PubMed:11991638, ECO:0000269|PubMed:26912367, ECO:0000269|PubMed:28076346, ECO:0000269|PubMed:28502770, ECO:0000269|PubMed:28781166}. Note=SMN-mediated assembly into core snRNPs occurs in the cytosol before SMN-mediated transport t…
KOG2574	0	0	0	0	9	12	14	34	41	51	1	1	1	1	PRPF31	U4/U6 small nuclear ribonucleoprotein Prp31 (Pre-mRNA-processing factor 31) (Serologically defined breast cancer antigen NY-BR-99) (U4/U6 snRNP 61 kDa protein) (Protein 61K) (hPrp31)	U4/U6 x U5 tri-snRNP complex, U4 snRNP, precatalytic spliceosome, spliceosomal tri-snRNP complex, U4atac snRNP, U2-type precatalytic spliceosome, MLL1 complex, ribonucleoprotein complex, spliceosomal complex, U2-type spliceosomal complex	Spliceosome, MLL1-WDR5 complex	U4/U6.U5 tri-small nuclear ribonucleoprotein complex, U4/U6 small nuclear ribonucleoprotein complex	U2-type spliceosome, None	U4/U6 x U5 snRNP complex|U4/U6.U5 tri-small nuclear ribonucleoprotein complex, U4/U6 snRNP	SUBCELLULAR LOCATION: Nucleus {ECO:0000269|PubMed:12444105, ECO:0000269|PubMed:26912367, ECO:0000269|PubMed:28781166}. Nucleus speckle {ECO:0000269|PubMed:11867543}. Nucleus, Cajal body {ECO:0000269|PubMed:11867543}. Note=Predominantly found in speckles and in Cajal bodies. {ECO:0000269|PubMed:11867543}.
KOG2730	0	0	0	0	9	12	14	34	41	51	1	0.5	1	1	TGS1	Trimethylguanosine synthase (EC 2.1.1.-) (CLL-associated antigen KW-2) (Cap-specific guanine-N2 methyltransferase) (Hepatocellular carcinoma-associated antigen 137) (Nuclear receptor coactivator 6-interacting protein) (PRIP-interacting protein with methyltransferase motif) (PIMT) (PIPMT)	small nuclear ribonucleoprotein complex					SUBCELLULAR LOCATION: Cytoplasm {ECO:0000269|PubMed:12943661}. Nucleus, Cajal body {ECO:0000305|PubMed:12032086}. Nucleus, nucleolus {ECO:0000269|PubMed:12032086}. Note=A 90 kDa isoform is found in the nucleus while a 55 kDa isoform is found in the cytoplasm and colocalizes with the tubulin network. {ECO:0000269|PubMed:12943661}.
KOG2950	0	0	0	0	9	12	14	34	41	51	1	0.5	0	1	CD2BP2	CD2 antigen cytoplasmic tail-binding protein 2 (CD2 cytoplasmic domain-binding protein 2) (CD2 tail-binding protein 2) (U5 snRNP 52K protein) (U5-52K)	U5 snRNP	Spliceosome	U5 small nuclear ribonucleoprotein complex	U2-type spliceosome	U5 snRNP complex	SUBCELLULAR LOCATION: Cytoplasm. Nucleus. Note=Predominantly nuclear.
KOG3454	0	0	0	0	9	12	14	34	41	51	1	0	0.2	1	SNRPC, ZMAT5	U1 small nuclear ribonucleoprotein C (U1 snRNP C) (U1-C) (U1C), Zinc finger matrin-type protein 5 (U11/U12 small nuclear ribonucleoprotein 20 kDa protein) (U11/U12 snRNP 20 kDa protein) (U11/U12-20K)	U1 snRNP, ribonucleoprotein complex, commitment complex, U2-type prespliceosome, U12-type spliceosomal complex, spliceosomal complex	Spliceosome, 18S U11/U12 snRNP	U1 small nuclear ribonucleoprotein complex, Spliceosomal commitment complex	U2-type spliceosome, None	-, CC	SUBCELLULAR LOCATION: Nucleus {ECO:0000255|HAMAP-Rule:MF_03153, ECO:0000269|PubMed:2136774}., SUBCELLULAR LOCATION: Nucleus {ECO:0000269|PubMed:15146077}.
KOG3482	0	0	0	0	9	12	14	34	41	51	0.909	1	1	1	SNRPF	Small nuclear ribonucleoprotein F (snRNP-F) (Sm protein F) (Sm-F) (SmF)	U1 snRNP, catalytic step 2 spliceosome, U4 snRNP, U12-type spliceosomal complex, methylosome, pICln-Sm protein complex, SMN-Sm protein complex, U4/U6 x U5 tri-snRNP complex, U2-type precatalytic spliceosome, U2-type catalytic step 2 spliceosome, spliceosomal complex, ribonucleoprotein complex, U7 snRNP, small nuclear ribonucleoprotein complex, Sm-like protein family complex	Spliceosome, 18S U11/U12 snRNP, 6S methyltransferase and RG-containing Sm proteins complex, 12S U11 snRNP, SMN complex, C complex spliceosome, (E.F.G) complex, 17S U2 snRNP, SMN complex, U7 snRNA specific	U1 small nuclear ribonucleoprotein complex, U4/U6.U5 tri-small nuclear ribonucleoprotein complex, U2 small nuclear ribonucleoprotein complex, U5 small nuclear ribonucleoprotein complex, U5 small nuclear ribonucleoprotein complex, AAR2 variant, U4 small nuclear ribonucleoprotein complex, U4/U6 small nuclear ribonucleoprotein complex, Sm complex, Spliceosomal commitment complex, PRP19-associated co…	U2-type spliceosome, None	-, U4/U6 x U5 snRNP complex|U4/U6.U5 tri-small nuclear ribonucleoprotein complex, U5 snRNP complex, AAR2-U5 snRNP complex, U4 snRNP complex, U4/U6 snRNP, CC, CWC complex|NTC-associated complex|Nineteen-associated complex|NTC/PRP19 complex, snRNP core complex|snRNP Sm core complex	SUBCELLULAR LOCATION: Cytoplasm, cytosol {ECO:0000269|PubMed:18984161}. Nucleus {ECO:0000269|PubMed:11574479, ECO:0000269|PubMed:11991638, ECO:0000269|PubMed:26912367, ECO:0000269|PubMed:28076346, ECO:0000269|PubMed:28502770, ECO:0000269|PubMed:28781166}. Note=SMN-mediated assembly into core snRNPs occurs in the cytosol before SMN-mediated transport to the nucleus to be included in spliceosomes. …
KOG3937	0	0	0	0	9	12	14	34	41	51	0.909	0.5	0.8	1	AAR2	Protein AAR2 homolog (AAR2 splicing factor homolog)	spliceosomal complex, U5 snRNP		U5 small nuclear ribonucleoprotein complex, AAR2 variant		AAR2-U5 snRNP complex
KOG0879	0	0	0	0	9	12	14	34	41	246	0.909	1	1	1	PPIH	Peptidyl-prolyl cis-trans isomerase H (PPIase H) (EC 5.2.1.8) (Rotamase H) (Small nuclear ribonucleoprotein particle-specific cyclophilin H) (CypH) (U-snRNP-associated cyclophilin SnuCyp-20) (USA-CYP)	spliceosomal complex, U4/U6 x U5 tri-snRNP complex, U4/U6 snRNP	Spliceosome		U2-type spliceosome		SUBCELLULAR LOCATION: Nucleus speckle {ECO:0000269|PubMed:9570313}. Cytoplasm {ECO:0000269|PubMed:9570313}. Note=Colocalizes with spliceosomal snRNPs. A small proportion may also be cytoplasmic.
KOG1781	0	0	0	0	9	12	14	34	41	246	1	0	1	1	LSM7	U6 snRNA-associated Sm-like protein LSm7	Lsm1-7-Pat1 complex, ribonucleoprotein complex, U6 snRNP, U12-type spliceosomal complex, U2-type prespliceosome, catalytic step 2 spliceosome, spliceosomal tri-snRNP complex, U4/U6 x U5 tri-snRNP complex, U2-type precatalytic spliceosome, Lsm2-8 complex, spliceosomal complex	Spliceosome, LSm1-7 complex, LSm2-8 complex	U6 small nuclear ribonucleoprotein complex, U4/U6.U5 tri-small nuclear ribonucleoprotein complex, U4/U6 small nuclear ribonucleoprotein complex, LSM2-8 complex, LSM1-7 complex, LSM2-7 complex, LSM1-7-PAT1 complex, LSM1-7-PAT1 complex, variant LSM1A-LSM3A-LSM6A-PAT1, LSM2-8 complex, variant LSM3A-LSM6A, LSM1-7-PAT1 complex, variant LSM1A-LSM3B-LSM6B-PAT1, LSM1-7-PAT1 complex, variant LSM1A-LSM3B-L…	U2-type spliceosome, None	U6 snRNP, U4/U6 x U5 snRNP complex|U4/U6.U5 tri-small nuclear ribonucleoprotein complex, U4/U6 snRNP, -, -	SUBCELLULAR LOCATION: Nucleus {ECO:0000269|PubMed:10523320, ECO:0000269|PubMed:26912367, ECO:0000269|PubMed:28781166}.
KOG1783	0	0	0	0	9	12	14	34	41	246	0.909	0	1	1	LSM6	U6 snRNA-associated Sm-like protein LSm6	U6 snRNP, sno(s)RNA-containing ribonucleoprotein complex, U4/U6 x U5 tri-snRNP complex, U2-type precatalytic spliceosome, Lsm2-8 complex, ribonucleoprotein complex, spliceosomal complex, small nuclear ribonucleoprotein complex, Sm-like protein family complex	Spliceosome, LSm1-7 complex, LSm2-8 complex	LSM1-7-PAT1 complex, variant LSM1A-LSM3B-LSM6B-PAT1, LSM1-7-PAT1 complex, variant LSM1B-LSM3B-LSM6B-PAT1, LSM1-7-PAT1 complex, variant LSM1B-LSM3A-LSM6B-PAT1, LSM1-7-PAT1 complex, variant LSM1A-LSM3A-LSM6B-PAT1, LSM2-8 complex, variant LSM3A-LSM6B, LSM2-8 complex, variant LSM3B-LSM6B, LSM1-7-PAT1 complex, variant LSM1A-LSM3A-LSM6B-PAT1H1, LSM1-7-PAT1 complex, variant LSM1A-LSM3B-LSM6B-PAT1H1, LSM…	U2-type spliceosome, None	-, U6 snRNP, U4/U6 x U5 snRNP complex|U4/U6.U5 tri-small nuclear ribonucleoprotein complex, U4/U6 snRNP, -	SUBCELLULAR LOCATION: Cytoplasm {ECO:0000269|PubMed:12515382}. Nucleus {ECO:0000269|PubMed:10523320, ECO:0000269|PubMed:26912367, ECO:0000269|PubMed:28781166}.
KOG3448	0	0	0	0	9	12	14	34	41	246	1	0.5	1	1	LSM2	U6 snRNA-associated Sm-like protein LSm2 (Protein G7b) (Small nuclear ribonuclear protein D homolog) (snRNP core Sm-like protein Sm-x5)	U4/U6 x U5 tri-snRNP complex, Lsm1-7-Pat1 complex, U6 snRNP, precatalytic spliceosome, catalytic step 2 spliceosome, U2-type precatalytic spliceosome, Lsm2-8 complex, ribonucleoprotein complex, spliceosomal complex	Spliceosome, LSm1-7 complex, LSm2-8 complex, C complex spliceosome, Emerin complex 25	U6 small nuclear ribonucleoprotein complex, U4/U6.U5 tri-small nuclear ribonucleoprotein complex, U4/U6 small nuclear ribonucleoprotein complex, LSM2-8 complex, LSM1-7 complex, LSM2-7 complex, LSM1-7-PAT1 complex, LSM1-7-PAT1 complex, variant LSM1A-LSM3A-LSM6A-PAT1, LSM2-8 complex, variant LSM3A-LSM6A, LSM1-7-PAT1 complex, variant LSM1A-LSM3B-LSM6B-PAT1, LSM1-7-PAT1 complex, variant LSM1A-LSM3B-L…	U2-type spliceosome, None	U6 snRNP, U4/U6 x U5 snRNP complex|U4/U6.U5 tri-small nuclear ribonucleoprotein complex, U4/U6 snRNP, -, -	SUBCELLULAR LOCATION: Nucleus {ECO:0000269|PubMed:10523320, ECO:0000269|PubMed:11991638, ECO:0000269|PubMed:26912367, ECO:0000269|PubMed:28781166}.
KOG3674	0	0	0	0	9	12	14	34	41	1150	0.727	0.5	0.6	0.077	CMTR2	Cap-specific mRNA (nucleoside-2'-O-)-methyltransferase 2 (EC 2.1.1.296) (Cap methyltransferase 2) (Cap2 2'O-ribose methyltransferase 2) (HMTr2) (MTr2) (FtsJ methyltransferase domain-containing protein 1) (Protein adrift homolog)						SUBCELLULAR LOCATION: Nucleus {ECO:0000269|PubMed:21310715}. Cytoplasm {ECO:0000269|PubMed:21310715}.
KOG4055	0	0	0	0	9	12	14	34	41	1150	0.818	0	0.8	1	PRKRIP1	PRKR-interacting protein 1	spliceosomal complex	12S U11 snRNP		None		SUBCELLULAR LOCATION: Nucleus {ECO:0000269|PubMed:28502770, ECO:0000269|PubMed:30705154}. Nucleus, nucleolus {ECO:0000250|UniProtKB:Q9CWV6}.
KOG1782	0	0	0	0	9	12	14	34	180	247	0.818	0	0.8	1	LSM1	U6 snRNA-associated Sm-like protein LSm1 (Cancer-associated Sm-like) (Small nuclear ribonuclear CaSm)	Lsm1-7-Pat1 complex, ribonucleoprotein complex	LSm1-7 complex	LSM1-7 complex, LSM1-7-PAT1 complex, LSM1-7-PAT1 complex, variant LSM1B-LSM3A-LSM6A-PAT1, LSM1-7-PAT1 complex, variant LSM1B-LSM3B-LSM6A-PAT1, LSM1-7-PAT1 complex, variant LSM1B-LSM3B-LSM6B-PAT1, LSM1-7-PAT1 complex, variant LSM1B-LSM3A-LSM6B-PAT1, LSM1-7-PAT1 complex, variant LSM1B-LSM3A-LSM6A-PAT1H1, LSM1-7-PAT1 complex, variant LSM1B-LSM3A-LSM6B-PAT1H1, LSM1-7-PAT1 complex, variant LSM1B-LSM3B…	None	-	SUBCELLULAR LOCATION: Cytoplasm {ECO:0000305|PubMed:18172165}. Cytoplasm, P-body {ECO:0000305|PubMed:18172165}.
KOG1784	0	0	0	0	9	12	14	34	180	247	0.818	0.5	1	1	LSM8	U6 snRNA-associated Sm-like protein LSm8	U6 snRNP, U4/U6 x U5 tri-snRNP complex, precatalytic spliceosome, U2-type precatalytic spliceosome, Lsm2-8 complex, ribonucleoprotein complex, spliceosomal complex	LSm2-8 complex, Emerin complex 25, Emerin complex 52	U6 small nuclear ribonucleoprotein complex, U4/U6.U5 tri-small nuclear ribonucleoprotein complex, U4/U6 small nuclear ribonucleoprotein complex, LSM2-8 complex, LSM2-8 complex, variant LSM3A-LSM6A, LSM2-8 complex, variant LSM3A-LSM6B, LSM2-8 complex, variant LSM3B-LSM6A, LSM2-8 complex, variant LSM3B-LSM6B	None	U6 snRNP, U4/U6 x U5 snRNP complex|U4/U6.U5 tri-small nuclear ribonucleoprotein complex, U4/U6 snRNP, -, -	SUBCELLULAR LOCATION: Nucleus {ECO:0000269|PubMed:10523320, ECO:0000269|PubMed:26912367, ECO:0000269|PubMed:28781166}.
KOG2026	0	0	0	0	9	12	14	34	180	247	1	0.5	1	1	USP39	U4/U6.U5 tri-snRNP-associated protein 2 (Inactive ubiquitin-specific peptidase 39) (SAD1 homolog) (U4/U6.U5 tri-snRNP-associated 65 kDa protein) (65K)	U4/U6 x U5 tri-snRNP complex, spliceosomal complex	Spliceosome	U4/U6.U5 tri-small nuclear ribonucleoprotein complex	U2-type spliceosome	U4/U6 x U5 snRNP complex|U4/U6.U5 tri-small nuclear ribonucleoprotein complex	SUBCELLULAR LOCATION: Nucleus {ECO:0000269|PubMed:11350945, ECO:0000269|PubMed:26912367}.
KOG2185	0	0	0	0	9	12	14	34	180	247	0.727	0	0	1	ZGPAT	Zinc finger CCCH-type with G patch domain-containing protein (G patch domain-containing protein 6) (Zinc finger CCCH domain-containing protein 9) (Zinc finger and G patch domain-containing protein)	chromatin					SUBCELLULAR LOCATION: Nucleus {ECO:0000269|PubMed:19644445}.; SUBCELLULAR LOCATION: [Isoform 4]: Nucleus {ECO:0000269|PubMed:20233718}.
KOG3263	0	0	0	0	9	12	14	34	180	247	0.818	0	0.8	0.923	SNRNP27	U4/U6.U5 small nuclear ribonucleoprotein 27 kDa protein (U4/U6.U5 snRNP 27 kDa protein) (U4/U6.U5-27K) (Nucleic acid-binding protein RY-1) (U4/U6.U5 tri-snRNP-associated 27 kDa protein) (27K) (U4/U6.U5 tri-snRNP-associated protein 3)		Spliceosome		U2-type spliceosome		SUBCELLULAR LOCATION: Nucleus {ECO:0000305}.
KOG3293	0	0	0	0	9	12	14	34	180	247	1	1	1	1	LSM4	U6 snRNA-associated Sm-like protein LSm4 (Glycine-rich protein) (GRP)	U6 snRNP, spliceosomal tri-snRNP complex, U4/U6 x U5 tri-snRNP complex, U2-type precatalytic spliceosome, Lsm2-8 complex, ribonucleoprotein complex, spliceosomal complex, protein-containing complex	Spliceosome, LSm1-7 complex, LSm2-8 complex	LSM1-7-PAT1 complex, variant LSM1A-LSM3A-LSM6A-PAT1, LSM2-8 complex, variant LSM3A-LSM6A, LSM1-7-PAT1 complex, variant LSM1A-LSM3B-LSM6B-PAT1, LSM1-7-PAT1 complex, variant LSM1A-LSM3B-LSM6A-PAT1, LSM1-7-PAT1 complex, variant LSM1B-LSM3A-LSM6A-PAT1, LSM1-7-PAT1 complex, variant LSM1B-LSM3B-LSM6A-PAT1, LSM1-7-PAT1 complex, variant LSM1B-LSM3B-LSM6B-PAT1, LSM1-7-PAT1 complex, variant LSM1B-LSM3A-LSM…	U2-type spliceosome, None	-, U6 snRNP, U4/U6 x U5 snRNP complex|U4/U6.U5 tri-small nuclear ribonucleoprotein complex, U4/U6 snRNP, -	SUBCELLULAR LOCATION: Nucleus {ECO:0000269|PubMed:10523320, ECO:0000269|PubMed:26912367, ECO:0000269|PubMed:28781166}.
KOG3414	0	0	0	0	9	12	14	34	180	247	1	1	1	1	TXNL4A, TXNL4B	Thioredoxin-like protein 4A (DIM1 protein homolog) (Spliceosomal U5 snRNP-specific 15 kDa protein) (Thioredoxin-like U5 snRNP protein U5-15kD), Thioredoxin-like protein 4B (Dim1-like protein)	spliceosomal complex, U5 snRNP, U4/U6 x U5 tri-snRNP complex, U2-type precatalytic spliceosome, spliceosomal complex, U5 snRNP, U4/U6 x U5 tri-snRNP complex	Spliceosome	U4/U6.U5 tri-small nuclear ribonucleoprotein complex, U5 small nuclear ribonucleoprotein complex	U2-type spliceosome	U4/U6 x U5 snRNP complex|U4/U6.U5 tri-small nuclear ribonucleoprotein complex, U5 snRNP complex	SUBCELLULAR LOCATION: Nucleus {ECO:0000269|PubMed:10610776, ECO:0000269|PubMed:11054566, ECO:0000269|PubMed:20858735, ECO:0000269|PubMed:26912367, ECO:0000269|PubMed:28781166}., SUBCELLULAR LOCATION: Nucleus {ECO:0000269|PubMed:15161931}.
KOG3460	0	0	0	0	9	12	14	34	180	247	1	0	1	1	LSM3	U6 snRNA-associated Sm-like protein LSm3	U4/U6 x U5 tri-snRNP complex, Lsm1-7-Pat1 complex, U6 snRNP, precatalytic spliceosome, catalytic step 2 spliceosome, U2-type precatalytic spliceosome, Lsm2-8 complex, ribonucleoprotein complex, spliceosomal complex, Sm-like protein family complex	Spliceosome, LSm1-7 complex, LSm2-8 complex, C complex spliceosome	U6 small nuclear ribonucleoprotein complex, U4/U6.U5 tri-small nuclear ribonucleoprotein complex, U4/U6 small nuclear ribonucleoprotein complex, LSM2-8 complex, LSM1-7 complex, LSM2-7 complex, LSM1-7-PAT1 complex, LSM1-7-PAT1 complex, variant LSM1A-LSM3B-LSM6B-PAT1, LSM1-7-PAT1 complex, variant LSM1A-LSM3B-LSM6A-PAT1, LSM1-7-PAT1 complex, variant LSM1B-LSM3B-LSM6A-PAT1, LSM1-7-PAT1 complex, varia…	U2-type spliceosome, None	U6 snRNP, U4/U6 x U5 snRNP complex|U4/U6.U5 tri-small nuclear ribonucleoprotein complex, U4/U6 snRNP, -, -	SUBCELLULAR LOCATION: Nucleus {ECO:0000269|PubMed:10523320, ECO:0000269|PubMed:11991638, ECO:0000269|PubMed:26912367, ECO:0000269|PubMed:28781166}.
KOG1775	0	0	0	0	9	12	14	34	180	751	0.909	0.5	1	0.846	LSM5	U6 snRNA-associated Sm-like protein LSm5	Lsm1-7-Pat1 complex, U6 snRNP, U4/U6 x U5 tri-snRNP complex, U2-type precatalytic spliceosome, Lsm2-8 complex, ribonucleoprotein complex, spliceosomal complex	LSm1-7 complex, LSm2-8 complex	U6 small nuclear ribonucleoprotein complex, U4/U6.U5 tri-small nuclear ribonucleoprotein complex, U4/U6 small nuclear ribonucleoprotein complex, LSM2-8 complex, LSM1-7 complex, LSM2-7 complex, LSM1-7-PAT1 complex, LSM1-7-PAT1 complex, variant LSM1A-LSM3A-LSM6A-PAT1, LSM2-8 complex, variant LSM3A-LSM6A, LSM1-7-PAT1 complex, variant LSM1A-LSM3B-LSM6B-PAT1, LSM1-7-PAT1 complex, variant LSM1A-LSM3B-L…	None	U6 snRNP, U4/U6 x U5 snRNP complex|U4/U6.U5 tri-small nuclear ribonucleoprotein complex, U4/U6 snRNP, -, -	SUBCELLULAR LOCATION: Nucleus {ECO:0000269|PubMed:10523320, ECO:0000269|PubMed:26912367, ECO:0000269|PubMed:28781166}.
KOG3238	0	0	0	0	9	12	14	34	243	342	0.818	0.5	0	0.923	CLNS1A	Methylosome subunit pICln (Chloride channel, nucleotide sensitive 1A) (Chloride conductance regulatory protein ICln) (I(Cln)) (Chloride ion current inducer protein) (ClCI) (Reticulocyte pICln)	spliceosomal complex, methylosome, pICln-Sm protein complex	20S methylosome-SmD complex, JBP1-pICln complex, Anti-Sm protein complex, 6S methyltransferase complex, 20S methylosome and RG-containing Sm protein complex, 6S methyltransferase and RG-containing Sm proteins complex, 20S methyltransferase core complex, MEP50-PRMT5-ICLN complex	PRMT5 methylosome complex, Methylosome	None, methylosome, 20S methyltransferase complex; methylosome, AR (androgen receptor) coactivator complex; p44-PRMT-ICLN complex	HRMT1L5:CLNS1A:WDR77 complex|IBP72:CLNS1A:WDR77 complex|JBP1:CLNS1A:WDR77 complex|SKB1:CLNS1A:WDR77 complex|PRMT5:CLCI:WDR77 complex|PRMT5:ICLN:WDR77 complex|PRMT5:CLNS1A:MEP50 complex|PRMT5:CLNS1A:WD45 complex|20S methylosome|20S PRMT5-containing methyltransferase complex|PRMT5 complex, Hrmt1l5:Clns1a:Wdr77 complex|Ibp72:Clns1a:Wdr77 complex|Jbp1:Clns1a:Wdr77 complex|Skb1:Clns1a:Wdr77 complex|Pr…	SUBCELLULAR LOCATION: Cytoplasm, cytosol {ECO:0000269|PubMed:18984161, ECO:0000269|PubMed:21081503}. Nucleus {ECO:0000269|PubMed:18984161, ECO:0000269|PubMed:21081503}. Cytoplasm, cytoskeleton {ECO:0000269|PubMed:18984161}. Note=A small fraction is also associated with the cytoskeleton (PubMed:18984161).
KOG0150	0	0	0	0	9	12	14	34	846	1189	0.818	0.5	0.8	1	WBP4	WW domain-binding protein 4 (WBP-4) (Formin-binding protein 21) (WW domain-containing-binding protein 4)	precatalytic spliceosome, U2-type precatalytic spliceosome, spliceosomal complex					SUBCELLULAR LOCATION: Nucleus {ECO:0000269|PubMed:28781166}. Nucleus speckle {ECO:0000255|PROSITE-ProRule:PRU00130, ECO:0000269|PubMed:19592703, ECO:0000269|PubMed:9724750}.
KOG0153	0	0	0	0	9	12	14	40	52	73	1	0.5	1	1	RBM22	Pre-mRNA-splicing factor RBM22 (RNA-binding motif protein 22) (Zinc finger CCCH domain-containing protein 16)	Prp19 complex, U2-type catalytic step 1 spliceosome, U2-type catalytic step 2 spliceosome, catalytic step 2 spliceosome, spliceosomal complex	Spliceosome, C complex spliceosome	PRP19-associated complex	U2-type spliceosome, None	CWC complex|NTC-associated complex|Nineteen-associated complex|NTC/PRP19 complex	SUBCELLULAR LOCATION: Nucleus {ECO:0000269|PubMed:17045351, ECO:0000269|PubMed:21122810, ECO:0000269|PubMed:28076346, ECO:0000269|PubMed:28502770, ECO:0000269|PubMed:29301961, ECO:0000269|PubMed:29360106, ECO:0000269|PubMed:29361316, ECO:0000269|PubMed:30705154}. Cytoplasm {ECO:0000269|PubMed:21122810}. Note=Nearly exclusively nuclear. Translocated from the nucleus to the cytoplasm after heat sho…
KOG0282	0	0	0	0	9	12	14	40	52	73	1	1	1	1	CDC40, WDR25	Pre-mRNA-processing factor 17 (Cell division cycle 40 homolog) (EH-binding protein 3) (Ehb3) (PRP17 homolog) (hPRP17), WD repeat-containing protein 25	catalytic step 2 spliceosome, U2-type catalytic step 2 spliceosome, spliceosomal complex	Spliceosome, C complex spliceosome	PRP19-associated complex	U2-type spliceosome, None	CWC complex|NTC-associated complex|Nineteen-associated complex|NTC/PRP19 complex	SUBCELLULAR LOCATION: Nucleus {ECO:0000269|PubMed:28076346, ECO:0000269|PubMed:28502770, ECO:0000269|PubMed:29301961, ECO:0000269|PubMed:29360106, ECO:0000269|PubMed:29361316, ECO:0000269|PubMed:30705154}. Nucleus speckle {ECO:0000269|PubMed:9830021}., NA
KOG0285	0	0	0	0	9	12	14	40	52	73	0.909	1	1	1	PLRG1	Pleiotropic regulator 1	Prp19 complex, catalytic step 2 spliceosome, U2-type catalytic step 2 spliceosome, spliceosomal complex	Spliceosome, C complex spliceosome, CDC5L core complex, CDC5L complex	PRP19-CDC5L complex, PRP19-associated complex	U2-type spliceosome, None	Prp19 complex|CDC5 complex|CDC5L complex|PRP19/CDC5L complex|NineTeen Complex|NTC complex|PRP19-CDC5L spliceosomal complex, CWC complex|NTC-associated complex|Nineteen-associated complex|NTC/PRP19 complex	SUBCELLULAR LOCATION: Nucleus {ECO:0000269|PubMed:11101529, ECO:0000269|PubMed:20176811, ECO:0000269|PubMed:28076346, ECO:0000269|PubMed:28502770}. Nucleus speckle {ECO:0000269|PubMed:11544257}.
KOG1915	0	0	0	0	9	12	14	40	52	73	1	1	1	1	CRNKL1	Crooked neck-like protein 1 (Crooked neck homolog) (hCrn)	Prp19 complex, U2-type catalytic step 2 spliceosome, post-mRNA release spliceosomal complex, catalytic step 2 spliceosome, spliceosomal complex	Spliceosome, C complex spliceosome	PRP19-associated complex, NineTeen complex	U2-type spliceosome, None	CWC complex|NTC-associated complex|Nineteen-associated complex|NTC/PRP19 complex, PRP19-associated complex|Nineteen complex|NTC	SUBCELLULAR LOCATION: Nucleus {ECO:0000269|PubMed:11991638, ECO:0000269|PubMed:12801913, ECO:0000269|PubMed:28076346, ECO:0000269|PubMed:28502770}. Nucleus speckle {ECO:0000269|PubMed:12084575}. Note=Colocalizes with core spliceosomal snRNP proteins (PubMed:12084575). {ECO:0000269|PubMed:12084575}.
KOG2370	0	0	0	0	9	12	14	40	52	73	0.909	1	1	1	CACTIN	Cactin (Renal carcinoma antigen NY-REN-24)	spliceosomal complex, catalytic step 2 spliceosome	Spliceosome, C complex spliceosome		U2-type spliceosome, None		SUBCELLULAR LOCATION: Nucleus {ECO:0000269|PubMed:20829348, ECO:0000269|PubMed:26363554}. Cytoplasm, cytosol {ECO:0000269|PubMed:26363554}. Note=Nuclear localization with a speckled expression pattern in some cells. Colocalizes with NFKBIL1 in the nucleus. {ECO:0000269|PubMed:20829348}.
KOG2441	0	0	0	0	9	12	14	40	52	73	1	0.5	1	1	SNW1	SNW domain-containing protein 1 (Nuclear protein SkiP) (Nuclear receptor coactivator NCoA-62) (Ski-interacting protein)	U2-type catalytic step 2 spliceosome, catalytic step 2 spliceosome, spliceosomal complex	Spliceosome, C complex spliceosome, SNW1 complex, SMRT-SKIP-CBF1 complex	PRP19-associated complex	U2-type spliceosome, None	CWC complex|NTC-associated complex|Nineteen-associated complex|NTC/PRP19 complex	SUBCELLULAR LOCATION: Nucleus {ECO:0000269|PubMed:11991638, ECO:0000269|PubMed:12840015, ECO:0000269|PubMed:28076346, ECO:0000269|PubMed:28502770}.
KOG3096	0	0	0	0	9	12	14	40	52	73	0.818	0.5	0.8	0.923	BCAS2	Pre-mRNA-splicing factor SPF27 (Breast carcinoma-amplified sequence 2) (DNA amplified in mammary carcinoma 1 protein) (Spliceosome-associated protein SPF 27)	spliceosomal complex, Prp19 complex, catalytic step 2 spliceosome, U2-type catalytic step 2 spliceosome	Spliceosome, CDC5L core complex, CDC5L complex	PRP19-CDC5L complex	U2-type spliceosome, None	Prp19 complex|CDC5 complex|CDC5L complex|PRP19/CDC5L complex|NineTeen Complex|NTC complex|PRP19-CDC5L spliceosomal complex	SUBCELLULAR LOCATION: Nucleus {ECO:0000269|PubMed:12169396, ECO:0000269|PubMed:20176811, ECO:0000269|PubMed:28076346, ECO:0000269|PubMed:28502770, ECO:0000269|PubMed:29301961, ECO:0000269|PubMed:29360106, ECO:0000269|PubMed:30705154}. Nucleus, nucleolus {ECO:0000269|PubMed:12429849}.
KOG0111	0	0	0	0	9	12	14	40	52	80	0.909	0.5	0.8	1	PPIE	Peptidyl-prolyl cis-trans isomerase E (PPIase E) (EC 5.2.1.8) (Cyclophilin E) (Cyclophilin-33) (Rotamase E)	U2-type catalytic step 2 spliceosome, catalytic step 2 spliceosome, spliceosomal complex	Spliceosome, C complex spliceosome		U2-type spliceosome, None		SUBCELLULAR LOCATION: Nucleus {ECO:0000269|PubMed:11991638, ECO:0000269|PubMed:25599396, ECO:0000269|PubMed:28076346, ECO:0000269|PubMed:8977107}.
KOG2138	0	0	0	0	9	12	14	40	52	80	0.909	0.5	0.4	0.923	GPATCH1	G patch domain-containing protein 1 (Evolutionarily conserved G-patch domain-containing protein)	catalytic step 2 spliceosome	C complex spliceosome		None
KOG2477	0	0	0	0	9	12	14	40	52	80	0.818	0.5	1	0.923	CWF19L2	CWF19-like protein 2	post-mRNA release spliceosomal complex
KOG2609	0	0	0	0	9	12	14	40	52	80	1	0.5	0.8	1	SYF2	Pre-mRNA-splicing factor SYF2 (CCNDBP1-interactor) (p29)	Prp19 complex, catalytic step 2 spliceosome, post-mRNA release spliceosomal complex, U2-type catalytic step 2 spliceosome, spliceosomal complex	Spliceosome, C complex spliceosome	PRP19-associated complex, NineTeen complex	U2-type spliceosome, None	CWC complex|NTC-associated complex|Nineteen-associated complex|NTC/PRP19 complex, PRP19-associated complex|Nineteen complex|NTC	SUBCELLULAR LOCATION: Nucleus {ECO:0000269|PubMed:11118353, ECO:0000269|PubMed:11991638, ECO:0000269|PubMed:28076346, ECO:0000269|PubMed:28502770}.
KOG3395	0	0	0	0	9	12	14	40	52	80	0.818	0.5	1	0.923	EAPP	E2F-associated phosphoprotein (EAPP)						SUBCELLULAR LOCATION: Cytoplasm. Nucleus.
KOG3407	0	0	0	0	9	12	14	40	52	80	0.909	0.5	0.8	1	CCDC12	Coiled-coil domain-containing protein 12	U2-type spliceosomal complex, post-mRNA release spliceosomal complex
KOG3228	0	0	0	0	9	12	14	40	278	397	1	0.5	0.8	1	CWC15	Spliceosome-associated protein CWC15 homolog	catalytic step 2 spliceosome, spliceosomal complex, U2-type catalytic step 2 spliceosome	Spliceosome, C complex spliceosome, CDC5L complex	PRP19-associated complex, PRP19-CDC5L complex	U2-type spliceosome, None	CWC complex|NTC-associated complex|Nineteen-associated complex|NTC/PRP19 complex, Prp19 complex|CDC5 complex|CDC5L complex|PRP19/CDC5L complex|NineTeen Complex|NTC complex|PRP19-CDC5L spliceosomal complex	SUBCELLULAR LOCATION: Nucleus {ECO:0000269|PubMed:20176811, ECO:0000269|PubMed:28076346, ECO:0000269|PubMed:28502770}.
KOG0316	0	0	0	0	9	12	14	40	308	443	0.909	0.5	1	1	WDR83	WD repeat domain-containing protein 83 (Mitogen-activated protein kinase organizer 1) (MAPK organizer 1)	catalytic step 2 spliceosome, spliceosomal complex	C complex spliceosome		None		SUBCELLULAR LOCATION: Cytoplasm {ECO:0000250}. Nucleus {ECO:0000250}. Note=Predominantly cytoplasmic. Partially nuclear. {ECO:0000250}.
KOG0881	0	0	0	0	9	12	14	40	308	443	0.909	1	0.8	1	PPIL1	Peptidyl-prolyl cis-trans isomerase-like 1 (PPIase) (EC 5.2.1.8) (Rotamase PPIL1)	catalytic step 2 spliceosome, U2-type catalytic step 2 spliceosome, spliceosomal complex	Spliceosome, C complex spliceosome		U2-type spliceosome, None		SUBCELLULAR LOCATION: Nucleus {ECO:0000269|PubMed:11991638, ECO:0000269|PubMed:28076346, ECO:0000269|PubMed:28502770}.
KOG2627	0	0	0	0	9	12	14	40	308	443	0.909	0.5	0.6	1	ESS2	Splicing factor ESS-2 homolog (DiGeorge syndrome critical region 13) (DiGeorge syndrome critical region 14) (DiGeorge syndrome protein H) (DGS-H) (Protein ES2)	catalytic step 2 spliceosome, spliceosomal complex	Spliceosome, C complex spliceosome		U2-type spliceosome, None		SUBCELLULAR LOCATION: Nucleus {ECO:0000250|UniProtKB:P34420}.
KOG3404	0	0	0	0	9	12	14	40	308	443	1	1	1	0.923	BUD31	Protein BUD31 homolog (Protein EDG-2) (Protein G10 homolog)	spliceosomal complex, U2-type catalytic step 2 spliceosome	Spliceosome	PRP19-associated complex	U2-type spliceosome	CWC complex|NTC-associated complex|Nineteen-associated complex|NTC/PRP19 complex	SUBCELLULAR LOCATION: Nucleus {ECO:0000269|PubMed:25091737, ECO:0000269|PubMed:28076346, ECO:0000269|PubMed:28502770}. Note=Detected in chromatin at the promoter of AR target genes. {ECO:0000305|PubMed:25091737}.
KOG2560	0	0	0	0	9	12	14	40	870	1219	0.909	1	1	1	SLU7	Pre-mRNA-splicing factor SLU7 (hSlu7)	spliceosomal complex, small nuclear ribonucleoprotein complex, catalytic step 2 spliceosome	Spliceosome, C complex spliceosome	PRP19-associated complex	U2-type spliceosome, None	CWC complex|NTC-associated complex|Nineteen-associated complex|NTC/PRP19 complex	SUBCELLULAR LOCATION: Nucleus {ECO:0000269|PubMed:10197984, ECO:0000269|PubMed:15728250, ECO:0000269|PubMed:28502770, ECO:0000269|PubMed:30705154}. Nucleus speckle {ECO:0000269|PubMed:15181151}. Cytoplasm {ECO:0000269|PubMed:15728250}. Note=Predominantly nuclear. Shuttling between the nucleus and the cytoplasm is regulated by the CCHC-type zinc finger. Upon UV-C stress stimulus, the nuclear conce…
KOG0226	0	0	0	0	9	12	14	362	575	825	0.909	0.5	1	1	RBM42	RNA-binding protein 42 (RNA-binding motif protein 42)	ribonucleoprotein complex					SUBCELLULAR LOCATION: Nucleus {ECO:0000250}. Cytoplasm {ECO:0000250}. Note=Upon stress response, localizes with HNRNPK in cytoplasmic aggregates of stalled translational preinitiation complexes called stress granules. {ECO:0000250}.
KOG2476	0	0	0	0	9	12	14	405	648	917	0.909	0.5	0.4	1	CWF19L1	CWF19-like protein 1 (C19L1)	post-mRNA release spliceosomal complex
KOG2561	0	0	0	0	9	12	14	1073	1479	1885	0.727	0	0	0.923	NUB1	NEDD8 ultimate buster 1 (Negative regulator of ubiquitin-like proteins 1) (Renal carcinoma antigen NY-REN-18)		NUB1L-UFD1-NPL4-NEDD8 complex		NUB1-UFD1L-NPLOC4-NEDD8 complex		SUBCELLULAR LOCATION: Nucleus {ECO:0000269|PubMed:11259415}. Note=Predominantly nuclear.
KOG1121	0	0	0	0	9	369	465	822	1212	1615	0.818	0	0	0.769	ZBED4, ZBED1, ZBED6, ZNF618	Zinc finger BED domain-containing protein 4, E3 SUMO-protein ligase ZBED1 (EC 2.3.2.-) (DNA replication-related element-binding factor) (Putative Ac-like transposable element) (Zinc finger BED domain-containing protein 1) (dREF homolog), Zinc finger BED domain-containing protein 6, Zinc finger protein 618	chromatin, pericentric heterochromatin					SUBCELLULAR LOCATION: Nucleus {ECO:0000269|PubMed:17209048, ECO:0000269|PubMed:19369242, ECO:0000269|PubMed:22693546}. Cytoplasm {ECO:0000269|PubMed:17209048, ECO:0000269|PubMed:22693546}. Photoreceptor inner segment {ECO:0000269|PubMed:19369242}., SUBCELLULAR LOCATION: Nucleus, PML body {ECO:0000269|PubMed:25210186, ECO:0000269|PubMed:27068747}. Nucleus {ECO:0000269|PubMed:12663651, ECO:0000269|…
KOG4374	0	0	0	0	9	501	620	1016	1422	1828	0.727	0.5	0	0.923	ANKS6, BICC1	Ankyrin repeat and SAM domain-containing protein 6 (Ankyrin repeat domain-containing protein 14) (SamCystin) (Sterile alpha motif domain-containing protein 6) (SAM domain-containing protein 6), Protein bicaudal C homolog 1 (Bic-C)		ANKS6-NEK8-INVS-NPHP3 complex, ANKS3-ANKS6 complex, Anks3-Bicc1 complex, Anks6-Bicc1 complex		NPHP16-NPHP9-NPHP2-NPHP3 complex, None		SUBCELLULAR LOCATION: Cell projection, cilium {ECO:0000250|UniProtKB:Q6GQX6}. Cytoplasm {ECO:0000250|UniProtKB:P0C0T2}. Note=Localizes to the proximal region of the primary cilium in the presence of INVS. {ECO:0000250|UniProtKB:Q6GQX6}., SUBCELLULAR LOCATION: Cytoplasm {ECO:0000250}.
KOG0579	0	0	0	0	9	582	701	1105	1511	1917	0.818	0.5	0.2	0	STK10, SLK	Serine/threonine-protein kinase 10 (EC 2.7.11.1) (Lymphocyte-oriented kinase), STE20-like serine/threonine-protein kinase (STE20-like kinase) (hSLK) (EC 2.7.11.1) (CTCL tumor antigen se20-9) (STE20-related serine/threonine-protein kinase) (STE20-related kinase) (Serine/threonine-protein kinase 2)						SUBCELLULAR LOCATION: Cell membrane {ECO:0000269|PubMed:19255442}; Peripheral membrane protein {ECO:0000269|PubMed:19255442}., SUBCELLULAR LOCATION: Cytoplasm {ECO:0000250}.
KOG0477	0	0	0	0	12	17	20	35	42	52	1	1	1	1	MCM2, MCM9	DNA replication licensing factor MCM2 (EC 3.6.4.12) (Minichromosome maintenance protein 2 homolog) (Nuclear protein BM28), DNA helicase MCM9 (hMCM9) (EC 3.6.4.12) (Mini-chromosome maintenance deficient domain-containing protein 1) (Minichromosome maintenance 9)	MCM complex, CMG complex, nuclear origin of replication recognition complex, MCM complex, MCM8-MCM9 complex	MCM complex, MCM2-MCM6-MCM7 complex, MCM2-MCM4-MCM6-MCM7 complex, Emerin complex 24, Histone-2-Histone-4-ASF1-MCM2 complex, MCM complex	CMG helicase complex, CMG-Pol epsilon complex, MCM complex, MCM complex, CMG helicase complex, MCM complex	None, HIST1H3A-HIST1H4A-ASF1-MCM2 complex, None	Cdc45-MCM-GINS complex, -, MCM2-7 heterohexamer|MCM2-7 complex|Minichromosome maintenance (Mcm) 2-7, MCM2-7 heterohexomer|MCM2-7|Minichromosome maintenance (Mcm) 2-7, Cdc45-MCM-GINS complex|Cdc45/Mcm2-7/GINS complex, MCM2-7 complex|MCM2-7|Minichromosome maintenance (Mcm) 2-7, MCM2-7 complex|MCM2-7|Minichromosome maintenance (Mcm) 2-7|MCM2-7 replicative helicase|MCM2-7 pre-RC and replicative helic…	SUBCELLULAR LOCATION: Nucleus {ECO:0000269|PubMed:8175912}. Chromosome {ECO:0000250|UniProtKB:P55861}. Note=Associated with chromatin before the formation of nuclei and detaches from it as DNA replication progresses. {ECO:0000250|UniProtKB:P55861}., SUBCELLULAR LOCATION: Nucleus {ECO:0000269|PubMed:23401855, ECO:0000269|PubMed:26300262}. Chromosome {ECO:0000269|PubMed:23401855, ECO:0000269|PubMed…
KOG0478	0	0	0	0	12	17	20	35	42	52	1	1	1	1	MCM4	DNA replication licensing factor MCM4 (EC 3.6.4.12) (CDC21 homolog) (P1-CDC21)	MCM complex, CMG complex	MCM complex, MCM4-MCM6-MCM7 complex, MCM2-MCM4-MCM6-MCM7 complex, Emerin complex 24, MCM complex	CMG helicase complex, CMG-Pol epsilon complex, MCM complex, CMG helicase complex, MCM complex, MCM complex	None	Cdc45-MCM-GINS complex, -, MCM2-7 heterohexamer|MCM2-7 complex|Minichromosome maintenance (Mcm) 2-7, Cdc45-MCM-GINS complex|Cdc45/Mcm2-7/GINS complex, MCM2-7 complex|MCM2-7|Minichromosome maintenance (Mcm) 2-7, MCM2-7 heterohexomer|MCM2-7|Minichromosome maintenance (Mcm) 2-7, MCM2-7 complex|MCM2-7|Minichromosome maintenance (Mcm) 2-7|MCM2-7 replicative helicase|MCM2-7 pre-RC and replicative helic…	SUBCELLULAR LOCATION: Nucleus {ECO:0000250|UniProtKB:P30664}. Chromosome {ECO:0000250|UniProtKB:P30664}. Note=Associated with chromatin before the formation of nuclei and detaches from it as DNA replication progresses. {ECO:0000250|UniProtKB:P30664}.
KOG0480	0	0	0	0	12	17	20	35	42	52	1	1	1	1	MCM6, MCMDC2, MCM8	DNA replication licensing factor MCM6 (EC 3.6.4.12) (p105MCM), Minichromosome maintenance domain-containing protein 2 (MCM domain-containing protein 2), DNA helicase MCM8 (EC 3.6.4.12) (Minichromosome maintenance 8)	MCM complex, CMG complex, MCM complex, MCM8-MCM9 complex	MCM complex, MCM complex, MCM2-MCM6-MCM7 complex, MCM4-MCM6-MCM7 complex, MCM2-MCM4-MCM6-MCM7 complex, Emerin complex 24, MCM8-ORC2-CDC6 complex	MCM complex, CMG helicase complex, CMG-Pol epsilon complex, MCM complex, CMG helicase complex, MCM complex	None	MCM2-7 complex|MCM2-7|Minichromosome maintenance (Mcm) 2-7|MCM2-7 replicative helicase|MCM2-7 pre-RC and replicative helicase complex, Cdc45-MCM-GINS complex, -, MCM2-7 heterohexamer|MCM2-7 complex|Minichromosome maintenance (Mcm) 2-7, Cdc45-MCM-GINS complex|Cdc45/Mcm2-7/GINS complex, MCM2-7 complex|MCM2-7|Minichromosome maintenance (Mcm) 2-7, MCM2-7 heterohexomer|MCM2-7|Minichromosome maintenanc…	SUBCELLULAR LOCATION: Nucleus {ECO:0000269|PubMed:16899510}. Chromosome {ECO:0000269|PubMed:16899510}. Note=Binds to chromatin during G1 and detach from it during S phase. {ECO:0000269|PubMed:16899510}., NA, SUBCELLULAR LOCATION: Nucleus {ECO:0000269|PubMed:12527764, ECO:0000269|PubMed:18072282, ECO:0000269|PubMed:23401855, ECO:0000269|PubMed:26215093, ECO:0000269|PubMed:26300262}. Chromosome {EC…
KOG0482	0	0	0	0	12	17	20	35	42	52	1	1	1	1	MCM7	DNA replication licensing factor MCM7 (EC 3.6.4.12) (CDC47 homolog) (P1.1-MCM3)	MCM complex, CMG complex	MCM complex, MCM2-MCM6-MCM7 complex, MCM4-MCM6-MCM7 complex, MCM2-MCM4-MCM6-MCM7 complex, MCM complex	MCM complex, CMG helicase complex, MCM complex, CMG helicase complex, CMG-Pol epsilon complex, MCM complex	None	MCM2-7 complex|MCM2-7|Minichromosome maintenance (Mcm) 2-7|MCM2-7 replicative helicase|MCM2-7 pre-RC and replicative helicase complex, Cdc45-MCM-GINS complex|Cdc45/Mcm2-7/GINS complex, MCM2-7 complex|MCM2-7|Minichromosome maintenance (Mcm) 2-7, Cdc45-MCM-GINS complex, -, MCM2-7 heterohexamer|MCM2-7 complex|Minichromosome maintenance (Mcm) 2-7, MCM2-7 heterohexomer|MCM2-7|Minichromosome maintenanc…	SUBCELLULAR LOCATION: Nucleus {ECO:0000250|UniProtKB:Q91876}. Chromosome {ECO:0000250|UniProtKB:Q91876}. Note=Associated with chromatin before the formation of nuclei and detaches from it as DNA replication progresses. {ECO:0000250|UniProtKB:Q91876}.
KOG0479	0	0	0	0	12	17	20	35	42	251	1	1	1	1	MCM3	DNA replication licensing factor MCM3 (EC 3.6.4.12) (DNA polymerase alpha holoenzyme-associated protein P1) (P1-MCM3) (RLF subunit beta) (p102)	MCM complex, CMG complex, alpha DNA polymerase:primase complex	MCM complex	CMG helicase complex, CMG-Pol epsilon complex, MCM complex, CMG helicase complex, MCM complex, MCM complex	None	Cdc45-MCM-GINS complex, -, MCM2-7 heterohexamer|MCM2-7 complex|Minichromosome maintenance (Mcm) 2-7, Cdc45-MCM-GINS complex|Cdc45/Mcm2-7/GINS complex, MCM2-7 complex|MCM2-7|Minichromosome maintenance (Mcm) 2-7, MCM2-7 complex|MCM2-7|Minichromosome maintenance (Mcm) 2-7|MCM2-7 replicative helicase|MCM2-7 pre-RC and replicative helicase complex, MCM2-7 heterohexomer|MCM2-7|Minichromosome maintenanc…	SUBCELLULAR LOCATION: Nucleus {ECO:0000250|UniProtKB:P49739}. Chromosome {ECO:0000250|UniProtKB:P49739}. Note=Associated with chromatin before the formation of nuclei and detaches from it as DNA replication progresses. {ECO:0000250|UniProtKB:P49739}.
KOG1845	0	0	0	0	12	17	20	35	42	1086	0.727	0	0	0.923	MORC3, MORC1, MORC4, MORC2	MORC family CW-type zinc finger protein 3 (Nuclear matrix protein 2) (Zinc finger CW-type coiled-coil domain protein 3), MORC family CW-type zinc finger protein 1 (Cancer/testis antigen 33) (CT33), MORC family CW-type zinc finger protein 4 (Zinc finger CW-type coiled-coil domain protein 2) (Zinc finger CW-type domain protein 4), ATPase MORC2 (EC 3.6.1.-) (MORC family CW-type zinc finger protein 2…						SUBCELLULAR LOCATION: Nucleus, nucleoplasm {ECO:0000269|PubMed:11927593, ECO:0000269|PubMed:17332504}. Nucleus matrix {ECO:0000269|PubMed:11927593, ECO:0000269|PubMed:20501696}. Nucleus, PML body {ECO:0000269|PubMed:17332504}. Note=Also found in PML-independent nuclear bodies. Localization to nuclear bodies is ATP-dependent. {ECO:0000269|PubMed:20501696}., SUBCELLULAR LOCATION: Nucleus {ECO:00002…
KOG1356	0	0	0	0	12	17	20	35	42	1130	0.727	0	0	0.923	HR, JMJD1C, KDM3B, KDM3A	Lysine-specific demethylase hairless (EC 1.14.11.65) ([histone H3]-dimethyl-L-lysine(9) demethylase hairless), Probable JmjC domain-containing histone demethylation protein 2C (EC 1.14.11.-) (Jumonji domain-containing protein 1C) (Thyroid receptor-interacting protein 8) (TR-interacting protein 8) (TRIP-8), Lysine-specific demethylase 3B (EC 1.14.11.65) (JmjC domain-containing histone demethylatio…	histone deacetylase complex					SUBCELLULAR LOCATION: Nucleus., SUBCELLULAR LOCATION: Nucleus {ECO:0000250}., SUBCELLULAR LOCATION: Cytoplasm {ECO:0000250}. Nucleus {ECO:0000250}. Note=Nuclear in round spermatids. When spermatids start to elongate, localizes to the cytoplasm where it forms distinct foci which disappear in mature spermatozoa (By similarity). {ECO:0000250}.
KOG1971	0	0	0	0	12	17	20	35	42	1305	0.909	0.5	0.2	0.923	PLOD2, PLOD3, PLOD1, OGFOD2	Procollagen-lysine,2-oxoglutarate 5-dioxygenase 2 (EC 1.14.11.4) (Lysyl hydroxylase 2) (LH2), Multifunctional procollagen lysine hydroxylase and glycosyltransferase LH3 [Includes: Procollagen-lysine,2-oxoglutarate 5-dioxygenase 3 (EC 1.14.11.4) (Lysyl hydroxylase 3) (LH3); Procollagen glycosyltransferase (EC 2.4.1.50) (EC 2.4.1.66) (Galactosylhydroxylysine-glucosyltransferase) (Procollagen galact…	catalytic complex	PLOD2-FKBP10 complex, ADIPOQ-PLOD3-GLT25D1 complex, Kdm1a-Plod2 complex		None		SUBCELLULAR LOCATION: Rough endoplasmic reticulum membrane; Peripheral membrane protein; Lumenal side., SUBCELLULAR LOCATION: Rough endoplasmic reticulum {ECO:0000269|PubMed:10934207}. Endoplasmic reticulum lumen {ECO:0000269|PubMed:20470363}. Endoplasmic reticulum membrane {ECO:0000250|UniProtKB:Q9R0E1}; Peripheral membrane protein {ECO:0000250|UniProtKB:Q9R0E1}; Lumenal side {ECO:0000250|UniPro…
KOG3092	0	0	0	0	12	17	20	35	43	53	1	1	1	1	CSNK2B	Casein kinase II subunit beta (CK II beta) (Phosvitin) (Protein G5a)	protein kinase CK2 complex	FACT complex, UV-activated, Casein kinase II-HMG1 complex, Casein kinase II (beta-dimer, alpha, alpha'), Casein kinase II (beta-dimer, alpha'-dimer), Casein kinase II (beta-dimer, alpha-dimer), Fgf2-Ck2 complex, Ksr1-CK2 complex, Ksr1-CK2-MEK-14-3-3 complex, PDGF treated	Protein kinase CK2 variant 1, Protein kinase CK2 variant 2, Protein kinase CK2 variant 3, UTP-C complex variant 2, UTP-C complex variant 1, UTP-C complex variant 3, CURI complex variant 1, CURI complex variant 2, CURI complex variant 3, Small ribosomal subunit processome, variant 1, Small ribosomal subunit processome, variant 2, Small ribosomal subunit processome, variant 3, Casein kinase II comp…	p53 Ser-392 kinase complex, FCP1-specific kinase complex, CK2 complex; FCP1-specific kinase complex, None, CKII complex, None	CK2|CK-2|CKII|casein kinase 2|casein kinase II|CSK21-CSK22-CSK2B-CSK2C complex, CK2|CK-2|CKII|casein kinase 2|casein kinase II|CSK21-CSK2B-CSK2C complex, CK2|CK-2|CKII|casein kinase 2|casein kinase II|CSK22-CSK2B-CSK2C complex, -, CK2-Utp22-Rrp7-Ifh1 complex variant 1, CK2-Utp22-Rrp7-Ifh1 complex variant 2, CK2-Utp22-Rrp7-Ifh1 complex variant 3, Small-subunit processome|SSU processome complex, CK…
KOG0341	0	0	0	0	12	17	20	35	43	345	0.909	0.5	1	1	DDX41	Probable ATP-dependent RNA helicase DDX41 (EC 3.6.4.13) (DEAD box protein 41) (DEAD box protein abstrakt homolog)	spliceosomal complex, catalytic step 2 spliceosome	Spliceosome, C complex spliceosome		U2-type spliceosome, None		SUBCELLULAR LOCATION: Nucleus {ECO:0000269|PubMed:26712909}.
KOG0481	0	0	0	0	12	17	20	35	43	345	1	1	1	0.923	MCM5	DNA replication licensing factor MCM5 (EC 3.6.4.12) (CDC46 homolog) (P1-CDC46)	MCM complex, CMG complex	MCM complex	CMG helicase complex, CMG-Pol epsilon complex, MCM complex, CMG helicase complex, MCM complex, MCM complex	None	Cdc45-MCM-GINS complex, -, MCM2-7 heterohexamer|MCM2-7 complex|Minichromosome maintenance (Mcm) 2-7, Cdc45-MCM-GINS complex|Cdc45/Mcm2-7/GINS complex, MCM2-7 complex|MCM2-7|Minichromosome maintenance (Mcm) 2-7, MCM2-7 complex|MCM2-7|Minichromosome maintenance (Mcm) 2-7|MCM2-7 replicative helicase|MCM2-7 pre-RC and replicative helicase complex, MCM2-7 heterohexomer|MCM2-7|Minichromosome maintenanc…	SUBCELLULAR LOCATION: Nucleus {ECO:0000269|PubMed:28198391}. Chromosome {ECO:0000250|UniProtKB:P55862}. Cytoplasm, cytosol {ECO:0000269|PubMed:28198391}. Note=Associated with chromatin before the formation of nuclei and detaches from it as DNA replication progresses. {ECO:0000250|UniProtKB:P55862}.
KOG2135	0	0	0	0	12	17	20	35	43	345	0.909	0.5	0	0.846	RBM26, RBM27	RNA-binding protein 26 (CTCL tumor antigen se70-2) (RNA-binding motif protein 26), RNA-binding protein 27 (RNA-binding motif protein 27)						NA, SUBCELLULAR LOCATION: Cytoplasm. Nucleus speckle. Note=Incorporated into the nuclear speckles and to speckles proximal to the nuclear periphery. Also localizes to punctate structures in the cytoplasm termed cytospeckles (By similarity). {ECO:0000250}.
KOG3903	0	0	0	0	12	17	20	35	43	684	0.818	0	0	1	PRCC	Proline-rich protein PRCC (Papillary renal cell carcinoma translocation-associated gene protein)						SUBCELLULAR LOCATION: Nucleus {ECO:0000269|PubMed:11717438}.
KOG0311	0	0	0	0	12	17	20	35	355	515	0.818	0	0.4	1	RING1, RNF2	E3 ubiquitin-protein ligase RING1 (EC 2.3.2.27) (Polycomb complex protein RING1) (RING finger protein 1) (RING-type E3 ubiquitin transferase RING1) (Really interesting new gene 1 protein), E3 ubiquitin-protein ligase RING2 (EC 2.3.2.27) (Huntingtin-interacting protein 2-interacting protein 3) (HIP2-interacting protein 3) (Protein DinG) (RING finger protein 1B) (RING1b) (RING finger protein 2) (RI…	ubiquitin ligase complex, PcG protein complex, PRC1 complex, ubiquitin ligase complex, PcG protein complex, PRC1 complex, MLL1 complex	Polycomb repressive complex 1 (PRC1, hPRC-H), CEN complex, BCOR complex, E2F-6 complex, hPRC1L complex, RBP-Jkappa-RING1-KyoT2 complex, RING1-Polycomb repressive complex, Polycomb repressive complex 1 (PRC1, hPRC-H), CEN complex, BCOR complex, E2F-6 complex, MOF complex, hPRC1L complex, MLL1-WDR5 complex		None, centromer chromatin complex; interphase centromere complex; ICEN complex, Ubiquitin E3 ligase, E2F6.com-1 complex, human Polycomb repressive complex 1-like, hPc2-RING1-BMI1-HPH1 complex, None, centromer chromatin complex; interphase centromere complex; ICEN complex, Ubiquitin E3 ligase, E2F6.com-1 complex, human Polycomb repressive complex 1-like		SUBCELLULAR LOCATION: Nucleus {ECO:0000269|PubMed:21282530}. Nucleus speckle {ECO:0000269|PubMed:21282530}., SUBCELLULAR LOCATION: Nucleus {ECO:0000269|PubMed:21282530}. Cytoplasm {ECO:0000250|UniProtKB:Q9CQJ4}. Chromosome {ECO:0000250|UniProtKB:Q9CQJ4}. Note=Enriched on inactive X chromosome (Xi) in female trophoblast stem (TS) cells as well as differentiating embryonic stem (ES) cells. The enri…
KOG2660	0	0	0	0	12	17	20	35	355	515	0.818	0	0.8	1	BMI1, PCGF2, PCGF3, PCGF5, PCGF1, PCGF6	Polycomb complex protein BMI-1 (Polycomb group RING finger protein 4) (RING finger protein 51), Polycomb group RING finger protein 2 (DNA-binding protein Mel-18) (RING finger protein 110) (Zinc finger protein 144), Polycomb group RING finger protein 3 (RING finger protein 3A), Polycomb group RING finger protein 5 (RING finger protein 159), Polycomb group RING finger protein 1 (Nervous system Poly…	PRC1 complex, ubiquitin ligase complex, PcG protein complex, PRC1 complex, PcG protein complex	Polycomb repressive complex 1, Polycomb repressive complex 1 (PRC1, hPRC-H), CEN complex, Ubiquitin E3 ligase (BMI1, SPOP, CUL3), hPRC1L complex, RING1-Polycomb repressive complex, BMI1-HPH1-HPH2 complex, BCOR complex, E2F-6 complex		PRC1 complex; Polycomb repressive complex (Bmi1, Mel18, Rae28, M33), None, centromer chromatin complex; interphase centromere complex; ICEN complex, human Polycomb repressive complex 1-like, hPc2-RING1-BMI1-HPH1 complex, Ubiquitin E3 ligase, E2F6.com-1 complex		SUBCELLULAR LOCATION: Nucleus {ECO:0000269|PubMed:16882984, ECO:0000269|PubMed:9199346}. Cytoplasm {ECO:0000269|PubMed:16882984}., SUBCELLULAR LOCATION: Nucleus {ECO:0000269|PubMed:21282530}., SUBCELLULAR LOCATION: Nucleus {ECO:0000269|PubMed:21282530}. Nucleus, nucleoplasm {ECO:0000250|UniProtKB:Q8BTQ0}. Note=Recruited by the non-coding RNA Xist to specific nuclear foci that probably correspond …
KOG1009	0	0	0	0	12	17	20	35	414	597	1	1	1	0.846	CHAF1B	Chromatin assembly factor 1 subunit B (CAF-1 subunit B) (Chromatin assembly factor I p60 subunit) (CAF-I 60 kDa subunit) (CAF-I p60) (M-phase phosphoprotein 7)	CAF-1 complex, protein-containing complex	Histone H3.1 complex, Chromatin assembly complex (CAF-1 complex), ASF1-interacting protein complex, ASF1-histone containing complex	Chromatin assembly factor 1 complex	None	CAF-1|CAF1|CAC1:CAC2:CAC3|CAC1:CAC2:MSI1, p150-p60-p48 complex|CAF-1|CAF1, CAF-1|CAF1|p150-p60-p48 complex	SUBCELLULAR LOCATION: Nucleus {ECO:0000269|PubMed:9614144}. Cytoplasm {ECO:0000269|PubMed:9614144}. Note=DNA replication foci. Cytoplasmic in M phase.
KOG4364	0	0	0	0	12	17	20	35	414	597	0.818	0	0.2	1	CHAF1A	Chromatin assembly factor 1 subunit A (CAF-1 subunit A) (Chromatin assembly factor I p150 subunit) (CAF-I 150 kDa subunit) (CAF-I p150) (hp150)	CAF-1 complex, protein-containing complex	Histone H3.1 complex, WINAC complex, Chromatin assembly complex (CAF-1 complex), Replication-coupled CAF-1-MBD1-ETDB1 complex, ASF1-interacting protein complex	Chromatin assembly factor 1 complex	None, WSTF containing complex	p150-p60-p48 complex|CAF-1|CAF1, CAF-1|CAF1|p150-p60-p48 complex	SUBCELLULAR LOCATION: Nucleus {ECO:0000269|PubMed:10052459}. Note=DNA replication foci.
KOG1911	0	0	0	0	12	17	20	35	680	956	0.909	0.5	0.8	0.846	CBX5, CBX1, CBX3, CDYL2, MPHOSPH8, CDYL, CDY2A; CDY2B, CDY1; CDY1B	Chromobox protein homolog 5 (Antigen p25) (Heterochromatin protein 1 homolog alpha) (HP1 alpha), Chromobox protein homolog 1 (HP1Hsbeta) (Heterochromatin protein 1 homolog beta) (HP1 beta) (Heterochromatin protein p25) (M31) (Modifier 1 protein) (p25beta), Chromobox protein homolog 3 (HECH) (Heterochromatin protein 1 homolog gamma) (HP1 gamma) (Modifier 2 protein), Chromodomain Y-like protein 2 (…	ribonucleoprotein complex, protein-containing complex, histone deacetylase complex, transcription repressor complex, histone methyltransferase complex, chromosome, centromeric region, RNA polymerase II transcription regulator complex, nucleosome	Mis12 centromere complex, MBD1-Suv39h1-HP1 complex, CEN complex, CBX3-EHMT2-NR3C1 complex, CBX3-EHMT1-NR3C1 complex, RANBPM-Muskelin-TWA1-HSMpp8 complex, HUSH complex, CtBP complex	L3MBTL1 complex, Rhino-Deadlock-Cutoff Complex	None, centromer chromatin complex; interphase centromere complex; ICEN complex, HP1-gamma-G9a-GR complex, HP1-gamma-GLP-GR complex, None, Human silencing hub complex	Cbx3:L3mbt:Rb1|Cbx3:Kiaa0681:Rb1|Cbx3:L3mbtl:Rb1, CBX3: L3MBT:RB1 complex|CBX3:KIAA0681:RB1 complex|CBX3:L3MBTL:RB1 complex, RDC complex	SUBCELLULAR LOCATION: Nucleus {ECO:0000269|PubMed:10460410, ECO:0000269|PubMed:19617346}. Chromosome {ECO:0000269|PubMed:10460410}. Chromosome, centromere {ECO:0000269|PubMed:10460410, ECO:0000269|PubMed:21346195}. Note=Colocalizes with HNRNPU in the nucleus (PubMed:19617346). Component of centromeric and pericentromeric heterochromatin. Associates with chromosomes during mitosis. Associates spec…
KOG0170	0	0	0	0	12	17	20	35	680	1088	0.909	1	0.8	1	TRIP12	E3 ubiquitin-protein ligase TRIP12 (EC 2.3.2.26) (E3 ubiquitin-protein ligase for Arf) (ULF) (HECT-type E3 ubiquitin transferase TRIP12) (Thyroid receptor-interacting protein 12) (TR-interacting protein 12) (TRIP-12)						SUBCELLULAR LOCATION: Nucleus, nucleoplasm {ECO:0000269|PubMed:20208519}.
KOG4765	0	0	0	0	12	17	20	35	1033	1418	0.727	0	0	1	ZC3HC1	Nuclear-interacting partner of ALK (Nuclear-interacting partner of anaplastic lymphoma kinase) (hNIPA) (Zinc finger C3HC-type protein 1)		Ubiquitin E3 ligase (NIPA, SKP1A, CUL1, RBX1)		SCF(NIPA)		SUBCELLULAR LOCATION: Nucleus {ECO:0000269|PubMed:12748172}.
KOG0668	0	0	0	0	12	17	20	36	44	54	1	1	1	1	CSNK2A2, CSNK2A1, CSNK2A3	Casein kinase II subunit alpha' (CK II alpha') (EC 2.7.11.1), Casein kinase II subunit alpha (CK II alpha) (EC 2.7.11.1), Casein kinase II subunit alpha 3 (CK II alpha 3) (EC 2.7.11.1) (Casein kinase II alpha 1 polypeptide pseudogene)	protein kinase CK2 complex, protein kinase CK2 complex, Sin3 complex, NuRD complex	Ksr1-CK2 complex, Ksr1-CK2-MEK-14-3-3 complex, PDGF treated, FACT complex, UV-activated, Casein kinase II-HMG1 complex, Casein kinase II (beta-dimer, alpha, alpha'), Casein kinase II (beta-dimer, alpha'-dimer), FACT complex, UV-activated, Casein kinase II-HMG1 complex, Casein kinase II (beta-dimer, alpha, alpha'), Casein kinase II (beta-dimer, alpha-dimer), MKP3-CK2alpha complex, Ksr1-CK2 complex…	Protein kinase CK2 variant 1, Protein kinase CK2 variant 2, UTP-C complex variant 2, UTP-C complex variant 1, CURI complex variant 1, CURI complex variant 2, Small ribosomal subunit processome, variant 1, Small ribosomal subunit processome, variant 2, Protein kinase CK2 variant 1, Protein kinase CK2 variant 3, UTP-C complex variant 1, UTP-C complex variant 3, CURI complex variant 1, CURI complex …	None, p53 Ser-392 kinase complex, FCP1-specific kinase complex, CK2 complex; FCP1-specific kinase complex, None, CKII complex, p53 Ser-392 kinase complex, FCP1-specific kinase complex, CK2 complex; FCP1-specific kinase complex, CKII complex, None	CK2|CK-2|CKII|casein kinase 2|casein kinase II|CSK21-CSK22-CSK2B-CSK2C complex, CK2|CK-2|CKII|casein kinase 2|casein kinase II|CSK21-CSK2B-CSK2C complex, -, CK2-Utp22-Rrp7-Ifh1 complex variant 1, CK2-Utp22-Rrp7-Ifh1 complex variant 2, Small-subunit processome|SSU processome complex, CK2|CK-2|CKII|casein kinase 2|casein kinase II|CSK21-CSK22-CSK2B-CSK2C complex, CK2|CK-2|CKII|casein kinase 2|casei…	NA, SUBCELLULAR LOCATION: Nucleus {ECO:0000269|PubMed:23123191, ECO:0000269|PubMed:24962073}.
KOG0152	0	0	0	0	12	17	20	36	44	588	1	0.5	1	1	PRPF40A, PRPF40B, WAC	Pre-mRNA-processing factor 40 homolog A (Fas ligand-associated factor 1) (Formin-binding protein 11) (Formin-binding protein 3) (Huntingtin yeast partner A) (Huntingtin-interacting protein 10) (HIP-10) (Huntingtin-interacting protein A) (Renal carcinoma antigen NY-REN-6), Pre-mRNA-processing factor 40 homolog B (Huntingtin yeast partner C) (Huntingtin-interacting protein C), WW domain-containing …	U1 snRNP, U2-type prespliceosome, spliceosomal complex	Spliceosome	U1 small nuclear ribonucleoprotein complex, Spliceosomal commitment complex	U2-type spliceosome	-, CC	SUBCELLULAR LOCATION: Nucleus speckle {ECO:0000250}. Nucleus matrix {ECO:0000269|PubMed:16391387}. Note=Colocalizes with AKAP8L in the nuclear matrix. {ECO:0000250}., SUBCELLULAR LOCATION: Nucleus speckle {ECO:0000269|PubMed:10958656}., SUBCELLULAR LOCATION: Nucleus speckle {ECO:0000250|UniProtKB:Q924H7}. Nucleus {ECO:0000269|PubMed:21329877}. Note=In distinct nuclear speckles. Colocalizes with p…
KOG0334	0	0	0	0	12	17	20	36	44	588	1	1	1	1	DDX46	Probable ATP-dependent RNA helicase DDX46 (EC 3.6.4.13) (DEAD box protein 46) (PRP5 homolog)		Spliceosome, 17S U2 snRNP	Spliceosomal commitment complex	U2-type spliceosome, None	CC	SUBCELLULAR LOCATION: Nucleus speckle {ECO:0000269|PubMed:12234937}. Nucleus, Cajal body {ECO:0000269|PubMed:12234937}. Membrane {ECO:0000305}; Lipid-anchor {ECO:0000305}. Note=Present in Cajal bodies (CBs) and nuclear speckles.
KOG0981	0	0	0	0	12	17	20	36	44	588	1	1	1	1	TOP1, TOP1MT	DNA topoisomerase 1 (EC 5.6.2.1) (DNA topoisomerase I), DNA topoisomerase I, mitochondrial (TOP1mt) (EC 5.6.2.1)	protein-DNA complex	RC complex during S-phase of cell cycle, RC complex during G2/M-phase of cell cycle, DNA synthesome complex (13 subunits), DNA synthesome complex (17 subunits), TFIIIC containing-TOP1-SUB1 complex, TOP1-PSF-P54 complex, Nop56p-associated pre-rRNA complex, DNA synthesome complex		None, Nop56p-associated pre-ribosomal ribonucleoprotein complex, MRC complex (Multiprotein DNA Replication Complex); 17S DNA polymerase multiprotein complex; multiprotein form of DNA polymerase		SUBCELLULAR LOCATION: Nucleus, nucleolus {ECO:0000269|PubMed:12149243}. Nucleus, nucleoplasm {ECO:0000269|PubMed:12149243}. Note=Diffuse nuclear localization with some enrichment in nucleoli. On CPT treatment, cleared from nucleoli into nucleoplasm. Sumoylated forms found in both nucleoplasm and nucleoli., SUBCELLULAR LOCATION: Mitochondrion {ECO:0000269|PubMed:11526219}.
KOG4547	0	0	0	0	12	17	20	36	423	611	1	0.5	0.4	1	WDR43	WD repeat-containing protein 43 (U3 small nucleolar RNA-associated protein 5 homolog)			UTP-A complex, Small ribosomal subunit processome, variant 1, Small ribosomal subunit processome, variant 2, Small ribosomal subunit processome, variant 3		U three protein complex A|t-UTP complex, Small-subunit processome|SSU processome complex	SUBCELLULAR LOCATION: Nucleus, nucleolus {ECO:0000269|PubMed:12429849, ECO:0000269|PubMed:24219289}. Nucleus, nucleolus fibrillar center {ECO:0000269|PubMed:24219289}. Nucleus, nucleoplasm {ECO:0000250|UniProtKB:Q6ZQL4}.
KOG1963	0	0	0	0	12	17	20	36	424	612	1	1	0.4	1	WDR75	WD repeat-containing protein 75 (U3 small nucleolar RNA-associated protein 17 homolog)			UTP-A complex, Small ribosomal subunit processome, variant 1, Small ribosomal subunit processome, variant 2, Small ribosomal subunit processome, variant 3		U three protein complex A|t-UTP complex, Small-subunit processome|SSU processome complex	SUBCELLULAR LOCATION: Nucleus, nucleolus {ECO:0000269|PubMed:12429849, ECO:0000269|PubMed:22916032}.
KOG2744	0	0	0	0	12	17	20	36	424	612	1	0.5	0.2	1	ARID3C, ARID4A, ARID5A, ARID5B, ARID4B, ARID2, ARID3B, ARID3A	AT-rich interactive domain-containing protein 3C (ARID domain-containing protein 3C), AT-rich interactive domain-containing protein 4A (ARID domain-containing protein 4A) (Retinoblastoma-binding protein 1) (RBBP-1), AT-rich interactive domain-containing protein 5A (ARID domain-containing protein 5A) (Modulator recognition factor 1) (MRF-1), AT-rich interactive domain-containing protein 5B (ARID d…	transcription repressor complex, transcription regulator complex, SWI/SNF complex, SWI/SNF superfamily-type complex	Zipzap/p200-Srf-p49/STRAP-Nkx2.5 complex, ING2 complex, SAP complex (Sin3-associated protein complex), SIN3-HDAC-SAP30-ARID4 complex, SIN3-SAP25 complex, BRMS1-RBP1 complex, SIN3-ING1b complex I, SIN3-ING1b complex II, PBAF complex (Polybromo- and BAF containing complex)	SIN3A histone deacetylase complex, ES cell-specific variant, SIN3A histone deacetylase complex, SIN3B histone deacetylase complex, Polybromo-associated SWI/SNF ATP-dependent chromatin remodeling complex, ACTL6A variant, Polybromo-associated SWI/SNF ATP-dependent chromatin remodeling complex, ACTL6B variant, SWI/SNF chromatin remodelling complex, SIN3A histone deacetylase complex, SIN3A histone de…	Arid2-Srf-Srfbp1-Nkx-2-5 complex, None, None, mSin3A corepressor complex, SWI/SNF complex B, SWI/SNF-B complex	Sin3/HDAC corepressor complex|Sin3/HDAC co-repressor complex|mSIN3A complex, Sin3/HDAC corepressor complex|mSIN3A complex|Sin3/HDAC co-repressor complex, Sin3/HDAC corepressor complex|mSIN3B complex|SIN3B-like complex|Sin3/HDAC co-repressor complex, pBAF complex|Polybromo-associated SWI/SNF ATP-dependent chromatin remodelling complex|Polybromo-associated SWI/SNF complex|Polybromo-associated SWI/S…	SUBCELLULAR LOCATION: Nucleus {ECO:0000255|PROSITE-ProRule:PRU00355}., SUBCELLULAR LOCATION: Nucleus {ECO:0000255|PROSITE-ProRule:PRU00355, ECO:0000269|PubMed:8414517, ECO:0000269|PubMed:8455946}., SUBCELLULAR LOCATION: Nucleus {ECO:0000255|PROSITE-ProRule:PRU00355, ECO:0000269|PubMed:8649988}., SUBCELLULAR LOCATION: Nucleus {ECO:0000255|PROSITE-ProRule:PRU00355}. Cytoplasm {ECO:0000269|PubMed:11…
KOG2992	0	0	0	0	12	17	20	36	424	612	0.909	0	0	1	NOLC1	Nucleolar and coiled-body phosphoprotein 1 (140 kDa nucleolar phosphoprotein) (Nopp140) (Hepatitis C virus NS5A-transactivated protein 13) (HCV NS5A-transactivated protein 13) (Nucleolar 130 kDa protein) (Nucleolar phosphoprotein p130)	box C/D RNP complex, box H/ACA snoRNP complex	Nop56p-associated pre-rRNA complex		Nop56p-associated pre-ribosomal ribonucleoprotein complex		SUBCELLULAR LOCATION: Nucleus, nucleolus {ECO:0000269|PubMed:7657714}. Cytoplasm {ECO:0000269|PubMed:7657714}. Note=Shuttles between the nucleolus and the cytoplasm. At telophase it begins to assemble into granular-like pre-nucleolar bodies which are subsequently relocated to nucleoli at the early G1-phase. {ECO:0000269|PubMed:7657714}.
KOG0310	0	0	0	0	12	17	20	36	424	911	1	1	0.4	0.923	UTP15	U3 small nucleolar RNA-associated protein 15 homolog			UTP-A complex, Small ribosomal subunit processome, variant 1, Small ribosomal subunit processome, variant 2, Small ribosomal subunit processome, variant 3		U three protein complex A|t-UTP complex, Small-subunit processome|SSU processome complex	SUBCELLULAR LOCATION: Nucleus, nucleolus {ECO:0000269|PubMed:12429849, ECO:0000269|PubMed:24219289}. Note=Found predominantly at the fibrillar center. {ECO:0000269|PubMed:24219289}.
KOG2201	0	0	0	0	12	17	20	36	424	1357	1	1	1	1	PANK1, PANK2, PANK3, PANK4	Pantothenate kinase 1 (hPanK) (hPanK1) (EC 2.7.1.33) (Pantothenic acid kinase 1), Pantothenate kinase 2, mitochondrial (hPanK2) (EC 2.7.1.33) (Pantothenic acid kinase 2) [Cleaved into: Pantothenate kinase 2, mitochondrial intermediate form (iPanK2); Pantothenate kinase 2, mitochondrial mature form (mPanK2)], Pantothenate kinase 3 (hPanK3) (EC 2.7.1.33) (Pantothenic acid kinase 3), 4'-phosphopante…						SUBCELLULAR LOCATION: Cytoplasm {ECO:0000269|PubMed:14523052}.; SUBCELLULAR LOCATION: [Isoform 1]: Nucleus {ECO:0000269|PubMed:23152917}. Nucleus, nucleolus {ECO:0000269|PubMed:23152917}.; SUBCELLULAR LOCATION: [Isoform 2]: Cytoplasm, cytosol {ECO:0000269|PubMed:23152917}. Cytoplasmic vesicle, clathrin-coated vesicle {ECO:0000269|PubMed:23152917}. Recycling endosome {ECO:0000269|PubMed:23152917}.…
KOG4430	0	0	0	0	12	17	20	36	424	1357	0.818	0.5	0.4	1	TOPORS	E3 ubiquitin-protein ligase Topors (EC 2.3.2.27) (RING-type E3 ubiquitin transferase Topors) (SUMO1-protein E3 ligase Topors) (Topoisomerase I-binding RING finger protein) (Topoisomerase I-binding arginine/serine-rich protein) (Tumor suppressor p53-binding protein 3) (p53-binding protein 3) (p53BP3)	centriole, ubiquitin ligase complex, gamma-tubulin complex					SUBCELLULAR LOCATION: Nucleus. Nucleus, PML body. Note=Localizes to discrete nuclear foci which partly overlap with PML nuclear bodies. Targeted to PML nuclear bodies upon DNA damage.
KOG2393	0	0	0	0	12	17	20	36	467	667	1	0	0	0.769	GTF2F1	General transcription factor IIF subunit 1 (General transcription factor IIF 74 kDa subunit) (Transcription initiation factor IIF subunit alpha) (TFIIF-alpha) (Transcription initiation factor RAP74)	transcription factor TFIIF complex, transcription factor TFIID complex, protein-containing complex	RNA polymerase II holoenzyme complex, TFIIF complex (transcription factor IIF), FCP1-associated protein complex, RNA polymerase II (RNAPII), BRCA1-RNA polymerase II complex, RNA polymerase II complex (RPB1, RAP74, CDK8, CYCC, SRB7, BAF190, BAF47), chromatin structure modifying, RNA polymerase II complex, chromatin structure modifying, RNA polymerase II complex, (CDK8 complex), chromatin structure…	Transcription factor TFIIF complex	None	TFIIF complex|General transcription factor IIF complex|RNA polymerase II preinitiation complex TFIIF|RAP30-RAP74 complex, -, TFIIF complex|General transcription factor IIF complex|RNA polymerase II preinitiation complex TFIIF|RAP30/RAP74 complex	SUBCELLULAR LOCATION: Nucleus.
KOG1999	0	0	0	0	12	17	20	36	467	710	1	1	1	1	SUPT5H	Transcription elongation factor SPT5 (hSPT5) (DRB sensitivity-inducing factor 160 kDa subunit) (DSIF p160) (DRB sensitivity-inducing factor large subunit) (DSIF large subunit) (Tat-cotransactivator 1 protein) (Tat-CT1 protein)	DSIF complex	RNA pol II containing coactivator complex Tat-SF, Transcription elongation factor complex (SUPT5H, CDK9, CCNT1), DSIF complex (DRB sensitivity-inducing factor complex)	DSIF transcription elongation factor complex, SPT4-SPT5 transcription elongation factor complex	None	HSPT4-HSPT5 complex|DRB (5,6-dichloro-1-beta-D-ribofuranosylbenzimidazole) sensitivity-inducing factor complex|SPT4-SPT5 complex, Spt4-Spt5 heterodimer|5,6-Dichloro-1-beta-D-ribofuranosylbenzimidazole sensitivity inducing factor complex|DRB sensitivity inducing factor complex|DSIF complex|Elongation Factor Spt4/5	SUBCELLULAR LOCATION: Nucleus {ECO:0000269|PubMed:10075709}.
KOG1793	0	0	0	0	12	17	20	36	467	1070	1	0.5	1	1	IWS1	Protein IWS1 homolog (IWS1-like protein)						SUBCELLULAR LOCATION: Nucleus {ECO:0000255|PROSITE-ProRule:PRU00649, ECO:0000269|PubMed:17184735, ECO:0000269|PubMed:17234882}.
KOG2340	0	0	0	0	12	17	20	36	467	1596	1	1	1	1	UTP25	U3 small nucleolar RNA-associated protein 25 homolog (Digestive organ expansion factor homolog) (UTP25 small subunit processor component)	small-subunit processome		Small ribosomal subunit processome, variant 1, Small ribosomal subunit processome, variant 2, Small ribosomal subunit processome, variant 3		Small-subunit processome|SSU processome complex	SUBCELLULAR LOCATION: Nucleus, nucleolus {ECO:0000269|PubMed:22002106, ECO:0000269|PubMed:27657329}.
KOG0964	0	0	0	0	12	17	20	47	61	85	1	1	1	0.923	SMC3	Structural maintenance of chromosomes protein 3 (SMC protein 3) (SMC-3) (Basement membrane-associated chondroitin proteoglycan) (Bamacan) (Chondroitin sulfate proteoglycan 6) (Chromosome-associated polypeptide) (hCAP)	cohesin complex, meiotic cohesin complex, DNA packaging complex	Meiotic cohesin complex, Smcb-Smcd-PW29 complex, Cohesin complex, incomplete (Smc3, Sycp1, Ss18I1), Cohesin-SA1 complex, Cohesin-SA2 complex, SNF2h-cohesin-NuRD complex, Sororin-cohesin complex, SMC1-SMC3 complex, DDX11-RAD21-SMC1A-SMC3 complex	Nuclear mitotic cohesin complex, Nuclear meiotic cohesin complex, Nuclear mitotic cohesin complex, Nuclear meiotic cohesin complex, STAG1 variant, Nuclear meiotic cohesin complex, STAG2 variant, Nuclear meiotic cohesin complex, STAG3 variant	None, Cohesin complex, incomplete (Smc3, Sycp1, Ss18I1), 14S cohesin 1 complex, 14S cohesin 2 complex, None, ISWI (SNF2h)-containing chromatin remodeling complex	Cohesin complex	SUBCELLULAR LOCATION: Nucleus {ECO:0000250|UniProtKB:Q9CW03}. Chromosome {ECO:0000250|UniProtKB:Q9CW03}. Chromosome, centromere {ECO:0000250|UniProtKB:Q9CW03}. Note=Associates with chromatin. Before prophase it is scattered along chromosome arms. During prophase, most of cohesin complexes dissociate from chromatin probably because of phosphorylation by PLK, except at centromeres, where cohesin co…
KOG2310	0	0	0	0	12	17	20	47	61	455	1	1	1	1	MRE11	Double-strand break repair protein MRE11 (EC 3.1.-.-) (Double-strand break repair protein MRE11A) (Meiotic recombination 11 homolog 1) (MRE11 homolog 1) (Meiotic recombination 11 homolog A) (MRE11 homolog A)	Mre11 complex	MRN complex (MRE11-RAD50-NBN complex), R/M complex (RAD50-MRE11 complex), BRCA1-RAD50-MRE11-NBS1 complex, BASC complex (BRCA1-associated genome surveillance complex), MRE11A-RAD50-NBN-TRF2 complex, MRN-TRRAP complex (MRE11A-RAD50-NBN-TRRAP complex), CF IIAm complex (Cleavage factor IIAm complex), DNA double-strand break end-joining complex, Rap1 complex, MDC1-MRN-ATM-FANCD2 complex, MDC1-MRE11-RA…	MRE11-RAD50-XRS2 meiotic recombination initiation complex, BRCA1-C complex, MRN complex, MRN complex, BRCA1-C complex	MRN complex (MRE11-RAD50-P95 complex), None, RAD50-MRE11-p95 complex, BRCA1-RAD50-MRE11-p95 complex, RAD50-MRE11-P95 complex; MRE11 complex	Mre11 complex|MRX complex|MRE11/RAD50/XRS2 complex, BRCA1 - CtIP complex|BRCA1 - CtBP-interacting protein complex|BRCA1 - RBBP8 endonuclease complex, MRX complex|RAD50-MRE11-NBN complex|Mre11 complex|Rad50-Rad32-Nbs1 complex|Rad50 complex|M/R/N complex|RMX complex, MRX complex|RAD50-MRE11-NBN complex|Mre11 complex|Rad50-Rad32-Nbs1 complex|Rad50 complex|M/R/N complex|RMX complex, BRCA1 - CtIP comp…	SUBCELLULAR LOCATION: Nucleus {ECO:0000269|PubMed:10783165, ECO:0000269|PubMed:26215093}. Chromosome, telomere {ECO:0000269|PubMed:10888888}. Chromosome {ECO:0000269|PubMed:26215093, ECO:0000269|PubMed:30612738}. Note=Localizes to discrete nuclear foci after treatment with genotoxic agents. {ECO:0000269|PubMed:10783165, ECO:0000269|PubMed:26215093, ECO:0000269|PubMed:30612738}.
KOG4674	0	0	0	0	12	17	20	47	61	455	0.909	0	0.2	1	TPR, LEKR1	Nucleoprotein TPR (Megator) (NPC-associated intranuclear protein) (Translocated promoter region protein), Protein LEKR1	nuclear pore, cytoplasmic dynein complex, nuclear pore nuclear basket		Nuclear pore complex		NPC, Nuclear pore|NPC|yNPC	SUBCELLULAR LOCATION: Nucleus {ECO:0000269|PubMed:12802065}. Nucleus membrane {ECO:0000269|PubMed:11514627, ECO:0000269|PubMed:11952838, ECO:0000269|PubMed:18794356, ECO:0000269|PubMed:9024684, ECO:0000269|PubMed:9828100, ECO:0000269|PubMed:9864356}; Peripheral membrane protein {ECO:0000269|PubMed:11514627, ECO:0000269|PubMed:9024684, ECO:0000269|PubMed:9828100, ECO:0000269|PubMed:9864356}; Nucle…
KOG2152	0	0	0	0	12	17	20	47	61	516	0.818	0	0	0.923	WAPL	Wings apart-like protein homolog (Friend of EBNA2 protein) (WAPL cohesin release factor)						SUBCELLULAR LOCATION: [Isoform 2]: Nucleus.; SUBCELLULAR LOCATION: Nucleus. Chromosome. Cytoplasm. Note=Associates with chromatin through the cohesin complex during interphase. Released in the cytoplasm from nuclear envelope breakdown until anaphase, it reaccumulates in nucleus at telophase.
KOG0018	0	0	0	0	12	17	20	47	62	86	1	1	1	1	SMC1A, SMC1B	Structural maintenance of chromosomes protein 1A (SMC protein 1A) (SMC-1-alpha) (SMC-1A) (Sb1.8), Structural maintenance of chromosomes protein 1B (SMC protein 1B) (SMC-1-beta) (SMC-1B)	cohesin complex, meiotic cohesin complex, DNA packaging complex	Cohesin-SA1 complex, Cohesin-SA2 complex, SNF2h-cohesin-NuRD complex, Sororin-cohesin complex, MDC1-p53BP1-SMC1 complex, SMC1-SMC3 complex, DDX11-RAD21-SMC1A-SMC3 complex, Meiotic cohesin complex, Cohesin complex, incomplete (Smc1b, Ss18I1), Cohesin complex, incomplete (Smc1b, Sycp1, Ss18I1), Smcb-Smcd-PW29 complex	Nuclear mitotic cohesin complex, Nuclear meiotic cohesin complex, Nuclear mitotic cohesin complex, Nuclear meiotic cohesin complex, STAG1 variant, Nuclear meiotic cohesin complex, STAG2 variant, Nuclear meiotic cohesin complex, STAG3 variant	14S cohesin 1 complex, 14S cohesin 2 complex, None, ISWI (SNF2h)-containing chromatin remodeling complex, None, Cohesin complex, incomplete (Smc1b, Crest), Cohesin complex, incomplete (Smc1b, Sycp1, Crest), None	Cohesin complex	SUBCELLULAR LOCATION: Nucleus {ECO:0000269|PubMed:12199140}. Chromosome {ECO:0000269|PubMed:12199140}. Chromosome, centromere, kinetochore {ECO:0000269|PubMed:12199140}. Note=Associates with chromatin. Before prophase it is scattered along chromosome arms. During prophase, most of cohesin complexes dissociate from chromatin probably because of phosphorylation by PLK, except at centromeres, where …
KOG1279	0	0	0	0	12	17	20	47	156	212	1	0	1	1	MYSM1, SMARCC2, SMARCC1	Deubiquitinase MYSM1 (2A-DUB) (EC 3.4.19.-) (Myb-like, SWIRM and MPN domain-containing protein 1), SWI/SNF complex subunit SMARCC2 (BRG1-associated factor 170) (BAF170) (SWI/SNF complex 170 kDa subunit) (SWI/SNF-related matrix-associated actin-dependent regulator of chromatin subfamily C member 2), SWI/SNF complex subunit SMARCC1 (BRG1-associated factor 155) (BAF155) (SWI/SNF complex 155 kDa subu…	protein-containing complex, SWI/SNF complex, npBAF complex, nBAF complex, protein-containing complex	PYR complex, Ikaros complex, SWI/SNF-related chromatin-remodeling complex (Brm-based), KAT2B-KIF11-MYSM1 complex, PYR complex, NUMAC complex (nucleosomal methylation activator complex), PBAF complex (Polybromo- and BAF containing complex), BAF complex, SWI-SNF chromatin remodeling-related-BRCA1 complex, p300-CBP-p270-SWI/SNF complex, Brg1-associated complex I, Brm-associated complex, BRG1-SIN3A c…	BAF chromatin remodeling complex, PBAF chromatin remodeling complex, SWI/SNF chromatin remodelling complex, RSC chromatin remodelling complex, variant RSC2, RSC chromatin remodelling complex, variant RSC1, SWI/SNF ATP-dependent chromatin remodeling complex, ACTL6A-ARID1A-SMARCA2 variant, SWI/SNF ATP-dependent chromatin remodeling complex, ACTL6A-ARID1A-SMARCA4 variant, SWI/SNF ATP-dependent chrom…	Ikaros containing chromatin remodeling complex, 2 MD complex, None, 2A-DUB complex, Ikaros containing chromatin remodeling complex, None, CARM1-associated complex, SWI/SNF complex B, SWI/SNF complex A, None, SWI/SNF-A complex, BRM containing SWI/SNF remodeling complex, BRM-Sin3A-HDAC containing SWI/SNF remodeling complex, BRG1 containing SWI/SNF remodeling complex, WSTF containing complex, SWI/SN…	SWI/SNF Chromatin remodelling complex|BAF complex|BRG-1-associated factor complex|Brahma-associated factor complex|SWI/SNF ATP-dependent chromatin remodelling complex|BAF ATP-dependent chromatin remodelling complex|Brahma complex, Poly-bromo-associated factor complex|PBAF nucleosome-remodeling complex|Polybromo-associated SWI/SNF ATP-dependent chromatin remodelling complex|Polybromo-associated SW…	SUBCELLULAR LOCATION: Nucleus {ECO:0000255|PROSITE-ProRule:PRU00624, ECO:0000269|PubMed:17707232}. Cytoplasm {ECO:0000250|UniProtKB:Q69Z66}. Note=Localizes to the cytoplasm in response to bacterial infection. {ECO:0000250|UniProtKB:Q69Z66}., SUBCELLULAR LOCATION: Nucleus., SUBCELLULAR LOCATION: Nucleus {ECO:0000269|PubMed:28753627}. Cytoplasm {ECO:0000269|PubMed:28753627}.
KOG2253	0	0	0	0	12	17	20	47	156	212	1	0.5	0.8	1	RBM25	RNA-binding protein 25 (Arg/Glu/Asp-rich protein of 120 kDa) (RED120) (Protein S164) (RNA-binding motif protein 25) (RNA-binding region-containing protein 7)		Spliceosome	U1 small nuclear ribonucleoprotein complex, Spliceosomal commitment complex	U2-type spliceosome	-, CC	SUBCELLULAR LOCATION: Nucleus speckle. Cytoplasm. Note=Colocalizes predominantly, with SFRS2 and LUC7L3 splicing factors, in nuclear speckles. Cytoplasmic localization is faint.
KOG2570	0	0	0	0	12	17	20	47	156	213	1	0	0.8	1	SMARCD3, SMARCD2, SMARCD1	SWI/SNF-related matrix-associated actin-dependent regulator of chromatin subfamily D member 3 (60 kDa BRG-1/Brm-associated factor subunit C) (BRG1-associated factor 60C) (BAF60C), SWI/SNF-related matrix-associated actin-dependent regulator of chromatin subfamily D member 2 (60 kDa BRG-1/Brm-associated factor subunit B) (BRG1-associated factor 60B) (BAF60B), SWI/SNF-related matrix-associated actin…	SWI/SNF complex, npBAF complex, nBAF complex, brahma complex, SWI/SNF complex, protein-containing complex, brahma complex	PYR complex, Ikaros complex, Ikaros complex, BRG1-SIN3A complex, BRM-SIN3A complex, SWI-SNF chromatin remodeling-related-BRCA1 complex, PBAF complex (Polybromo- and BAF containing complex), BAF complex, BRG1-SIN3A complex, BRM-SIN3A complex, LARC complex (LCR-associated remodeling complex), BRM-SIN3A-HDAC complex, BRM-associated complex, EBAFb complex, EBAFa complex, NUMAC complex (nucleosomal me…	BAF chromatin remodeling complex, PBAF chromatin remodeling complex, RSC chromatin remodelling complex, variant RSC2, RSC chromatin remodelling complex, variant RSC1, SWI/SNF chromatin remodelling complex, SWI/SNF ATP-dependent chromatin remodeling complex, ACTL6A-ARID1A-SMARCA2 variant, SWI/SNF ATP-dependent chromatin remodeling complex, ACTL6A-ARID1A-SMARCA4 variant, SWI/SNF ATP-dependent chrom…	Ikaros containing chromatin remodeling complex, None, 2 MD complex, 2 MD complex, None, None, SWI/SNF complex B, SWI/SNF-A complex, BRM-Sin3A-HDAC containing SWI/SNF remodeling complex, BRM containing SWI/SNF remodeling complex, ENL-associated BAF250b-containing SWI/SNF complex, ENL-associated BAF250a-containing SWI/SNF complex, CARM1-associated complex, SWI/SNF complex B, SWI/SNF complex A, SWI/…	SWI/SNF Chromatin remodelling complex|BAF complex|BRG-1-associated factor complex|Brahma-associated factor complex|SWI/SNF ATP-dependent chromatin remodelling complex|BAF ATP-dependent chromatin remodelling complex|Brahma complex, Poly-bromo-associated factor complex|PBAF nucleosome-remodeling complex|Polybromo-associated SWI/SNF ATP-dependent chromatin remodelling complex|Polybromo-associated SW…	SUBCELLULAR LOCATION: Nucleus {ECO:0000269|PubMed:14701856}., SUBCELLULAR LOCATION: Nucleus {ECO:0000305}., SUBCELLULAR LOCATION: Nucleus {ECO:0000269|PubMed:8804307, ECO:0000305}.
KOG0386	0	0	0	0	12	17	20	47	156	264	1	0	1	1	SMARCA2, SMARCA4	Probable global transcription activator SNF2L2 (EC 3.6.4.-) (ATP-dependent helicase SMARCA2) (BRG1-associated factor 190B) (BAF190B) (Protein brahma homolog) (hBRM) (SNF2-alpha) (SWI/SNF-related matrix-associated actin-dependent regulator of chromatin subfamily A member 2), Transcription activator BRG1 (EC 3.6.4.-) (ATP-dependent helicase SMARCA4) (BRG1-associated factor 190A) (BAF190A) (Mitotic …	npBAF complex, nBAF complex, SWI/SNF complex, SWI/SNF superfamily-type complex, SWI/SNF complex, npBAF complex, nBAF complex, protein-containing complex, SWI/SNF superfamily-type complex	BAF complex, SWI-SNF chromatin remodeling-related-BRCA1 complex, Brm-associated complex, BRM-SIN3A complex, BRM-SIN3A-HDAC complex, BRM-associated complex, WINAC complex, ALL-1 supercomplex, RNA polymerase II complex (RPB1, RAP74, CDK8, CYCC, SRB7, BAF190, BAF47), chromatin structure modifying, RNA polymerase II complex, chromatin structure modifying, SWI/SNF-related chromatin-remodeling complex,…	BAF chromatin remodeling complex, PBAF chromatin remodeling complex, SWI/SNF chromatin remodelling complex, RSC chromatin remodelling complex, variant RSC2, RSC chromatin remodelling complex, variant RSC1, SWI/SNF ATP-dependent chromatin remodeling complex, ACTL6A-ARID1A-SMARCA2 variant, Muscle cell-specific SWI/SNF ATP-dependent chromatin remodeling complex, ACTL6A-ARID1A-SMARCA2 variant, Neural…	SWI/SNF complex A, None, BRM containing SWI/SNF remodeling complex, BRM-Sin3A-HDAC containing SWI/SNF remodeling complex, WSTF containing complex, SWI/SNF-A complex, CARM1-associated complex, SWI/SNF complex B, SWI/SNF complex A, None, SWI/SNF-A complex, BRG1 containing SWI/SNF remodeling complex, WSTF containing complex, SWI/SNF-B complex, ENL-associated BAF250b-containing SWI/SNF complex, ENL-a…	SWI/SNF Chromatin remodelling complex|BAF complex|BRG-1-associated factor complex|Brahma-associated factor complex|SWI/SNF ATP-dependent chromatin remodelling complex|BAF ATP-dependent chromatin remodelling complex|Brahma complex, Poly-bromo-associated factor complex|PBAF nucleosome-remodeling complex|Polybromo-associated SWI/SNF ATP-dependent chromatin remodelling complex|Polybromo-associated SW…	SUBCELLULAR LOCATION: Nucleus., SUBCELLULAR LOCATION: Nucleus {ECO:0000255|PROSITE-ProRule:PRU00549, ECO:0000269|PubMed:20418909}. Note=Colocalizes with long non-coding RNA Evf2 in nuclear RNA clouds. {ECO:0000250|UniProtKB:Q3TKT4}.
KOG1649	0	0	0	0	12	17	20	47	156	264	1	0	0.2	0.923	SMARCB1	SWI/SNF-related matrix-associated actin-dependent regulator of chromatin subfamily B member 1 (BRG1-associated factor 47) (BAF47) (Integrase interactor 1 protein) (SNF5 homolog) (hSNF5)	SWI/SNF complex, brahma complex, npBAF complex, nBAF complex, protein-containing complex, SWI/SNF superfamily-type complex	NUMAC complex (nucleosomal methylation activator complex), PBAF complex (Polybromo- and BAF containing complex), BAF complex, SWI-SNF chromatin remodeling-related-BRCA1 complex, p300-CBP-p270-SWI/SNF complex, Brg1-associated complex I, Brm-associated complex, BRG1-SIN3A complex, BRM-SIN3A complex, SIN3-ING1b complex II, LARC complex (LCR-associated remodeling complex), BRG1-SIN3A-HDAC containing …	SWI/SNF chromatin remodelling complex, RSC chromatin remodelling complex, variant RSC2, RSC chromatin remodelling complex, variant RSC1, SWI/SNF ATP-dependent chromatin remodeling complex, ACTL6A-ARID1A-SMARCA2 variant, Muscle cell-specific SWI/SNF ATP-dependent chromatin remodeling complex, ACTL6A-ARID1A-SMARCA2 variant, Embryonic stem cell-specific SWI/SNF ATP-dependent chromatin remodeling com…	CARM1-associated complex, SWI/SNF complex B, SWI/SNF complex A, None, SWI/SNF-A complex, BRM containing SWI/SNF remodeling complex, BRM-Sin3A-HDAC containing SWI/SNF remodeling complex, BRG1 containing SWI/SNF remodeling complex, WSTF containing complex, SWI/SNF-B complex, ENL-associated BAF250b-containing SWI/SNF complex, ENL-associated BAF250a-containing SWI/SNF complex, Brg1-based SWI/SNF chro…	SWI/SNF ATP-dependent nucleosome-remodeling complex|SWI/SNF ATP-dependent chromatin remodelling complex|SWItch/Sucrose Non-Fermentable complex, RSC complex, RSC2 form|chromatin structure remodeling complex|remodel the structure of chromatin complex, mammalian SWI/SNF complex|BAF ATP-dependent chromatin remodeling complex|SWI/SNF ATP-dependent chromatin remodelling complex|Brahma complex|SWI/SNF c…	SUBCELLULAR LOCATION: Nucleus.
KOG1135	0	0	0	0	12	17	20	47	189	265	1	1	1	1	CPSF2	Cleavage and polyadenylation specificity factor subunit 2 (Cleavage and polyadenylation specificity factor 100 kDa subunit) (CPSF 100 kDa subunit)	mRNA cleavage and polyadenylation specificity factor complex	Cleavage and polyadenylation factor (CPSF), Polyadenylation complex (CSTF1, CSTF2, CSTF3, SYMPK CPSF1, CPSF2, CPSF3), ALL-1 supercomplex, POLR2A-CCNT1-CDK9-NCL-LEM6-CPSF2 complex	Cleavage and polyadenylation specificity factor complex	None	CPF complex|CPSF complex|Cleavage and polyadenylation factor complex	SUBCELLULAR LOCATION: Nucleus {ECO:0000305}.
KOG1896	0	0	0	0	12	17	20	47	189	265	1	1	0.6	1	CPSF1	Cleavage and polyadenylation specificity factor subunit 1 (Cleavage and polyadenylation specificity factor 160 kDa subunit) (CPSF 160 kDa subunit)	mRNA cleavage and polyadenylation specificity factor complex	Cleavage and polyadenylation factor (CPSF), Polyadenylation complex (CSTF1, CSTF2, CSTF3, SYMPK CPSF1, CPSF2, CPSF3)	Cleavage and polyadenylation specificity factor complex	None	CPF complex|CPSF complex|Cleavage and polyadenylation factor complex	SUBCELLULAR LOCATION: Nucleus, nucleoplasm.
KOG0264	0	0	0	0	12	17	20	47	219	301	1	1	1	1	RBBP4, RBBP7, DCAF10, WDR73, WDR59	Histone-binding protein RBBP4 (Chromatin assembly factor 1 subunit C) (CAF-1 subunit C) (Chromatin assembly factor I p48 subunit) (CAF-I 48 kDa subunit) (CAF-I p48) (Nucleosome-remodeling factor subunit RBAP48) (Retinoblastoma-binding protein 4) (RBBP-4) (Retinoblastoma-binding protein p48), Histone-binding protein RBBP7 (Histone acetyltransferase type B subunit 2) (Nucleosome-remodeling factor s…	NuRD complex, ESC/E(Z) complex, NURF complex, CAF-1 complex, Sin3 complex, histone deacetylase complex, protein-containing complex, NuRD complex, ESC/E(Z) complex, histone deacetylase complex, Cul4-RING E3 ubiquitin ligase complex, Seh1-associated complex, GATOR2 complex	SIN3 complex, Mi2/NuRD complex, MeCP1 complex, hNURF complex, Polycomb repressive complex 2 (PRC 2), SNF2h-cohesin-NuRD complex, Sin3 complex, NuRD.1 complex, SAP complex (Sin3-associated protein complex), SIN3-HDAC-SAP30-ARID4 complex, NRD complex (Nucleosome remodeling and deacetylation complex), Anti-HDAC2 complex, HDAC1-associated protein complex, HDAC1-associated core complex cII, HDAC2-assc…	Chromatin assembly factor 1 complex, Histone acetyltransferase B, DRM complex, Chromatin assembly factor 1 complex, NuRF chromatin remodeling complex, MBD2/NuRD nucleosome remodeling and deacetylase complex, MBD3/NuRD nucleosome remodeling and deacetylase complex, SIN3A histone deacetylase complex, SIN3A histone deacetylase complex, ES cell-specific variant, SIN3B histone deacetylase complex, NuR…	Histone deacetylase complex, Mi2-beta-histone deacetylase complex, Mi2/NuRD-MBD2 complex, None, ISWI (SNF2h)-containing chromatin remodeling complex, nucleosome remodeling and histone deacetylation complex, mSin3A corepressor complex, ESC-E(Z) complex; H3-specific methyltransferase complex, HCF-1-associated protein complex, Histone deacetylase complex, Mi2-beta-histone deacetylase complex, Mi2/Nu…	CAF-1|CAF1|CAC1:CAC2:CAC3|CAC1:CAC2:MSI1, HAT-B, DP, Rb and MuvB (DRM) complex, p150-p60-p48 complex|CAF-1|CAF1, SNF2L complex|nucleosome-remodeling factor|BPTF:RBBP4:RBBP7:SNF2L1 complex|BPTF:RBBP4:RBBP7:SNF2L complex|FAC1:RBBP4:RBBP7:SMARCA1 complex|FALZ:RBBP4:RBBP7:SMARCA1 complex|BPTF:RBAP48:RBBP7:SMARCA1 complex|BPTF:RBBP4:RBAP46:SMARCA1 complex, Mi-2/NuRD complex|nucleosome remodeling and d…	SUBCELLULAR LOCATION: Nucleus {ECO:0000269|PubMed:10220405, ECO:0000269|PubMed:10866654, ECO:0000269|PubMed:14609955, ECO:0000269|PubMed:29499137, ECO:0000269|PubMed:8858152}. Note=Localizes to chromatin as part of the PRC2 complex. {ECO:0000269|PubMed:29499137}., SUBCELLULAR LOCATION: Nucleus., NA, SUBCELLULAR LOCATION: Cytoplasm, cytosol. Cytoplasm, cytoskeleton, spindle {ECO:0000269|PubMed:254…
KOG0383	0	0	0	0	12	17	20	47	219	301	0.818	0.5	1	1	AIRE, CHD3, CHD4, CHD5, PHF21A, PHF21B	Autoimmune regulator (Autoimmune polyendocrinopathy candidiasis ectodermal dystrophy protein) (APECED protein), Chromodomain-helicase-DNA-binding protein 3 (CHD-3) (EC 3.6.4.12) (ATP-dependent helicase CHD3) (Mi-2 autoantigen 240 kDa protein) (Mi2-alpha) (Zinc finger helicase) (hZFH), Chromodomain-helicase-DNA-binding protein 4 (CHD-4) (EC 3.6.4.12) (ATP-dependent helicase CHD4) (Mi-2 autoantigen…	NuRD complex, RNA polymerase II transcription regulator complex, NuRD complex, protein-containing complex, DNA repair complex, histone deacetylase complex	AIRE homodimer complex, SNF2h-cohesin-NuRD complex, NRD complex (Nucleosome remodeling and deacetylation complex), Anti-HDAC2 complex, HDAC1-associated protein complex, HDAC1-associated core complex cII, HDAC2-asscociated core complex, ALL-1 supercomplex, Mi2/NuRD complex, MeCP1 complex, Mi2/NuRD-BCL6-MTA3 complex, NuRD.1 complex, NRD complex (Nucleosome remodeling and deacetylation complex), Ant…	MBD2/NuRD nucleosome remodeling and deacetylase complex, MBD3/NuRD nucleosome remodeling and deacetylase complex	None, ISWI (SNF2h)-containing chromatin remodeling complex, None, Mi2-beta-histone deacetylase complex, Mi2/NuRD-MBD2 complex, None, nucleosome remodeling and histone deacetylation complex, TWIST-MTA2-RbAp46-Mi2-HDAC2 complex, Ikaros containing chromatin remodeling complex, 2 MD complex, None, None, BRAF-histone deacetylase complex, BRAF-HDAC complex	Mi-2/NuRD complex|nucleosome remodeling and deacetylase complex|Mi-2 complex	SUBCELLULAR LOCATION: Nucleus {ECO:0000269|PubMed:14974083, ECO:0000269|PubMed:26084028}. Cytoplasm {ECO:0000269|PubMed:11274163, ECO:0000269|PubMed:14974083}. Note=Predominantly nuclear but also cytoplasmic (PubMed:11274163, PubMed:14974083). Found in nuclear body-like structures (dots) and in a filamentous vimentin-like pattern (PubMed:11274163, PubMed:14974083, PubMed:26084028). Associated wit…
KOG4204	0	0	0	0	12	17	20	47	260	367	1	0.5	0.4	1	SIN3B, SIN3A	Paired amphipathic helix protein Sin3b (Histone deacetylase complex subunit Sin3b) (Transcriptional corepressor Sin3b), Paired amphipathic helix protein Sin3a (Histone deacetylase complex subunit Sin3a) (Transcriptional corepressor Sin3a)	histone deacetylase complex, Sin3 complex, histone deacetylase complex, Sin3 complex, transcription regulator complex, transcription repressor complex, protein-containing complex	BRMS1-SIN3-HDAC complex, NCOR-SIN3-RPD3 complex, HCF-1 complex, NCOR-SIN3-HDAC-HESX1 complex, SMAR1-HDAC1-SIN3A-SIN3B repressor complex, SMAR1-HDAC1-SIN3A-SIN3B-p107-p130 repressor complex, PU.1-Sin3A-Hdac-MeCP2 complex, MeCP2-Sin3a-Hdac complex, Smrt-Sin3A-Hdac7 complex, Hdac1-Mecp2-Rcor1-Sin3a complex, Nkx3.2-SMAD1-SMAD4-HDAC-Sin3A complex, Mad-Max-mSin3a complex, SWI/SNF-related chromatin-remo…	SIN3B histone deacetylase complex, RPD3S histone deacetylase complex, RPD3L histone deacetylase complex, SIN3A histone deacetylase complex, ES cell-specific variant, SIN3A histone deacetylase complex, SIN3A histone deacetylase complex, SIN3A histone deacetylase complex, ES cell-specific variant	None, HCF-1-associated protein complex, BANP-HDAC1-SIN3A-SIN3B repressor complex, BANP-HDAC1-SIN3A-SIN3B-RBL1-RBL2 repressor complex, None, Hdac2-Mecp2-Sin3a-Brm complex, Gon4l-Yy1-Sin3a -Hdac1 complex, None, None, Histone deacetylase complex, mSin3A corepressor complex, BRM-Sin3A-HDAC containing SWI/SNF remodeling complex, HCF-1-associated protein complex, BANP-HDAC1-SIN3A-SIN3B repressor comple…	Sin3/HDAC corepressor complex|mSIN3B complex|SIN3B-like complex|Sin3/HDAC co-repressor complex, Rpd3/Sin3 complex|Rpd3-Sin3 complex|RPD3C(S)|Rpd3/Sin3 small histone deacetylase complex, RPD3L complex|RPD3(L)|RPD3/SIN3 large histone deacetylase complex, Sin3/HDAC corepressor complex|Sin3/HDAC co-repressor complex|mSIN3A complex, Sin3/HDAC corepressor complex|mSIN3A complex|Sin3/HDAC co-repressor c…	SUBCELLULAR LOCATION: Nucleus {ECO:0000255|PROSITE-ProRule:PRU00810}., SUBCELLULAR LOCATION: Nucleus {ECO:0000255|PROSITE-ProRule:PRU00810, ECO:0000269|PubMed:16820529}. Nucleus, nucleolus {ECO:0000269|PubMed:16820529}. Note=Recruited to the nucleolus by SAP30L.
KOG1082	0	0	0	0	12	17	20	47	260	433	0.909	0.5	0.8	1	SUV39H1, SETMAR, EHMT2, SUV39H2, EHMT1	Histone-lysine N-methyltransferase SUV39H1 (EC 2.1.1.355) (Histone H3-K9 methyltransferase 1) (H3-K9-HMTase 1) (Lysine N-methyltransferase 1A) (Position-effect variegation 3-9 homolog) (Suppressor of variegation 3-9 homolog 1) (Su(var)3-9 homolog 1), Histone-lysine N-methyltransferase SETMAR (SET domain and mariner transposase fusion protein) (Metnase) [Includes: Histone-lysine N-methyltransferas…	chromatin silencing complex	pRb2/p130-multimolecular complex (RB2, E2F5, HDAC1, SUV39H1, P300), MBD1-Suv39h1-HP1 complex, RBL2 complex (DNMT1, E2F4, E2F5, HDAC1, SUV39H1, RBL2), RBL2 complex (E2F4, E2F5, HDAC1, SUV39H1, P300, RBL2), CtBP complex, CtBP core complex, DNMT1-EHMT2-PCNA complex, DNMT1-EHMT2 complex, E2F-6 complex, CBX3-EHMT2-NR3C1 complex, CtBP complex, CtBP core complex, E2F-6 complex, CBX3-EHMT1-NR3C1 complex,…	eNoSc complex	None, pRb2/p130-multimolecular complex (DNMT1, E2F4/5, SuV39H1, HDAC1, RBL2), pRb2/p130-multimolecular complex (RB2, E2F4,E2F5, HDAC1, SUV39H1, P300), None, DNMT1-G9a-PCNA complex, DNMT1-G9a complex, E2F6.com-1 complex, HP1-gamma-G9a-GR complex, None, E2F6.com-1 complex, HP1-gamma-GLP-GR complex, Brg1-G9a-Dnmt3a complex, stress induced by TAC (transverse aortic constriction)	energy dependent nucleolar silencing complex|NML:SUV39H:SIR2L1 complex|KIAA0409:KMT1A:SIR2L1 complex, energy dependent nucleolar silencing complex|Nml:Suv39h:Sir2l1 complex|Kiaa0409:Kmt1a:Sir2l1 complex	SUBCELLULAR LOCATION: Nucleus. Nucleus lamina. Nucleus, nucleoplasm. Chromosome, centromere. Note=Associates with centromeric constitutive heterochromatin., SUBCELLULAR LOCATION: Nucleus {ECO:0000269|PubMed:18263876}. Chromosome {ECO:0000269|PubMed:18790802, ECO:0000269|PubMed:22231448}. Note=Recruited on damaged DNA at sites of double-strand breaks. {ECO:0000269|PubMed:18263876}., SUBCELLULAR LO…
KOG4161	0	0	0	0	12	17	20	47	260	433	0.818	0.5	0	1	MBD3L2B, MBD3L4, MBD3L3, MBD3L5, MBD4, MBD3, MECP2, MBD3L2, MBD3L1, MBD2	Methyl-CpG-binding domain protein 3-like 2B, Putative methyl-CpG-binding domain protein 3-like 4 (MBD3-like protein 4), Putative methyl-CpG-binding domain protein 3-like 3 (MBD3-like protein 3), Putative methyl-CpG-binding domain protein 3-like 5 (MBD3-like protein 5), Methyl-CpG-binding domain protein 4 (EC 3.2.2.-) (Methyl-CpG-binding endonuclease 1) (Methyl-CpG-binding protein MBD4) (Mismatch-…	NuRD complex, protein-containing complex, histone deacetylase complex, NuRD complex, protein-containing complex	Mi-2/NuRD-MTA3 complex, Mi2/NuRD complex, MeCP1 complex, SNF2h-cohesin-NuRD complex, Mi2/NuRD-BCL6-MTA3 complex, NuRD.1 complex, HDAC1-associated protein complex, HDAC1-associated core complex cII, HDAC2-asscociated core complex, LARC complex (LCR-associated remodeling complex), MTA1 complex, MTA2 complex, ALL-1 supercomplex, PID complex, MeCP2-SIN3A-HDAC complex, SWI/SNF-related chromatin-remode…	MBD3/NuRD nucleosome remodeling and deacetylase complex, MBD2/NuRD nucleosome remodeling and deacetylase complex	None, Mi2-beta-histone deacetylase complex, Mi2/NuRD-MBD2 complex, ISWI (SNF2h)-containing chromatin remodeling complex, nucleosome remodeling and histone deacetylation complex, None, Mi2/NuRD-MBD2 complex, ISWI (SNF2h)-containing chromatin remodeling complex, None, None, Brm-Baf57-MECP2 complex, Ini1-Brm-Mecp2 complex, Hdac2-Mecp2-Sin3a-Brm complex	Mi-2/NuRD complex|nucleosome remodeling and deacetylase complex|Mi-2 complex	NA, SUBCELLULAR LOCATION: Nucleus., SUBCELLULAR LOCATION: Nucleus. Chromosome. Note=Nuclear, in discrete foci. Detected on chromatin, at promoter regions of active genes., SUBCELLULAR LOCATION: Nucleus {ECO:0000250|UniProtKB:Q9Z2D6}. Note=Colocalized with methyl-CpG in the genome. Colocalized with TBL1X to the heterochromatin foci. {ECO:0000269|PubMed:28348241}., SUBCELLULAR LOCATION: Nucleus {EC…
KOG2294	0	0	0	0	12	17	20	47	260	815	0.909	0	0.2	1	FOXL3, FOXO3B, FOXI3, FOXO6, FOXE1, FOXN3, UPK2, FOXN1, FOXO3, FOXS1, FOXD2, FOXH1, FOXN2, FOXG1, FOXL2, FOXK1, FOXO4, FOXK2, FOXM1, FOXO1, FOXF1, FOXF2, FOXC1, FOXD4, FOXI1, FOXL1, FOXE3, FOXD1, FOXD4L6, FOXD4L5, FOXR1, FOXR2, FOXD4L3, FOXI2, FOXD4L4, FOXJ1, FOXN4, FOXC2, FOXQ1, FOXD4L1, FOXJ2, FOXD3, FOXJ3	Forkhead box protein L3, Forkhead box protein O3B, Forkhead box protein I3, Forkhead box protein O6, Forkhead box protein E1 (Forkhead box protein E2) (Forkhead-related protein FKHL15) (HFKH4) (HNF-3/fork head-like protein 5) (HFKL5) (Thyroid transcription factor 2) (TTF-2), Forkhead box protein N3 (Checkpoint suppressor 1), Uroplakin-2 (UP2) (Uroplakin II) (UPII), Forkhead box protein N1 (Winged…	chromatin, chromatin, protein-containing complex, chromatin, activin responsive factor complex, transcription regulator complex, chromatin, transcription regulator complex, transcription regulator complex, chromatin	FOXO3-PCAF complex, oxidative stress stimulated, FOXO3-SIRT1 complex, oxidative stress stimulated, FOXO3-TP53 complex, oxidative stress stimulated, SMAD3-SMAD4-FOXO3-FOXG1 complex, SMAD3-SMAD4-FOXO3 complex, FOXO3-CBP complex, APP(AICD)-FOXO3 complex, SMAD2-SMAD4-FAST1 complex, SMAD2-FAST1 complex, SMAD2-SMAD4-FAST1-TGIF complex, TGF(beta) induced, SMAD2-SMAD4-FAST1-TGIF-HDAC1 complex, TGF(beta) …	daf-16-ftt-2 complex, daf-16-sir-2.1 complex, daf-16-par-5 complex, FOXO3-MYC complex, FOXO3-YWHAZ complex, FOXO3-MYC complex, Foxo3-Ywhaz complex	None, APP(AICD)-FOXO3a complex, None, FOXM1-AXIN1-GSK3B complex, None, FKHR-ESRA complex	-, SIR-2.1/DAF-16 complex, -, FOXO3-14-3-3ZETA|FOXO3A-14-3-3ZETA, -, Foxo3-14-3-zeta|Foxo3a-14-3-zeta	SUBCELLULAR LOCATION: Nucleus {ECO:0000255|PROSITE-ProRule:PRU00089}., SUBCELLULAR LOCATION: Cytoplasm, cytosol {ECO:0000269|PubMed:29925039}. Note=Does not translocate to the nucleus upon phosphorylation. {ECO:0000269|PubMed:29925039}., SUBCELLULAR LOCATION: Nucleus {ECO:0000305}., SUBCELLULAR LOCATION: Cytoplasm {ECO:0000250}. Nucleus {ECO:0000255|PROSITE-ProRule:PRU00089}. Note=When phosphoryl…
KOG1886	0	0	0	0	12	17	20	47	819	1151	0.636	0.5	0.2	1	TNRC18, BAHD1, BAHCC1	Trinucleotide repeat-containing gene 18 protein (Long CAG trinucleotide repeat-containing gene 79 protein), Bromo adjacent homology domain-containing 1 protein (BAH domain-containing protein 1), BAH and coiled-coil domain-containing protein 1 (Bromo adjacent homology domain-containing protein 2) (BAH domain-containing protein 2)	chromatin silencing complex					NA, SUBCELLULAR LOCATION: Nucleus {ECO:0000269|PubMed:19666599}. Chromosome {ECO:0000269|PubMed:19666599}. Note=Localizes to heterochromatin and inactive X chromosome. Colocalizes with histone H3 trimethylated at 'Lys-27' (H3K27me3).
KOG2206	0	0	0	0	12	17	20	78	102	140	1	1	1	1	EXOSC10	Exosome component 10 (EC 3.1.13.-) (Autoantigen PM/Scl 2) (P100 polymyositis-scleroderma overlap syndrome-associated autoantigen) (Polymyositis/scleroderma autoantigen 100 kDa) (PM/Scl-100) (Polymyositis/scleroderma autoantigen 2)	nuclear exosome (RNase complex), exosome (RNase complex)	MiCEE complex, Exosome, mRNA decay complex (UPF1, UPF2, UPF3B, DCP2, XRN1, XRN2, EXOSC2, EXOSC4, EXOSC10, PARN)	Nuclear exosome complex, Dis3-Exosc10 variant, Nucleolar exosome complex, Exosc10 variant, Cytoplasmic exosome complex, Dis3l-Exosc10 variant, Nuclear exosome complex, DIS3-EXOSC10 variant, Nucleolar exosome complex, EXOSC10 variant, Cytoplasmic exosome complex, DIS3L-EXOSC10 variant, Nuclear/nucleolar exosome complex, DIS3-RRP6 variant	None	Nuclear exosome complex, Rrp44-Rrp6 variant, Nuclear exosome complex, Rrp6 variant, Nuclear exosome complex, Dis3l-Rrp6 variant, Nuclear exosome complex, RRP44-RRP6 variant, Nuclear exosome complex, RRP6 variant, Nuclear exosome complex, DIS3L-RRP6 variant, -	SUBCELLULAR LOCATION: Cytoplasm. Nucleus, nucleolus. Nucleus. Note=Strongly enriched in the nucleolus and a small amount has been found in cytoplasm supporting the existence of a nucleolar RNA exosome complex form.
KOG2102	0	0	0	0	12	17	20	78	272	388	1	1	1	1	DIS3L2, DIS3L, HELZ2, DIS3	DIS3-like exonuclease 2 (hDIS3L2) (EC 3.1.13.-), DIS3-like exonuclease 1 (EC 3.1.13.-), Helicase with zinc finger domain 2 (ATP-dependent helicase PRIC285) (Helicase with zinc finger 2, transcriptional coactivator) (PPAR-alpha-interacting complex protein 285) (PPAR-gamma DNA-binding domain-interacting protein 1) (PDIP1) (PPAR-gamma DBD-interacting protein 1) (Peroxisomal proliferator-activated re…	exosome (RNase complex), polysome, cytoplasmic exosome (RNase complex), exosome (RNase complex), nuclear exosome (RNase complex), cytoplasmic exosome (RNase complex), exosome (RNase complex)	Exosome	Mitochondrial degradosome complex, Nuclear/nucleolar exosome complex, DIS3-RRP6 variant, Cytoplasmic exosome complex, DIS3 variant, Cytoplasmic exosome complex, Dis3l variant, Cytoplasmic exosome complex, Dis3l-Exosc10 variant, Cytoplasmic exosome complex, DIS3L variant, Cytoplasmic exosome complex, DIS3L-EXOSC10 variant, Nuclear exosome complex, Dis3-Exosc10 variant, Exosome complex, Dis3 varian…	None	mtEXO complex, -, -, Nuclear exosome complex, Dis3l-Rrp6 variant, -, Nuclear exosome complex, DIS3L-RRP6 variant, Nuclear exosome complex, Rrp44-Rrp6 variant, Nuclear exosome complex, Rrp44 variant, Nuclear exosome complex, RRP44-RRP6 variant, Nuclear exosome complex, RRP44 variant	SUBCELLULAR LOCATION: Cytoplasm {ECO:0000269|PubMed:24141620}. Cytoplasm, P-body., SUBCELLULAR LOCATION: Cytoplasm {ECO:0000269|PubMed:20531386, ECO:0000269|PubMed:20531389}., SUBCELLULAR LOCATION: Nucleus {ECO:0000269|PubMed:23525231}., SUBCELLULAR LOCATION: Cytoplasm {ECO:0000269|PubMed:20531386}. Nucleus, nucleolus {ECO:0000269|PubMed:12429849}. Nucleus, nucleoplasm {ECO:0000269|PubMed:2053138…
KOG1137	0	0	0	0	12	17	20	131	190	266	1	1	1	1	CPSF3	Cleavage and polyadenylation specificity factor subunit 3 (EC 3.1.27.-) (Cleavage and polyadenylation specificity factor 73 kDa subunit) (CPSF 73 kDa subunit) (mRNA 3'-end-processing endonuclease CPSF-73)	mRNA cleavage and polyadenylation specificity factor complex, ribonucleoprotein complex	CF IIAm complex (Cleavage factor IIAm complex), Cleavage and polyadenylation factor (CPSF), Polyadenylation complex (CSTF1, CSTF2, CSTF3, SYMPK CPSF1, CPSF2, CPSF3)	Cleavage and polyadenylation specificity factor complex	None	CPF complex|CPSF complex|Cleavage and polyadenylation factor complex	SUBCELLULAR LOCATION: Nucleus {ECO:0000269|PubMed:15037765}.
KOG1914	0	0	0	0	12	17	20	131	454	651	1	0.5	0.8	0.923	CSTF3	Cleavage stimulation factor subunit 3 (CF-1 77 kDa subunit) (Cleavage stimulation factor 77 kDa subunit) (CSTF 77 kDa subunit) (CstF-77)		Cleavage stimulation factor, Polyadenylation complex (CSTF1, CSTF2, CSTF3, SYMPK CPSF1, CPSF2, CPSF3), BARD1-BRCA1-CSTF complex	mRNA cleavage factor complex CFIA, mRNA cleavage factor complex CFI	None	Cleavage factor IA|CF IA, CF I	SUBCELLULAR LOCATION: Nucleus.
KOG0108	0	0	0	0	12	17	20	131	454	1036	0.909	1	0.8	1	CSTF2, CSTF2T	Cleavage stimulation factor subunit 2 (CF-1 64 kDa subunit) (Cleavage stimulation factor 64 kDa subunit) (CSTF 64 kDa subunit) (CstF-64), Cleavage stimulation factor subunit 2 tau variant (CF-1 64 kDa subunit tau variant) (Cleavage stimulation factor 64 kDa subunit tau variant) (CSTF 64 kDa subunit tau variant) (TauCstF-64)	mRNA cleavage and polyadenylation specificity factor complex	Cleavage stimulation factor, Polyadenylation complex (CSTF1, CSTF2, CSTF3, SYMPK CPSF1, CPSF2, CPSF3), BARD1-BRCA1-CSTF complex, BARD1-BRCA1-CSTF64 complex	mRNA cleavage factor complex CFIA, mRNA cleavage factor complex CFI, Cleavage and polyadenylation specificity factor complex	None	Cleavage factor IA|CF IA, CF I, CPF complex|CPSF complex|Cleavage and polyadenylation factor complex	SUBCELLULAR LOCATION: Nucleus {ECO:0000269|PubMed:11598190}. Note=Localized with DDX1 in cleavage bodies., SUBCELLULAR LOCATION: Nucleus {ECO:0000250}.
KOG1258	0	0	0	0	12	17	20	173	261	370	0.909	0	0.2	1	PRPF39	Pre-mRNA-processing factor 39 (PRP39 homolog)	commitment complex, U1 snRNP, U2-type prespliceosome		U1 small nuclear ribonucleoprotein complex, Spliceosomal commitment complex		-, CC	SUBCELLULAR LOCATION: Nucleus {ECO:0000250}.
KOG0066	0	0	0	0	12	17	20	173	263	376	0.818	1	0.2	1	ABCF1	ATP-binding cassette sub-family F member 1 (ATP-binding cassette 50) (TNF-alpha-stimulated ABC protein)						SUBCELLULAR LOCATION: [Isoform 2]: Cytoplasm {ECO:0000269|PubMed:19570978}. Nucleus, nucleoplasm {ECO:0000269|PubMed:19570978}. Nucleus envelope {ECO:0000269|PubMed:19570978}.
KOG0834	0	0	0	0	12	17	20	173	263	376	1	0.5	0.4	1	CCNT1, CCNT2, CCNK, CCNQ	Cyclin-T1 (CycT1) (Cyclin-T), Cyclin-T2 (CycT2), Cyclin-K, Cyclin-Q (CDK10-activating cyclin) (Cyclin-M) (Cyclin-related protein FAM58A)	cyclin/CDK positive transcription elongation factor complex, P-TEFb complex, cyclin-dependent protein kinase holoenzyme complex, cyclin/CDK positive transcription elongation factor complex, cyclin-dependent protein kinase holoenzyme complex, cyclin K-CDK12 complex, cyclin K-CDK13 complex, cyclin/CDK positive transcription elongation factor complex, cyclin-dependent protein kinase holoenzyme compl…	P-TEFb.1 complex, POLR2A-CCNT1-CDK9-NCL-LEM6-CPSF2 complex, BRD4 complex, P-TEFb-BRD4-TRAP220 complex, P-TEFb-7SKRNA-HEXIM1 complex, Transcription elongation factor complex (SUPT5H, CDK9, CCNT1), P-TEFb-SKP2 complex, CCNT1- CDK9-GRN complex, HES1 promoter-Notch enhancer complex, BRD4-P-TEFb complex, AFF4 super elongation complex (SEC), 7SK RNP complex, P-TEFb.2 complex, AFF4 super elongation comp…	Positive transcription elongation factor B, CDK9-cyclinT1 complex, Positive transcription elongation factor B, CDK9-cyclinT2a complex, Positive transcription elongation factor B, CDK9-cyclinT2b complex, Cyclin K-CDK12 complex, Cyclin K-CDK13 complex, Cyclin K-CDK12 complex, Cyclin K-Cdk13 complex, Carboxy-terminal domain protein kinase complex, Cyclin M-CDK10 complex	transcription elongation factor b.1 complex, None, Heterotrimeric complex (CCNT1, CDK9, GRN), CDK9-CCNT1-HEXIM1-LARP7 complex, transcription elongation factor b.2 complex, None, transcription elongation factor b.4 complex, None	TAK complex|Tat-associated kinase complex|P-TEFb complex, Cdk12/CycK, Cdk13/CycK complex, -, Cdk13/CycK complex, C-terminal domain kinase I complex|CTD kinase|CTDK-I|Ctk1p complex|Ctk complex|CTDK complex|Trimeric positive transcription elongation factor complex b, -, Tat-associated kinase complex|TAK complex|P-TEFb complex	SUBCELLULAR LOCATION: Nucleus {ECO:0000269|PubMed:12944466}., SUBCELLULAR LOCATION: Cytoplasm, perinuclear region {ECO:0000250|UniProtKB:Q7TQK0}. Nucleus {ECO:0000250|UniProtKB:Q7TQK0}. Note=Nucleus in differentiating cells. {ECO:0000250|UniProtKB:Q7TQK0}., SUBCELLULAR LOCATION: Nucleus {ECO:0000269|PubMed:22012619}., NA
KOG3427	0	0	0	0	12	17	20	173	263	478	0.727	0.5	0	1	PQBP1	Polyglutamine-binding protein 1 (PQBP-1) (38 kDa nuclear protein containing a WW domain) (Npw38) (Polyglutamine tract-binding protein 1)						SUBCELLULAR LOCATION: Nucleus {ECO:0000269|PubMed:10198427, ECO:0000269|PubMed:10332029, ECO:0000269|PubMed:12062018, ECO:0000269|PubMed:23512658}. Nucleus speckle {ECO:0000250|UniProtKB:Q91VJ5}. Cytoplasmic granule {ECO:0000269|PubMed:21933836}. Note=Colocalizes with SRSF2 in nuclear speckles (By similarity). Colocalized with POU3F2 (PubMed:10332029). Colocalized with ATXN1 in nuclear inclusion …
KOG0415	0	0	0	0	12	17	20	173	263	618	0.909	1	1	1	CWC27, PPIL4	Spliceosome-associated protein CWC27 homolog (Antigen NY-CO-10) (Probable inactive peptidyl-prolyl cis-trans isomerase CWC27 homolog) (PPIase CWC27) (Serologically defined colon cancer antigen 10), Peptidyl-prolyl cis-trans isomerase-like 4 (PPIase) (EC 5.2.1.8) (Cyclophilin-like protein PPIL4) (Rotamase PPIL4)	catalytic step 2 spliceosome, U2-type precatalytic spliceosome	C complex spliceosome		None		SUBCELLULAR LOCATION: Nucleus {ECO:0000305|PubMed:29360106}., SUBCELLULAR LOCATION: Nucleus {ECO:0000305}.
KOG2117	0	0	0	0	12	17	20	173	263	618	0.909	0	0.2	0.923	NSRP1	Nuclear speckle splicing regulatory protein 1 (Coiled-coil domain-containing protein 55) (Nuclear speckle-related protein 70) (NSrp70)	ribonucleoprotein complex					SUBCELLULAR LOCATION: Nucleus {ECO:0000269|PubMed:21296756}. Nucleus speckle {ECO:0000269|PubMed:21296756}. Note=Colocalizes with splicing factors SRSF1 and SRSF2 in speckles.
KOG0275	0	0	0	0	12	17	20	173	263	753	0.909	1	1	0.923	SMU1	WD40 repeat-containing protein SMU1 (Smu-1 suppressor of mec-8 and unc-52 protein homolog) [Cleaved into: WD40 repeat-containing protein SMU1, N-terminally processed]	precatalytic spliceosome, U2-type precatalytic spliceosome	Spliceosome		U2-type spliceosome		SUBCELLULAR LOCATION: Cytoplasm {ECO:0000250|UniProtKB:Q99M63}. Nucleus {ECO:0000269|PubMed:24945353, ECO:0000269|PubMed:28781166}. Nucleus speckle {ECO:0000250|UniProtKB:Q76B40}. Note=Colocalizes with SRSF1 in nuclear speckles. {ECO:0000250|UniProtKB:Q76B40}.
KOG1425	0	0	0	0	12	17	20	173	263	753	0.909	0.5	1	1	MFAP1	Microfibrillar-associated protein 1 (Spliceosome B complex protein MFAP1)	U2-type spliceosomal complex, U2-type precatalytic spliceosome, spliceosomal complex	Spliceosome		U2-type spliceosome		SUBCELLULAR LOCATION: Nucleus {ECO:0000269|PubMed:28781166}.
KOG1427	0	0	0	0	12	17	20	173	263	1075	0.636	0.5	0.2	0.923	RCC2	Protein RCC2 (RCC1-like protein TD-60) (Telophase disk protein of 60 kDa)						SUBCELLULAR LOCATION: Nucleus, nucleolus {ECO:0000305|PubMed:12429849}. Nucleus {ECO:0000269|PubMed:23388455}. Cytoplasm, cytoskeleton {ECO:0000269|PubMed:23388455}. Chromosome, centromere {ECO:0000269|PubMed:12919680, ECO:0000269|PubMed:1939370, ECO:0000269|PubMed:9914378}. Cytoplasm, cytoskeleton, spindle {ECO:0000269|PubMed:1939370, ECO:0000269|PubMed:9914378}. Chromosome {ECO:0000269|PubMed:1…
KOG1041	0	0	0	0	12	17	20	173	263	1508	0.818	0	0.2	1	AGO3, AGO4, AGO2, AGO1	Protein argonaute-3 (Argonaute3) (hAgo3) (EC 3.1.26.n2) (Argonaute RISC catalytic component 3) (Eukaryotic translation initiation factor 2C 3) (eIF-2C 3) (eIF2C 3), Protein argonaute-4 (Argonaute4) (hAgo4) (Argonaute RISC catalytic component 4) (Eukaryotic translation initiation factor 2C 4) (eIF-2C 4) (eIF2C 4), Protein argonaute-2 (Argonaute2) (hAgo2) (EC 3.1.26.n2) (Argonaute RISC catalytic co…	ribonucleoprotein complex, RISC complex, RISC-loading complex, RISC complex, ribonucleoprotein complex, polysome, RISC-loading complex, mRNA cap binding complex, ribonucleoprotein complex, polysome, RISC complex, RISC-loading complex	TTP-AGO4 complex, DICER1-NCOA6-AGO2 complex, TTP-AGO2 complex, RNA-induced silencing complex, RISC, AGO2-FXR1-TNF(alpha)ARE-RNP complex, TRBP containing complex (DICER, TRBP, AGO2, RPL7A, EIF6, MOV10)	RISC-loading complex, TARBP2 variant, RISC-loading complex, PRKRA variant	None, None, TRBP containing complex (DICER, TRBP, AGO2)	-, PACT-containing RISC-loading complex	SUBCELLULAR LOCATION: Cytoplasm, P-body {ECO:0000255|HAMAP-Rule:MF_03032, ECO:0000269|PubMed:16081698}., SUBCELLULAR LOCATION: Cytoplasm, P-body {ECO:0000255|HAMAP-Rule:MF_03033, ECO:0000269|PubMed:16081698, ECO:0000269|PubMed:19167051}., SUBCELLULAR LOCATION: Cytoplasm, P-body {ECO:0000269|PubMed:23125361}. Nucleus {ECO:0000269|PubMed:23125361}. Note=Translational repression of mRNAs results in …
ENOG502QPKK	0	0	0	0	12	17	20	173	331	479	0.545	0	0	1	DNMT1	DNA (cytosine-5)-methyltransferase 1 (Dnmt1) (EC 2.1.1.37) (CXXC-type zinc finger protein 9) (DNA methyltransferase HsaI) (DNA MTase HsaI) (M.HsaI) (MCMT)		HPFH(-198) complex, DNMT1-HDAC2-DMAP1 complex, Tip5-Dnmt-Hdac1 complex, DNMT1-EHMT2-PCNA complex, DNMT1-EHMT2 complex, DNMT1-RB1-HDAC1-E2F1 complex, DAXX-DNMT1-DMAP1 complex, RGS6-DNMT1-DMAP1 complex, RBL2 complex (DNMT1, E2F4, E2F5, HDAC1, SUV39H1, RBL2), TIP5-DNMT-HDAC1 complex, CTNNB1-DNMT1 complex, ZNF304-corepressor complex		None, DNMT1-G9a-PCNA complex, DNMT1-G9a complex, None, pRb2/p130-multimolecular complex (DNMT1, E2F4/5, SuV39H1, HDAC1, RBL2)		SUBCELLULAR LOCATION: Nucleus {ECO:0000269|PubMed:12145218}.
KOG1597	0	0	0	0	12	17	20	173	499	715	1	0.5	1	1	GTF2B	Transcription initiation factor IIB (EC 2.3.1.48) (General transcription factor TFIIB) (S300-II)	transcription preinitiation complex, transcription factor TFIID complex, protein-DNA complex, RNA polymerase II transcription regulator complex	RNA polymerase II holoenzyme complex, DAB complex, SMN-PolII-RHA complex, RNA polymerase II (RNAPII), BRCA1-RNA polymerase II complex, RNA polymerase II complex, chromatin structure modifying		None, TFIID-TFIIA-TFIIB complex		SUBCELLULAR LOCATION: Nucleus {ECO:0000269|PubMed:12931194}. Chromosome {ECO:0000269|PubMed:24441171}. Note=Non-acetylated form colocalizes with DNA in the G0/1, S and G2 phases of the cell cycle, but not during mitosis (PubMed:24441171). Acetylated form colocalizes at transcriptionally silent mitotic chromatids during mitosis at metaphase, anaphase, and telophase phases of the cell cycle (PubMed…
KOG3026	0	0	0	0	12	17	20	173	792	1115	0.909	0.5	0.2	1	SMNDC1	Survival of motor neuron-related-splicing factor 30 (30 kDa splicing factor SMNrp) (SMN-related protein) (Survival motor neuron domain-containing protein 1)	spliceosomal complex	Spliceosome, 17S U2 snRNP		U2-type spliceosome, None		SUBCELLULAR LOCATION: Nucleus speckle {ECO:0000269|PubMed:11331295, ECO:0000269|PubMed:9817934}. Nucleus, Cajal body {ECO:0000269|PubMed:11331295}. Note=Detected in nuclear speckles containing snRNP and in Cajal (coiled) bodies. {ECO:0000269|PubMed:11331295}.
KOG1433	0	0	0	0	12	17	20	173	792	1494	1	1	1	1	RAD51B, RAD51D, RAD51	DNA repair protein RAD51 homolog 2 (R51H2) (RAD51 homolog B) (Rad51B) (RAD51-like protein 1), DNA repair protein RAD51 homolog 4 (R51H3) (RAD51 homolog D) (RAD51-like protein 3) (TRAD), DNA repair protein RAD51 homolog 1 (HsRAD51) (hRAD51) (RAD51 homolog A)	Rad51B-Rad51C-Rad51D-XRCC2 complex, protein-containing complex	BCDX2 complex, RAD51B-RAD51C complex, RAD51B-RAD51C-RAD51D-XRCC2-XRCC3 complex, BCDX2 complex, RAD51B-RAD51C-RAD51D-XRCC2-XRCC3 complex, RAD51L3-XRCC2 complex, BLM-RAD51L3-XRCC2 complex, MSH2/6-BLM-p53-RAD51 complex, BRCA1-RAD51 complex, BRCC complex, hRAD51C-hXRCC3 complex, BARD1\u2013BRCA1\u2013RAD51 complex, RAD51-DMC1 complex	BRCC ubiquitin ligase complex	RAD51B-RAD51C-RAD51D-XRCC2 complex, None, None, Ubiquitin E3 ligase, BRCA1\u2013BARD1\u2013RAD51 complex, None	BRCA1-BRCA2- containing complex., Brca1-Brca2- containing complex.	SUBCELLULAR LOCATION: Nucleus {ECO:0000305}., SUBCELLULAR LOCATION: Nucleus {ECO:0000305}. Cytoplasm, cytoskeleton, microtubule organizing center, centrosome. Chromosome, telomere., SUBCELLULAR LOCATION: Nucleus {ECO:0000269|PubMed:12442171, ECO:0000269|PubMed:15665856, ECO:0000269|PubMed:18417535, ECO:0000269|PubMed:19783859, ECO:0000269|PubMed:23401855, ECO:0000269|PubMed:23509288, ECO:0000269|…
KOG4176	0	0	0	0	12	17	20	173	952	1315	0.909	1	0.4	1	ALKBH5, ALKBH8, ALKBH7	RNA demethylase ALKBH5 (EC 1.14.11.53) (Alkylated DNA repair protein alkB homolog 5) (Alpha-ketoglutarate-dependent dioxygenase alkB homolog 5), Alkylated DNA repair protein alkB homolog 8 (Probable alpha-ketoglutarate-dependent dioxygenase ABH8) (S-adenosyl-L-methionine-dependent tRNA methyltransferase ABH8) (tRNA (carboxymethyluridine(34)-5-O)-methyltransferase ABH8) (EC 2.1.1.229), Alpha-ketog…						SUBCELLULAR LOCATION: Nucleus speckle {ECO:0000269|PubMed:21264265, ECO:0000269|PubMed:23177736}., SUBCELLULAR LOCATION: Cytoplasm {ECO:0000269|PubMed:17979886, ECO:0000269|PubMed:20308323}. Nucleus {ECO:0000269|PubMed:20308323}. Note=Predominantly cytoplasmic. {ECO:0000269|PubMed:20308323}., SUBCELLULAR LOCATION: Mitochondrion matrix {ECO:0000269|PubMed:23666923}.
KOG3375	0	0	0	0	12	17	20	173	977	1350	0.727	0	0.2	0.923	PDAP1	28 kDa heat- and acid-stable phosphoprotein (PDGF-associated protein) (PAP) (PDGFA-associated protein 1) (PAP1)
KOG1634	0	0	0	0	12	17	20	173	1026	1409	0.909	0.5	0.4	1	SPOCD1, PHF3, DIDO1	SPOC domain-containing protein 1, PHD finger protein 3, Death-inducer obliterator 1 (DIO-1) (hDido1) (Death-associated transcription factor 1) (DATF-1)						SUBCELLULAR LOCATION: Nucleus {ECO:0000250|UniProtKB:B1ASB6}. Chromosome {ECO:0000250|UniProtKB:B1ASB6}., NA, SUBCELLULAR LOCATION: Cytoplasm {ECO:0000250}. Nucleus {ECO:0000255|PROSITE-ProRule:PRU00651}. Cytoplasm, cytoskeleton, spindle {ECO:0000269|PubMed:23831028}. Note=Translocates to the nucleus after pro-apoptotic stimuli (By similarity). Translocates to the mitotic spindle upon loss of int…
KOG3265	0	0	0	0	12	17	20	250	403	581	1	0.5	1	0.923	ASF1B, ASF1A	Histone chaperone ASF1B (Anti-silencing function protein 1 homolog B) (hAsf1) (hAsf1b) (CCG1-interacting factor A-II) (CIA-II) (hCIA-II), Histone chaperone ASF1A (Anti-silencing function protein 1 homolog A) (hAsf1) (hAsf1a) (CCG1-interacting factor A) (CIA) (hCIA)	protein-containing complex	Histone H3.1 complex, Histone H3.3 complex, ASF1-interacting protein complex, ASF1-histone containing complex, Histone H3.1 complex, Histone H3.3 complex, ASF1-interacting protein complex, ASF1-histone containing complex, Codanin-1-Asf1\u2013histone H3.1-histone H4\u2013importin-4 complex, cytosolic	RAD53-ASF1 complex	None	-	SUBCELLULAR LOCATION: Nucleus {ECO:0000269|PubMed:12842904}., SUBCELLULAR LOCATION: Nucleus {ECO:0000269|PubMed:11897662, ECO:0000269|PubMed:12842904}.
KOG0973	0	0	0	0	12	17	20	250	1306	1711	1	0.5	0.8	0.923	HIRA	Protein HIRA (TUP1-like enhancer of split protein 1)	HIR complex, protein-containing complex	Histone H3.3 complex, ASF1-interacting protein complex, Prohibitin-HIRA complex, OGT-HIRA complex	HIR complex	None, PHB-HIRA complex	-	SUBCELLULAR LOCATION: Nucleus. Nucleus, PML body. Note=Primarily, though not exclusively, localized to the nucleus. Localizes to PML bodies immediately prior to onset of senescence.
KOG0640	0	0	0	0	12	17	20	280	455	652	0.909	1	0.6	0.846	CSTF1	Cleavage stimulation factor subunit 1 (CF-1 50 kDa subunit) (Cleavage stimulation factor 50 kDa subunit) (CSTF 50 kDa subunit) (CstF-50)	mRNA cleavage stimulating factor complex	Cleavage stimulation factor, Polyadenylation complex (CSTF1, CSTF2, CSTF3, SYMPK CPSF1, CPSF2, CPSF3), BARD1-BRCA1-CSTF complex		None		SUBCELLULAR LOCATION: Nucleus {ECO:0000269|PubMed:10477523}.
KOG2593	0	0	0	0	12	17	20	290	465	665	0.909	0.5	0.2	1	GTF2E1	General transcription factor IIE subunit 1 (General transcription factor IIE 56 kDa subunit) (Transcription initiation factor IIE subunit alpha) (TFIIE-alpha)	transcription factor TFIIE complex, transcription factor TFIID complex, transcription preinitiation complex	RNA polymerase II holoenzyme complex, TFIIE complex, BRCA1-RNA polymerase II complex, RNA polymerase II complex, chromatin structure modifying	General transcription factor complex TFIIE	None	Transcription initiation factor IIE|General transcription factor IIE|General transcription initiation factor IIE|T2EA-T2EB complex	SUBCELLULAR LOCATION: Nucleus {ECO:0000269|PubMed:1956398, ECO:0000269|PubMed:7651391}.
KOG3095	0	0	0	0	12	17	20	290	465	665	1	0	0	1	GTF2E2	Transcription initiation factor IIE subunit beta (TFIIE-beta) (General transcription factor IIE subunit 2)	transcription factor TFIIE complex, transcription factor TFIID complex	RNA polymerase II holoenzyme complex, TFIIE complex, BRCA1-RNA polymerase II complex	General transcription factor complex TFIIE	None	Transcription initiation factor IIE|General transcription factor IIE|General transcription initiation factor IIE|T2EA-T2EB complex	SUBCELLULAR LOCATION: Nucleus {ECO:0000269|PubMed:7651391}.
KOG1513	0	0	0	0	12	17	20	290	1213	1616	0.818	0.5	0	1	SBNO1, SBNO2	Protein strawberry notch homolog 1 (Monocyte protein 3) (MOP-3), Protein strawberry notch homolog 2
KOG2863	0	0	0	0	12	17	20	304	491	704	1	1	1	1	DBR1	Lariat debranching enzyme (EC 3.1.-.-)						SUBCELLULAR LOCATION: Nucleus {ECO:0000305}.
KOG2732	0	0	0	0	12	17	20	304	591	843	1	1	1	0.923	POLD2	DNA polymerase delta subunit 2 (DNA polymerase delta subunit p50)	DNA polymerase complex, delta DNA polymerase complex, zeta DNA polymerase complex	PCNA-DNA polymerase delta complex, DNA polymerase delta complex, PCNA-DNA ligase complex, DNA synthesome complex, PCNA-DNA polymerase delta complex, DNA synthesome complex (13 subunits), DNA synthesome complex (17 subunits), DNA synthesome core complex, DNA synthesome complex (15 subunits)	DNA polymerase delta complex, DNA polymerase zeta complex, DNA polymerase delta complex	None, MRC complex (Multiprotein DNA Replication Complex); 17S DNA polymerase multiprotein complex; multiprotein form of DNA polymerase, None	DNA polymerase delta heterotetramer|Pol delta, DNA polymerase delta heterotrimer|Pol delta, Polymerase-zeta complex|Pol-zeta4 complex, Pol delta	SUBCELLULAR LOCATION: Nucleus {ECO:0000269|PubMed:22801543}. Note=Recruited to DNA damage sites within 2 hours following UV irradiation. {ECO:0000269|PubMed:22801543}.
KOG4675	0	0	0	0	12	17	20	311	502	721	0.727	0	0	1	EMSY	BRCA2-interacting transcriptional repressor EMSY		NIF-1-DBC1-EMSY complex		ZNF335-CCAR2-EMSY complex		SUBCELLULAR LOCATION: Nucleus {ECO:0000269|PubMed:14651845}. Note=Localizes to DNA damage markers in irradiated cells, suggesting that it participates in DNA repair process.
KOG1565	0	0	0	0	12	17	20	351	564	811	0.818	0	0	1	MMP20, MMP23B, HPX, MMP1, VTN, MMP2, MMP3, MMP7, MMP10, MMP9, MMP8, MMP11, MMP12, MMP13, MMP14, MMP15, MMP16, BSPH1, MMP21, PRG4, ELSPBP1, MMP19, MMP28, MMP27, MMP25, MMP26, MMP17, MMP24	Matrix metalloproteinase-20 (MMP-20) (EC 3.4.24.-) (Enamel metalloproteinase) (Enamelysin), Matrix metalloproteinase-23 (MMP-23) (EC 3.4.24.-) (Femalysin) (MIFR-1) (Matrix metalloproteinase-21) (MMP-21) (Matrix metalloproteinase-22) (MMP-22) [Cleaved into: Matrix metalloproteinase-23, soluble form], Hemopexin (Beta-1B-glycoprotein), Interstitial collagenase (EC 3.4.24.7) (Fibroblast collagenase) …	collagen-containing extracellular matrix, alphav-beta3 integrin-vitronectin complex, collagen-containing extracellular matrix	ITGB3-ITGAV-VTN complex, ITGB5-ITGAV-VTN complex, MMP-2-CLDN1 complex, MMP-9-TIMP-1-LRP complex, ITGAV-ITGB8-MMP14-TGFB1 complex, MMP14-CLDN1 complex, ADAM12-alphaVbeta3-integrin-MMP-14 complex, FAK\u2013p130Cas\u2013MT1 complex	Vitronectin-PAI-1 complex, uPA-uPAR-vitronectin complex	integrin complex, MMP-2-claudin-1 complex, None, None, MT1-MMP-claudin-1 complex, BCAR1-MMP14-PTK2 complex	Vn-PAI-1 complex|plasminogen activator inhibitor type-1-vitronectin complex, uPA-uPAR-Vitronectin complex|AFT-urokinase receptor-vitronectin complex	SUBCELLULAR LOCATION: Secreted, extracellular space, extracellular matrix {ECO:0000250}., SUBCELLULAR LOCATION: Endoplasmic reticulum membrane {ECO:0000250}; Single-pass type II membrane protein {ECO:0000250}. Membrane {ECO:0000269|PubMed:11328856}; Single-pass type II membrane protein {ECO:0000269|PubMed:11328856}. Note=A secreted form produced by proteolytic cleavage may also exist. {ECO:000030…
KOG1015	0	0	0	0	12	17	20	381	609	865	0.818	1	0	0.923	ATRX	Transcriptional regulator ATRX (EC 3.6.4.12) (ATP-dependent helicase ATRX) (X-linked helicase II) (X-linked nuclear protein) (XNP) (Znf-HX)		ATRX-DAXX complex		ATRX chromatin-remodeling complex		SUBCELLULAR LOCATION: Nucleus. Chromosome, telomere. Nucleus, PML body. Note=Associated with pericentromeric heterochromatin during interphase and mitosis, probably by interacting with CBX5/HP1 alpha. Colocalizes with histone H3.3, DAXX, HIRA and ASF1A at PML-nuclear bodies. Colocalizes with cohesin (SMC1 and SMC3) and MECP2 at the maternal H19 ICR (By similarity). {ECO:0000250}.
KOG0644	0	0	0	0	12	17	20	381	609	1084	0.818	0.5	0.8	0.923	BRWD3, PHIP, BRWD1	Bromodomain and WD repeat-containing protein 3, PH-interacting protein (PHIP) (DDB1- and CUL4-associated factor 14) (IRS-1 PH domain-binding protein) (WD repeat-containing protein 11), Bromodomain and WD repeat-containing protein 1 (WD repeat-containing protein 9)						NA, SUBCELLULAR LOCATION: Nucleus {ECO:0000250}., SUBCELLULAR LOCATION: Cytoplasm. Nucleus {ECO:0000250}.
KOG2043	0	0	0	0	12	17	20	381	1286	1691	1	0.5	0	1	MDC1, PAXIP1	Mediator of DNA damage checkpoint protein 1 (Nuclear factor with BRCT domains 1), PAX-interacting protein 1 (PAX transactivation activation domain-interacting protein)	MLL3/4 complex, histone methyltransferase complex	MDC1-MRN-ATM-FANCD2 complex, MDC1-MRE11-RAD50-NBS1 complex, MDC1-H2AFX-TP53BP1 complex, MDC1-p53BP1-SMC1 complex, MGC1-DNA-PKcs-Ku complex, UTX-MLL2/3 complex, PTIP-HMT complex, PTIP-DNA damage response complex, PITX2-MLL4-ASH2L-RBBP5-PTIP complex, MLL3 complex, MLL4 complex	CUL8-MMS1-MMS22-ESC4 E3 ubiquitin ligase complex, RTT107-SLX4-SLX1 complex	None	CRL complex|Cullin-RING ligase complex, SLX1-SLX4-ESC4 complex	SUBCELLULAR LOCATION: Nucleus {ECO:0000269|PubMed:12475977, ECO:0000269|PubMed:12499369, ECO:0000269|PubMed:12551934, ECO:0000269|PubMed:12607003, ECO:0000269|PubMed:12607004, ECO:0000269|PubMed:12607005, ECO:0000269|PubMed:12611903, ECO:0000269|PubMed:14695167, ECO:0000269|PubMed:15201865, ECO:0000269|PubMed:15377652, ECO:0000269|PubMed:20008512}. Chromosome {ECO:0000250}. Note=Associated with c…
KOG1274	0	0	0	0	12	17	20	431	691	971	1	1	0.8	1	WDHD1	WD repeat and HMG-box DNA-binding protein 1 (Acidic nucleoplasmic DNA-binding protein 1) (And-1)		DDX11-Ctf18-RFC complex	CUL8-MMS1-MMS22-CTF4 E3 ubiquitin ligase complex	None	Cullin-RING ligase complex|CRL complex	SUBCELLULAR LOCATION: Nucleus, nucleoplasm {ECO:0000250}.
KOG1151	0	0	0	0	12	17	20	485	766	1077	0.818	1	1	1	TLK2, TLK1	Serine/threonine-protein kinase tousled-like 2 (EC 2.7.11.1) (HsHPK) (PKU-alpha) (Tousled-like kinase 2), Serine/threonine-protein kinase tousled-like 1 (EC 2.7.11.1) (PKU-beta) (Tousled-like kinase 1)						SUBCELLULAR LOCATION: Nucleus. Cytoplasm, perinuclear region. Cytoplasm, cytoskeleton. Note=Colocalizes with the cytoplasmic intermediate filament system during the G1 phase of the cell cycle. Present in the perinuclear region at S phase and in the nucleus at late G2., SUBCELLULAR LOCATION: Nucleus {ECO:0000269|PubMed:10523312, ECO:0000269|PubMed:10588641, ECO:0000269|PubMed:11314006, ECO:0000269…
KOG0924	0	0	0	0	12	17	20	572	893	1245	1	1	0.8	0.923	DHX38	Pre-mRNA-splicing factor ATP-dependent RNA helicase PRP16 (EC 3.6.4.13) (ATP-dependent RNA helicase DHX38) (DEAH box protein 38)	spliceosomal complex, catalytic step 2 spliceosome	Spliceosome, CEN complex, C complex spliceosome		U2-type spliceosome, centromer chromatin complex; interphase centromere complex; ICEN complex, None		SUBCELLULAR LOCATION: Nucleus {ECO:0000269|PubMed:29301961}.
KOG0273	0	0	0	0	12	17	20	578	901	1256	0.909	0.5	1	1	TBL1X, WDR38, WDR17, TBL1Y, TBL1XR1	F-box-like/WD repeat-containing protein TBL1X (SMAP55) (Transducin beta-like protein 1X) (Transducin-beta-like protein 1, X-linked), WD repeat-containing protein 38, WD repeat-containing protein 17, F-box-like/WD repeat-containing protein TBL1Y (Transducin beta-like protein 1Y) (Transducin-beta-like protein 1, Y-linked), F-box-like/WD repeat-containing protein TBL1XR1 (Nuclear receptor corepresso…	histone deacetylase complex, transcription repressor complex, histone deacetylase complex	NCOR complex, SMRT complex, NCOR-HDAC3 complex, SMRT core complex, Ubiquitin E3 ligase (SIAH1, SIP, SKP1A, TBL1X), Kaiso-NCOR complex, Emerin complex 32, NCOR complex, SMRT complex, NCOR-HDAC3 complex, Kaiso-NCOR complex, Emerin complex 32	SET3C histone deacetylase complex	NCOR1 complex, NCOR2 complex, None, TBL1-SMRT-HDAC3 complex, None, NCOR1 complex, NCOR2 complex, None	-	SUBCELLULAR LOCATION: Nucleus {ECO:0000250}. Note=Colocalized with MECP2 to the heterochromatin foci. {ECO:0000250|UniProtKB:Q9QXE7}., NA, SUBCELLULAR LOCATION: Nucleus {ECO:0000269|PubMed:30341416}., SUBCELLULAR LOCATION: Nucleus {ECO:0000305}.
KOG0627	0	0	0	0	12	17	20	602	931	1289	1	0.5	0.4	1	HSFX4, HSFX3, HSF1, HSF2, HSFY1; HSFY2, HSFX1; HSFX2, HSF4	Heat shock transcription factor, X-linked member 4, Heat shock transcription factor, X-linked member 3, Heat shock factor protein 1 (HSF 1) (Heat shock transcription factor 1) (HSTF 1), Heat shock factor protein 2 (HSF 2) (Heat shock transcription factor 2) (HSTF 2), Heat shock transcription factor, Y-linked (Heat shock transcription factor 2-like protein) (HSF2-like), Heat shock transcription fa…	chromatin, chromatin, ribonucleoprotein complex, chaperone complex	HSF1-HSF2 complex, HSF1-YWHAE complex, HSF1-HSF2 complex	DHIC complex	None	DDL-1-containing HSF-1 inhibitory complex|DHIC	SUBCELLULAR LOCATION: Nucleus {ECO:0000305}., SUBCELLULAR LOCATION: Nucleus {ECO:0000269|PubMed:10413683, ECO:0000269|PubMed:10747973, ECO:0000269|PubMed:11447121, ECO:0000269|PubMed:11514557, ECO:0000269|PubMed:12665592, ECO:0000269|PubMed:12917326, ECO:0000269|PubMed:14707147, ECO:0000269|PubMed:15661742, ECO:0000269|PubMed:19229036, ECO:0000269|PubMed:21085490, ECO:0000269|PubMed:25963659, ECO…
KOG1601	0	0	0	0	12	17	20	699	1067	1452	1	0	0.4	1	ZGLP1, GATA1, GATA2, GATA3, GATA4, GATA6, GATA5, TRPS1	GATA-type zinc finger protein 1 (GATA-like protein 1) (GLP-1), Erythroid transcription factor (Eryf1) (GATA-binding factor 1) (GATA-1) (GF-1) (NF-E1 DNA-binding protein), Endothelial transcription factor GATA-2 (GATA-binding protein 2), Trans-acting T-cell-specific transcription factor GATA-3 (GATA-binding factor 3), Transcription factor GATA-4 (GATA-binding factor 4), Transcription factor GATA-6…	chromatin, transcription regulator complex, transcription repressor complex, protein-DNA complex, transcription regulator complex, chromatin, chromatin, RNA polymerase II transcription regulator complex, chromatin, transcription regulator complex, protein-containing complex	Gata2-Tal1-Tcf3-Lmo2 complex, Gata1-Tal1-Tcf3-Lmo2 complex, Ldb1-Lmo2-Gata-1-Tal1-E47 complex, Gata1-Gfi1b complex, Gata1-Ldb1-Tal1 complex, Gata1-Snf2h complex, Gata1-Fog1 complex, Gata1-Fog1-MeCP1 complex, Ternary complex (GATA4, SRF, MYOCD)		None		SUBCELLULAR LOCATION: Nucleus {ECO:0000250|UniProtKB:Q1WG82}., SUBCELLULAR LOCATION: Nucleus., SUBCELLULAR LOCATION: Nucleus {ECO:0000269|PubMed:21220346, ECO:0000269|PubMed:24000169}., SUBCELLULAR LOCATION: Nucleus {ECO:0000269|PubMed:19666519, ECO:0000269|PubMed:27756709}., SUBCELLULAR LOCATION: Nucleus {ECO:0000250}., SUBCELLULAR LOCATION: Nucleus {ECO:0000269|PubMed:12885770}.
KOG0732	0	0	0	0	12	17	20	775	1156	1552	0.818	1	0	1	ATAD2, ATAD2B	ATPase family AAA domain-containing protein 2 (EC 3.6.1.-) (AAA nuclear coregulator cancer-associated protein) (ANCCA), ATPase family AAA domain-containing protein 2B						SUBCELLULAR LOCATION: Nucleus {ECO:0000269|PubMed:17998543}., SUBCELLULAR LOCATION: Nucleus {ECO:0000269|PubMed:24561620}. Note=Partially localizes to replication sites.
KOG1123	0	0	0	0	12	17	88	177	281	400	1	1	1	1	ERCC3	General transcription and DNA repair factor IIH helicase subunit XPB (TFIIH subunit XPB) (EC 3.6.4.12) (Basic transcription factor 2 89 kDa subunit) (BTF2 p89) (DNA excision repair protein ERCC-3) (DNA repair protein complementing XP-B cells) (TFIIH basal transcription factor complex 89 kDa subunit) (TFIIH 89 kDa subunit) (TFIIH p89) (Xeroderma pigmentosum group B-complementing protein)	nucleotide-excision repair factor 3 complex, transcription factor TFIIH holo complex, transcription preinitiation complex, transcription factor TFIID complex, transcription factor TFIIH core complex	RNA polymerase II holoenzyme complex, TFIIH transcription factor complex, BP-SMAD complex, TFIIH transcription factor core complex, CF IIAm complex (Cleavage factor IIAm complex), BRCA1-RNA polymerase II complex, RNA polymerase II complex, chromatin structure modifying	General transcription factor complex TFIIH	None	TFIIK complex|Kin28p complex	SUBCELLULAR LOCATION: Nucleus.
KOG1929	0	0	0	0	12	17	88	177	281	1823	1	1	0.2	1	TOPBP1, SLF1	DNA topoisomerase 2-binding protein 1 (DNA topoisomerase II-beta-binding protein 1) (TopBP1) (DNA topoisomerase II-binding protein 1), SMC5-SMC6 complex localization factor protein 1 (Ankyrin repeat domain-containing protein 32) (BRCT domain-containing protein 1) (Smc5/6 localization factor 1)	nucleosome	BRCA1-BARD1-BACH1-DNA damage complex II, BRCA1-BARD1-BACH1-DNA damage complex I, RHINO-TopBP1 complex	DPB11-SLD3-SLD2 DNA replication complex, BRCA1-B complex, SMC5-SMC6 SUMO ligase complex, EID3 variant, SMC5-SMC6 SUMO ligase complex, NSE4EA variant	None	11–3–2 complex, -, Resolvin complex	SUBCELLULAR LOCATION: Nucleus. Cytoplasm, cytoskeleton, microtubule organizing center, centrosome. Cytoplasm, cytoskeleton, spindle pole. Chromosome. Note=Detected on unpaired autosomes in meiotic prophase cells. Detected on X and Y chromosomes during later stages of prophase. Colocalizes with ATR and H2AX at unsynapsed chromosome cores during prophase (By similarity). Has a uniform nuclear distr…
KOG3004	0	0	0	0	12	17	88	179	285	410	0.909	0	0	0.923	TIPIN	TIMELESS-interacting protein	replication fork protection complex		Replication fork protection complex		FPC complex|TOF1-CSM3 complex	SUBCELLULAR LOCATION: Cytoplasm {ECO:0000269|PubMed:17102137, ECO:0000269|PubMed:17141802}. Nucleus {ECO:0000269|PubMed:17116885, ECO:0000269|PubMed:17141802}.
KOG1974	0	0	0	0	12	17	88	179	286	411	1	0.5	0.4	1	TIMELESS	Protein timeless homolog (hTIM)	replication fork protection complex		Replication fork protection complex		FPC complex|TOF1-CSM3 complex	SUBCELLULAR LOCATION: Nucleus {ECO:0000269|PubMed:17141802}. Chromosome {ECO:0000269|PubMed:26344098}. Note=In response to double-strand breaks (DSBs), accumulates at DNA damage sites via its interaction with PARP1. {ECO:0000269|PubMed:26344098}.
KOG1969	0	0	0	0	12	17	88	328	527	757	1	1	1	0.923	CHTF18	Chromosome transmission fidelity protein 18 homolog (hCTF18) (CHL12)	Ctf18 RFC-like complex	CTF18-CTF8-DCC1 complex, CTF18-CTF8-DCC1-RFC3 complex, CHTF18-RFC2-5 complex, PCNA-CHL12-RFC2-5 complex, CTF18-cohesion-RFC complex, CTF18-cohesion-RFC-POLH complex, DDX11-Ctf18-RFC complex	CTF18-RFC complex	None, CTF18-RFC subcomplex, CHL12-RFC2-5 complex, CTF18-RFC complex, CTF18-CTF8-DCC1 subcomplex	Ctf18-replication factor C complex|Ctf18 cohesion establishment complex|Ctf18 RFC-like complex	SUBCELLULAR LOCATION: Nucleus {ECO:0000269|PubMed:12766176}. Note=Associates with chromatin during S phase.
KOG1020	0	0	0	0	12	17	88	328	527	1021	1	0.5	0.2	1	NIPBL	Nipped-B-like protein (Delangin) (SCC2 homolog)	Scc2-Scc4 cohesin loading complex, SMC loading complex, integrator complex		SCC2-SCC4 cohesin loader complex		scc2-scc4|Cohesin loading factor complex|SMC loading complex|Scc2/Scc4 complex	SUBCELLULAR LOCATION: Nucleus {ECO:0000269|PubMed:28167679, ECO:0000269|PubMed:28914604}. Chromosome {ECO:0000250|UniProtKB:Q6KCD5}.
KOG2498	0	0	0	0	12	17	88	328	799	1124	0.818	0.5	0.8	1	IK	Protein Red (Cytokine IK) (IK factor) (Protein RER)	U2-type precatalytic spliceosome, spliceosomal complex	Spliceosome		U2-type spliceosome		SUBCELLULAR LOCATION: Nucleus {ECO:0000269|PubMed:24945353, ECO:0000269|PubMed:28781166}. Nucleus, nucleoplasm {ECO:0000269|PubMed:24252166, ECO:0000269|PubMed:24945353}. Chromosome {ECO:0000269|PubMed:24252166}. Cytoplasm, cytoskeleton, spindle pole {ECO:0000269|PubMed:22351768}. Note=Predominantly present throughout the nucleoplasm during prometaphase, metaphase and anaphase. Is also detected i…
KOG0923	0	0	0	0	12	17	88	328	799	1297	1	1	1	1	DHX16	Pre-mRNA-splicing factor ATP-dependent RNA helicase DHX16 (EC 3.6.4.13) (ATP-dependent RNA helicase #3) (DEAH-box protein 16)	spliceosomal complex, U2-type precatalytic spliceosome	Spliceosome, CF IIAm complex (Cleavage factor IIAm complex)		U2-type spliceosome, None		SUBCELLULAR LOCATION: Nucleus {ECO:0000269|PubMed:20423332, ECO:0000269|PubMed:20841358, ECO:0000269|PubMed:25296192, ECO:0000269|PubMed:29360106}. Nucleus, nucleoplasm {ECO:0000269|PubMed:20423332}.
KOG2577	0	0	0	0	12	17	88	339	542	779	0.909	0	0.4	1	E2F3, E2F6, E2F1, E2F2, E2F5, E2F4	Transcription factor E2F3 (E2F-3), Transcription factor E2F6 (E2F-6), Transcription factor E2F1 (E2F-1) (PBR3) (Retinoblastoma-associated protein 1) (RBAP-1) (Retinoblastoma-binding protein 3) (RBBP-3) (pRB-binding protein E2F-1), Transcription factor E2F2 (E2F-2), Transcription factor E2F5 (E2F-5), Transcription factor E2F4 (E2F-4)	RNA polymerase II transcription regulator complex, chromatin, transcription regulator complex, RNA polymerase II transcription regulator complex, chromatin, MLL1 complex, transcription regulator complex, chromatin, Rb-E2F complex, RNA polymerase II transcription regulator complex, transcription regulator complex, protein-containing complex, chromatin, RNA polymerase II transcription regulator com…	SP1-E2F3 complex, E2F-6 complex, MLL1-WDR5 complex, SP1-E2F2 complex, RB-E2F1 complex, DNMT1-RB1-HDAC1-E2F1 complex, GABP(gamma)1-E2F1-DP1 complex, E2F1-p107-cyclinA complex, CEBPE-E2F1-RB1 complex, E2F-1-DP-1 complex, E2F-1-DP-1-cyclinA-CDK2 complex, pRb2/p130-multimolecular complex (RB2, E2F5, HDAC1, SUV39H1, P300), E2F5-RB2-DP1 complex, SMAD3/4-E2F4/5-p107-DP1 complex, SMAD3-E2F4/5-p107-DP1 co…	E2F2-DP1 transcription factor complex, RB1-E2F2-TFDP1 transcription repressor complex, E2F1-DP1 Transcription factor complex, DRM complex, RB1-E2F1-TFDP1 transcription repressor complex, RB1-E2F1-TFDP1 transcription repressor complex, E2F1-DP1 transcription factor complex, RB1-E2F2-TFDP1 transcription repressor complex, E2F2-DP1 transcription factor complex, E2F1-DP1 transcription factor complex,…	None, E2F6.com-1 complex, None, None, E2F1-TFDP1 complex, None, pRb2/p130-multimolecular complex (DNMT1, E2F4/5, SuV39H1, HDAC1, RBL2), pRb2/p130-multimolecular complex (RB2, E2F4,E2F5, HDAC1, SUV39H1, P300), E2F5-p130-HDAC1 complex	E2F2-DP1 complex, -, E2f1 complex|E2F1-DP1 complex, DP, Rb and MuvB (DRM) complex, E2F1-DP1-Rb complex|efl-1/dpl-1/lin-35 complex, E2F2:DP1|E2F2-DP1 complex, DP1:E2F2:RB1|E2F2-DP1-Rb complex, E2F1-DP1-Rb complex|DP1:E2F1:RB1, E2F1-DP1 complex|E2F1:DP1, E2F2-DP1-Rb complex|DP1:E2F2:RB1, E2F2:DP1|E2F2-DP1 complex, E2F1-DP1 complex|E2f1:Dp1, E2F1-DP1-Rb complex|DP1:E2F1:RB1	SUBCELLULAR LOCATION: Nucleus., SUBCELLULAR LOCATION: Nucleus {ECO:0000269|PubMed:9689056, ECO:0000269|PubMed:9704927}., SUBCELLULAR LOCATION: Nucleus {ECO:0000269|PubMed:20040599}.
KOG2829	0	0	0	0	12	17	88	365	580	830	0.909	0	0.4	1	TFDP1, TFDP2, TFDP3	Transcription factor Dp-1 (DRTF1-polypeptide 1) (DRTF1) (E2F dimerization partner 1), Transcription factor Dp-2 (E2F dimerization partner 2), Transcription factor Dp family member 3 (Cancer/testis antigen 30) (CT30) (Hepatocellular carcinoma-associated antigen 661)	RNA polymerase II transcription regulator complex, chromatin, transcription regulator complex, chromatin, transcription regulator complex	S-phase-specific E2F-p107 complex, Trip(Br1)-Dp1-E2F1 complex, Trip(Br2)-Dp1-E2F1 complex, E2F-6 complex, E2F5-RB2-DP1 complex, SMAD3/4-E2F4/5-p107-DP1 complex, SMAD3-E2F4/5-p107-DP1 complex, GABP(gamma)1-E2F1-DP1 complex, E2F-1-DP-1 complex, E2F-1-DP-1-cyclinA-CDK2 complex	E2F1-DP1 transcription factor complex, RB1-E2F1-TFDP1 transcription repressor complex, E2F2-DP1 transcription factor complex, RB1-E2F2-TFDP1 transcription repressor complex, RB1-E2F1-TFDP1 transcription repressor complex, RB1-E2F2-TFDP1 transcription repressor complex, E2F1-DP1 transcription factor complex, E2F2-DP1 transcription factor complex, E2F1-DP1 Transcription factor complex, DRM complex,…	None, E2F6.com-1 complex, None, E2F1-TFDP1 complex	E2F1-DP1 complex|E2f1:Dp1, E2F1-DP1-Rb complex|DP1:E2F1:RB1, E2F2:DP1|E2F2-DP1 complex, DP1:E2F2:RB1|E2F2-DP1-Rb complex, E2F1-DP1-Rb complex|DP1:E2F1:RB1, E2F2-DP1-Rb complex|DP1:E2F2:RB1, E2F1-DP1 complex|E2F1:DP1, E2F2:DP1|E2F2-DP1 complex, E2f1 complex|E2F1-DP1 complex, DP, Rb and MuvB (DRM) complex, E2F1-DP1-Rb complex|efl-1/dpl-1/lin-35 complex, E2F2-DP1 complex, -	SUBCELLULAR LOCATION: Nucleus {ECO:0000250|UniProtKB:Q08639}. Cytoplasm {ECO:0000250|UniProtKB:Q08639}. Note=Shuttles between the cytoplasm and nucleus and translocates into the nuclear compartment upon heterodimerization with E2F1. {ECO:0000250|UniProtKB:Q08639}., SUBCELLULAR LOCATION: Nucleus., SUBCELLULAR LOCATION: Nucleus. Cytoplasm. Note=Translocates to the nucleus on heterodimerization with…
KOG4732	0	0	0	0	12	17	88	365	1126	1520	0.818	0.5	0	1	RPAP1	RNA polymerase II-associated protein 1	DNA-directed RNA polymerase complex	RNA polymerase II (RNAPII), RPAP1-RPB2-RPB3 complex		None		SUBCELLULAR LOCATION: Nucleus {ECO:0000250}.
KOG3334	0	0	0	0	12	17	117	241	391	566	1	0.5	0	1	TAF9, TAF9B	Transcription initiation factor TFIID subunit 9 (RNA polymerase II TBP-associated factor subunit G) (STAF31/32) (Transcription initiation factor TFIID 31 kDa subunit) (TAFII-31) (TAFII31) (Transcription initiation factor TFIID 32 kDa subunit) (TAFII-32) (TAFII32), Transcription initiation factor TFIID subunit 9B (Neuronal cell death-related protein 7) (DN-7) (Transcription initiation factor TFIID…	transcription factor TFIID complex, SAGA complex, transcription factor TFTC complex, MLL1 complex, pre-snoRNP complex, transcription factor TFIID complex, transcription factor TFTC complex	TFIID complex, GCN5-TRRAP histone acetyltransferase complex, TFTC complex (TATA-binding protein-free TAF-II-containing complex), TFIID-beta complex, PCAF complex, STAGA complex, STAGA core complex, TFIID complex, B-cell specific, DA complex, DAB complex, ALL-1 supercomplex, Transcription initiation factor complex (TAF5, TAF6, TAF9, TAF11, TBP), MOF complex, TFIID subcomplex, MLL1-WDR5 complex, SA…	SAGA complex, General transcription factor complex TFIID, SLIK (SAGA-like) complex, TFTC histone acetylation complex, General transcription factor complex TFIID, General transcription factor complex TFIID, TAF4B variant, PCAF histone acetylase complex, SAGA complex, KAT2A variant, SAGA complex, KAT2B variant, TFTC histone acetylation complex, General transcription factor complex TFIID, General tr…	None, GCN5-TRRAP-HAT complex, TFIID(beta) transcription factor complex, PCAF histone acetylase-associated complex, STAGA coactivator complex; SPT3-TAF9-GCN5 acetyltransferase complex, SPT3-TAF9-GCN5 acetyltransferase complex, TFIID-TFIIA complex, TFIID-TFIIA-TFIIB complex, TFIID holoenzyme complex, TFIID (stable core) subcomplex, Histone acetyltransferase (HAT) complex SAGA, HAT complex STAGA; Hi…	Spt-Ada-Gcn5 acetyltransferase complex|ADA2-ADA3-CHD1-GCN5-ADA1-SGF11-SGF29-SGF73-ADA5-SPT3-SPT7-SPT8-SUS1-TAF10-TAF12-TAF5-TAF6-TAF9-TRA1-UBP8 complex|Something about silencing complex, Transcription factor complex IID, SALSA complex|SAGA variant complex|SAGA altered|Spt8 absent complex|SLIK|SLIK/SALSA complex, TBP-free TAFII-containing complex|TBP-free TAF complex, Transcription factor complex …	SUBCELLULAR LOCATION: Nucleus {ECO:0000269|PubMed:11564863, ECO:0000269|PubMed:9674425}., SUBCELLULAR LOCATION: Nucleus {ECO:0000250}.
KOG2549	0	0	0	0	12	17	117	241	398	575	1	0.5	1	1	TAF6, TAF6L	Transcription initiation factor TFIID subunit 6 (RNA polymerase II TBP-associated factor subunit E) (Transcription initiation factor TFIID 70 kDa subunit) (TAF(II)70) (TAFII-70) (TAFII70) (Transcription initiation factor TFIID 80 kDa subunit) (TAF(II)80) (TAFII-80) (TAFII80), TAF6-like RNA polymerase II p300/CBP-associated factor-associated factor 65 kDa subunit 6L (TAF6L) (PCAF-associated factor…	transcription factor TFIID complex, MLL1 complex, SAGA complex, SLIK (SAGA-like) complex, protein-containing complex, transcription factor TFTC complex, SAGA complex, transcription factor TFIID complex, SLIK (SAGA-like) complex, histone deacetylase complex	TFIID complex, TFTC complex (TATA-binding protein-free TAF-II-containing complex), TFIID-beta complex, TFIID complex, B-cell specific, DA complex, DAB complex, ALL-1 supercomplex, Transcription initiation factor complex (TAF5, TAF6, TAF9, TAF11, TBP), MOF complex, TFIID subcomplex, MLL1-WDR5 complex, TFIID complex, TFTC complex (TATA-binding protein-free TAF-II-containing complex), PCAF complex, …	TFTC histone acetylation complex, General transcription factor complex TFIID, General transcription factor complex TFIID, TAF4B variant, SAGA complex, General transcription factor complex TFIID, SLIK (SAGA-like) complex, TFTC histone acetylation complex, General transcription factor complex TFIID, General transcription factor complex TFIID, Taf4b variant, PCAF histone acetylase complex, SAGA comp…	None, TFIID(beta) transcription factor complex, TFIID-TFIIA complex, TFIID-TFIIA-TFIIB complex, TFIID holoenzyme complex, TFIID (stable core) subcomplex, None, None, PCAF histone acetylase-associated complex, STAGA coactivator complex; SPT3-TAF9-GCN5 acetyltransferase complex, Histone acetyltransferase (HAT) complex SAGA, HAT complex STAGA; Histone acetyltransferase complex STAGA	TBP-free TAFII-containing complex|TBP-free TAF complex, Transcription factor complex IID, Transcription factor complex IID, variant TAF4B, Spt-Ada-Gcn5 acetyltransferase complex|ADA2-ADA3-CHD1-GCN5-ADA1-SGF11-SGF29-SGF73-ADA5-SPT3-SPT7-SPT8-SUS1-TAF10-TAF12-TAF5-TAF6-TAF9-TRA1-UBP8 complex|Something about silencing complex, Transcription factor complex IID, SALSA complex|SAGA variant complex|SAGA…	SUBCELLULAR LOCATION: Nucleus.; SUBCELLULAR LOCATION: [Isoform 4]: Nucleus {ECO:0000269|PubMed:18628956}., SUBCELLULAR LOCATION: Nucleus {ECO:0000269|PubMed:11564863, ECO:0000269|PubMed:9674425}.
KOG4011	0	0	0	0	12	17	117	594	921	1279	1	0.5	0.4	1	TAF7, TAF7L	Transcription initiation factor TFIID subunit 7 (RNA polymerase II TBP-associated factor subunit F) (Transcription initiation factor TFIID 55 kDa subunit) (TAF(II)55) (TAFII-55) (TAFII55), Transcription initiation factor TFIID subunit 7-like (Cancer/testis antigen 40) (CT40) (RNA polymerase II TBP-associated factor subunit Q) (TATA box-binding protein-associated factor 50 kDa) (Transcription init…	transcription factor TFIID complex, transcription regulator complex, MLL1 complex, transcription factor TFTC complex, transcription factor TFIID complex	TFTC complex (TATA-binding protein-free TAF-II-containing complex), TFIID complex, TFIID-beta complex, TFIID complex, B-cell specific, DA complex, DAB complex, MLL1-WDR5 complex, TFIID subcomplex, testis-specific, TFIID complex	General transcription factor complex TFIID, TFTC histone acetylation complex, General transcription factor complex TFIID, General transcription factor complex TFIID, TAF4B variant, TFTC histone acetylation complex, General transcription factor complex TFIID, General transcription factor complex TFIID, Taf4b variant	None, TFIID(beta) transcription factor complex, TFIID-TFIIA complex, TFIID-TFIIA-TFIIB complex, None	Transcription factor complex IID, TBP-free TAFII-containing complex|TBP-free TAF complex, Transcription factor complex IID, Transcription factor complex IID, variant TAF4B, TBP-free TAFII-containing complex|TBP-free TAF complex, Transcription factor complex IID, Transcription factor complex IID, variant Taf4b	SUBCELLULAR LOCATION: Nucleus {ECO:0000250|UniProtKB:Q9R1C0}., SUBCELLULAR LOCATION: Nucleus {ECO:0000250}. Cytoplasm {ECO:0000250}. Note=Cytoplasmic in spermatogonia and early spermatocytes (preleptotene, leptotene, and zygotene); translocates into the nuclei of pachytene spermatocytes and round spermatids. {ECO:0000250}.
KOG1068	0	0	0	0	12	26	31	59	76	105	1	1	1	0.923	EXOSC6, EXOSC4	Exosome complex component MTR3 (Exosome component 6) (mRNA transport regulator 3 homolog) (hMtr3) (p11), Exosome complex component RRP41 (Exosome component 4) (Ribosomal RNA-processing protein 41) (p12A)	nuclear exosome (RNase complex), cytoplasmic exosome (RNase complex), exosome (RNase complex), catalytic complex	Exosome, Exosome, mRNA decay complex (UPF1, UPF2, UPF3B, DCP2, XRN1, XRN2, EXOSC2, EXOSC4, EXOSC10, PARN)	Nuclear/nucleolar exosome complex, DIS3-RRP6 variant, Cytoplasmic exosome complex, DIS3 variant, Nuclear exosome complex, DIS3-EXOSC10 variant, Nucleolar exosome complex, EXOSC10 variant, Cytoplasmic exosome complex, DIS3L variant, Exosome complex, DIS3 variant, Cytoplasmic exosome complex, DIS3L-EXOSC10 variant, Nuclear exosome complex, Dis3-Exosc10 variant, Nucleolar exosome complex, Exosc10 va…	None	-, Nuclear exosome complex, RRP44-RRP6 variant, Nuclear exosome complex, RRP6 variant, -, Nuclear exosome complex, RRP44 variant, Nuclear exosome complex, DIS3L-RRP6 variant, Nuclear exosome complex, Rrp44-Rrp6 variant, Nuclear exosome complex, Rrp6 variant, -, Nuclear exosome complex, Rrp44 variant, Nuclear exosome complex, Dis3l-Rrp6 variant	SUBCELLULAR LOCATION: Cytoplasm {ECO:0000305}. Nucleus, nucleolus {ECO:0000305}. Nucleus {ECO:0000305}., SUBCELLULAR LOCATION: Cytoplasm {ECO:0000269|PubMed:17545563}. Nucleus, nucleolus {ECO:0000269|PubMed:17545563}. Nucleus {ECO:0000269|PubMed:17545563}.
KOG1069	0	0	0	0	12	26	31	59	76	105	1	0.5	0.2	0.923	EXOSC5	Exosome complex component RRP46 (Chronic myelogenous leukemia tumor antigen 28) (Exosome component 5) (Ribosomal RNA-processing protein 46) (p12B)	nuclear exosome (RNase complex), cytoplasmic exosome (RNase complex), exosome (RNase complex), catalytic complex	MiCEE complex, Exosome	Nuclear/nucleolar exosome complex, DIS3-RRP6 variant, Cytoplasmic exosome complex, DIS3 variant, Nuclear exosome complex, Dis3-Exosc10 variant, Nucleolar exosome complex, Exosc10 variant, Cytoplasmic exosome complex, Dis3l variant, Exosome complex, Dis3 variant, Cytoplasmic exosome complex, Dis3l-Exosc10 variant, Nuclear exosome complex, DIS3-EXOSC10 variant, Nucleolar exosome complex, EXOSC10 va…	None	-, Nuclear exosome complex, Rrp44-Rrp6 variant, Nuclear exosome complex, Rrp6 variant, -, Nuclear exosome complex, Rrp44 variant, Nuclear exosome complex, Dis3l-Rrp6 variant, Nuclear exosome complex, RRP44-RRP6 variant, Nuclear exosome complex, RRP6 variant, -, Nuclear exosome complex, RRP44 variant, Nuclear exosome complex, DIS3L-RRP6 variant	SUBCELLULAR LOCATION: Nucleus, nucleolus {ECO:0000269|PubMed:11812149}. Cytoplasm {ECO:0000305|PubMed:11812149}. Nucleus {ECO:0000305|PubMed:11812149}.
KOG1614	0	0	0	0	12	26	31	59	76	105	1	1	1	1	EXOSC9	Exosome complex component RRP45 (Autoantigen PM/Scl 1) (Exosome component 9) (P75 polymyositis-scleroderma overlap syndrome-associated autoantigen) (Polymyositis/scleroderma autoantigen 1) (Polymyositis/scleroderma autoantigen 75 kDa) (PM/Scl-75)	nuclear exosome (RNase complex), cytoplasmic exosome (RNase complex), exosome (RNase complex), catalytic complex	Exosome	Nuclear/nucleolar exosome complex, DIS3-RRP6 variant, Cytoplasmic exosome complex, DIS3 variant, Nuclear exosome complex, DIS3-EXOSC10 variant, Nucleolar exosome complex, EXOSC10 variant, Cytoplasmic exosome complex, DIS3L variant, Exosome complex, DIS3 variant, Cytoplasmic exosome complex, DIS3L-EXOSC10 variant, Nuclear exosome complex, Dis3-Exosc10 variant, Nucleolar exosome complex, Exosc10 va…	None	-, Nuclear exosome complex, RRP44-RRP6 variant, Nuclear exosome complex, RRP6 variant, -, Nuclear exosome complex, RRP44 variant, Nuclear exosome complex, DIS3L-RRP6 variant, Nuclear exosome complex, Rrp44-Rrp6 variant, Nuclear exosome complex, Rrp6 variant, -, Nuclear exosome complex, Rrp44 variant, Nuclear exosome complex, Dis3l-Rrp6 variant	SUBCELLULAR LOCATION: Cytoplasm {ECO:0000269|PubMed:11782436}. Nucleus {ECO:0000269|PubMed:24105744}. Nucleus, nucleolus {ECO:0000269|PubMed:24105744}. Nucleus, nucleoplasm {ECO:0000269|PubMed:24105744}. Note=Colocalizes with SETX in nuclear foci upon induction of transcription-related DNA damage at the S phase (PubMed:24105744). {ECO:0000269|PubMed:24105744}.; SUBCELLULAR LOCATION: [Isoform 1]: …
KOG3013	0	0	0	0	12	26	31	59	76	105	1	1	1	1	EXOSC2	Exosome complex component RRP4 (Exosome component 2) (Ribosomal RNA-processing protein 4)	exosome (RNase complex), nuclear exosome (RNase complex), cytoplasmic exosome (RNase complex)	Exosome, mRNA decay complex (UPF1, UPF2, UPF3B, DCP2, XRN1, XRN2, EXOSC2, EXOSC4, EXOSC10, PARN)	Nuclear/nucleolar exosome complex, DIS3-RRP6 variant, Cytoplasmic exosome complex, DIS3 variant, Nuclear exosome complex, DIS3-EXOSC10 variant, Nucleolar exosome complex, EXOSC10 variant, Cytoplasmic exosome complex, DIS3L variant, Exosome complex, DIS3 variant, Cytoplasmic exosome complex, DIS3L-EXOSC10 variant, Nuclear exosome complex, Dis3-Exosc10 variant, Nucleolar exosome complex, Exosc10 va…	None	-, Nuclear exosome complex, RRP44-RRP6 variant, Nuclear exosome complex, RRP6 variant, -, Nuclear exosome complex, RRP44 variant, Nuclear exosome complex, DIS3L-RRP6 variant, Nuclear exosome complex, Rrp44-Rrp6 variant, Nuclear exosome complex, Rrp6 variant, -, Nuclear exosome complex, Rrp44 variant, Nuclear exosome complex, Dis3l-Rrp6 variant	SUBCELLULAR LOCATION: Cytoplasm. Nucleus, nucleolus. Nucleus.
KOG3409	0	0	0	0	12	26	31	59	76	105	1	0.5	1	1	EXOSC1	Exosome complex component CSL4 (Exosome component 1)	nuclear exosome (RNase complex), exosome (RNase complex)	Exosome	Nuclear/nucleolar exosome complex, DIS3-RRP6 variant, Cytoplasmic exosome complex, DIS3 variant, Nuclear exosome complex, Dis3-Exosc10 variant, Nucleolar exosome complex, Exosc10 variant, Cytoplasmic exosome complex, Dis3l variant, Exosome complex, Dis3 variant, Cytoplasmic exosome complex, Dis3l-Exosc10 variant, Nuclear exosome complex, DIS3-EXOSC10 variant, Nucleolar exosome complex, EXOSC10 va…	None	-, Nuclear exosome complex, Rrp44-Rrp6 variant, Nuclear exosome complex, Rrp6 variant, -, Nuclear exosome complex, Rrp44 variant, Nuclear exosome complex, Dis3l-Rrp6 variant, Nuclear exosome complex, RRP44-RRP6 variant, Nuclear exosome complex, RRP6 variant, -, Nuclear exosome complex, RRP44 variant, Nuclear exosome complex, DIS3L-RRP6 variant	SUBCELLULAR LOCATION: Nucleus, nucleolus {ECO:0000269|PubMed:11812149}. Nucleus {ECO:0000305|PubMed:11812149}. Cytoplasm {ECO:0000305|PubMed:11812149}.
KOG0948	0	0	0	0	12	26	31	59	76	167	1	1	1	1	MTREX	Exosome RNA helicase MTR4 (EC 3.6.4.13) (ATP-dependent RNA helicase DOB1) (ATP-dependent RNA helicase SKIV2L2) (Superkiller viralicidic activity 2-like 2) (TRAMP-like complex helicase)	TRAMP complex, catalytic step 2 spliceosome, spliceosomal complex	Spliceosome, C complex spliceosome, MTR4-RBM7-ZCCHC8 complex	TRAMP complex variant 4-1, TRAMP complex variant 4-2, TRAMP complex variant 5-1	U2-type spliceosome, None, NEXT complex, Nuclear exosome targeting	Trf4/5–Air1/2–Mtr4 polyadenylation complex|TRAMP complex|TRF4 complex|TRAMP4 complex, Trf4/5–Air1/2–Mtr4 polyadenylation complex|TRAMP complex|TRF4 complex, TRF5 complex|TRAMP5 complex|Trf4/5–Air1/2–Mtr4 polyadenylation complex	SUBCELLULAR LOCATION: Nucleus, nucleoplasm {ECO:0000269|PubMed:30842217}. Nucleus, nucleolus {ECO:0000269|PubMed:12429849}. Nucleus {ECO:0000269|PubMed:16782053}. Nucleus speckle {ECO:0000269|PubMed:30842217}.
KOG1612	0	0	0	0	12	26	31	59	76	167	1	0.5	1	1	EXOSC7	Exosome complex component RRP42 (Exosome component 7) (Ribosomal RNA-processing protein 42) (p8)	nuclear exosome (RNase complex), cytoplasmic exosome (RNase complex), exosome (RNase complex), catalytic complex	Exosome	Nuclear/nucleolar exosome complex, DIS3-RRP6 variant, Cytoplasmic exosome complex, DIS3 variant, Nuclear exosome complex, DIS3-EXOSC10 variant, Nucleolar exosome complex, EXOSC10 variant, Cytoplasmic exosome complex, DIS3L variant, Exosome complex, DIS3 variant, Cytoplasmic exosome complex, DIS3L-EXOSC10 variant, Nuclear exosome complex, Dis3-Exosc10 variant, Nucleolar exosome complex, Exosc10 va…	None	-, Nuclear exosome complex, RRP44-RRP6 variant, Nuclear exosome complex, RRP6 variant, -, Nuclear exosome complex, RRP44 variant, Nuclear exosome complex, DIS3L-RRP6 variant, Nuclear exosome complex, Rrp44-Rrp6 variant, Nuclear exosome complex, Rrp6 variant, -, Nuclear exosome complex, Rrp44 variant, Nuclear exosome complex, Dis3l-Rrp6 variant	SUBCELLULAR LOCATION: Nucleus, nucleolus {ECO:0000269|PubMed:11812149}. Cytoplasm {ECO:0000305|PubMed:11812149}. Nucleus {ECO:0000305|PubMed:11812149}.
KOG1004	0	0	0	0	12	26	31	65	84	113	1	1	1	0.846	EXOSC3	Exosome complex component RRP40 (Exosome component 3) (Ribosomal RNA-processing protein 40) (p10)	nuclear exosome (RNase complex), cytoplasmic exosome (RNase complex), exosome (RNase complex)	Exosome	Nuclear/nucleolar exosome complex, DIS3-RRP6 variant, Cytoplasmic exosome complex, DIS3 variant, Nuclear exosome complex, Dis3-Exosc10 variant, Nucleolar exosome complex, Exosc10 variant, Cytoplasmic exosome complex, Dis3l variant, Exosome complex, Dis3 variant, Cytoplasmic exosome complex, Dis3l-Exosc10 variant, Nuclear exosome complex, DIS3-EXOSC10 variant, Nucleolar exosome complex, EXOSC10 va…	None	-, Nuclear exosome complex, Rrp44-Rrp6 variant, Nuclear exosome complex, Rrp6 variant, -, Nuclear exosome complex, Rrp44 variant, Nuclear exosome complex, Dis3l-Rrp6 variant, Nuclear exosome complex, RRP44-RRP6 variant, Nuclear exosome complex, RRP6 variant, -, Nuclear exosome complex, RRP44 variant, Nuclear exosome complex, DIS3L-RRP6 variant	SUBCELLULAR LOCATION: Cytoplasm {ECO:0000269|PubMed:17545563}. Nucleus, nucleolus {ECO:0000269|PubMed:20531389}. Nucleus {ECO:0000269|PubMed:17545563}.
KOG4835	0	0	0	0	12	26	31	65	84	113	0.909	0.5	0	1	C1D	Nuclear nucleic acid-binding protein C1D (hC1D)	exosome (RNase complex), nuclear exosome (RNase complex), transcription repressor complex	MiCEE complex, C1D homodimer protein		None		SUBCELLULAR LOCATION: Nucleus {ECO:0000269|PubMed:11801738}. Cytoplasm {ECO:0000269|PubMed:11801738}. Nucleus, nucleolus {ECO:0000269|PubMed:17412707}. Note=EXOSC10 is required for nucleolar localization (PubMed:17412707). Colocalizes with TSNAX in the nucleus (PubMed:11801738). {ECO:0000269|PubMed:11801738, ECO:0000269|PubMed:17412707}.
KOG1613	0	0	0	0	12	26	31	65	84	145	0.818	1	0.2	0.846	EXOSC8	Exosome complex component RRP43 (Exosome component 8) (Opa-interacting protein 2) (OIP-2) (Ribosomal RNA-processing protein 43) (p9)	nuclear exosome (RNase complex), cytoplasmic exosome (RNase complex), exosome (RNase complex), catalytic complex	Exosome	Nuclear/nucleolar exosome complex, DIS3-RRP6 variant, Cytoplasmic exosome complex, DIS3 variant, Nuclear exosome complex, DIS3-EXOSC10 variant, Nucleolar exosome complex, EXOSC10 variant, Cytoplasmic exosome complex, DIS3L variant, Exosome complex, DIS3 variant, Cytoplasmic exosome complex, DIS3L-EXOSC10 variant, Nuclear exosome complex, Dis3-Exosc10 variant, Nucleolar exosome complex, Exosc10 va…	None	-, Nuclear exosome complex, RRP44-RRP6 variant, Nuclear exosome complex, RRP6 variant, -, Nuclear exosome complex, RRP44 variant, Nuclear exosome complex, DIS3L-RRP6 variant, Nuclear exosome complex, Rrp44-Rrp6 variant, Nuclear exosome complex, Rrp6 variant, -, Nuclear exosome complex, Rrp44 variant, Nuclear exosome complex, Dis3l-Rrp6 variant	SUBCELLULAR LOCATION: Cytoplasm {ECO:0000269|PubMed:17545563}. Nucleus {ECO:0000269|PubMed:17545563}. Nucleus, nucleolus {ECO:0000250}.
KOG2673	0	0	0	0	12	26	31	65	84	362	0.818	0	0	0.846	ZCCHC8	Zinc finger CCHC domain-containing protein 8 (TRAMP-like complex RNA-binding factor ZCCHC8)	catalytic step 2 spliceosome, TRAMP complex, spliceosomal complex	C complex spliceosome, MTR4-RBM7-ZCCHC8 complex		None, NEXT complex, Nuclear exosome targeting		SUBCELLULAR LOCATION: Nucleus, nucleoplasm {ECO:0000269|PubMed:16263084, ECO:0000269|PubMed:21855801}. Nucleus {ECO:0000255|PROSITE-ProRule:PRU00768}. Note=Excluded from nucleolus. {ECO:0000269|PubMed:21855801}.
KOG0458	0	0	0	0	12	26	31	520	820	1152	1	1	1	0.923	HBS1L	HBS1-like protein (ERFS)			DOM34-HBS1 ribosome dissociation complex		-	SUBCELLULAR LOCATION: [Isoform 2]: Cytoplasm {ECO:0000269|PubMed:28204585}.
KOG4839	0	0	0	0	12	26	31	579	902	1257	0.727	0	0	0.923	ZFC3H1	Zinc finger C3H1 domain-containing protein (Coiled-coil domain-containing protein 131) (Proline/serine-rich coiled-coil protein 2)	exosome (RNase complex)					SUBCELLULAR LOCATION: Nucleus {ECO:0000269|PubMed:27871484}. Note=Excluded from the nucleolus. {ECO:0000269|PubMed:27871484}.
KOG3215	0	0	0	0	12	35	43	86	114	155	0.909	0.5	0.2	1	THOC7	THO complex subunit 7 homolog (Functional spliceosome-associated protein 24) (fSAP24) (Ngg1-interacting factor 3-like protein 1-binding protein 1) (NIF3L1-binding protein 1) (hTREX30)	THO complex part of transcription export complex, transcription export complex, THO complex	Spliceosome, TREX complex, THO complex, hTREX84 complex		U2-type spliceosome, None		SUBCELLULAR LOCATION: Cytoplasm {ECO:0000269|PubMed:12951069}. Nucleus {ECO:0000269|PubMed:12951069, ECO:0000269|PubMed:19059247}. Nucleus speckle {ECO:0000305}. Note=Interaction with THOC5 is required for nuclear localization. {ECO:0000269|PubMed:19059247}.
KOG1874	0	0	0	0	12	35	43	86	114	321	1	0.5	1	1	ZC3H13, THOC2	Zinc finger CCCH domain-containing protein 13, THO complex subunit 2 (Tho2) (hTREX120)	RNA N6-methyladenosine methyltransferase complex, THO complex part of transcription export complex, transcription export complex, THO complex	CEN complex, Spliceosome, TREX complex, THO complex, hTREX84 complex	WMM N6-adenosine-methyltransferase complex, THO complex, TREX complex	centromer chromatin complex; interphase centromere complex; ICEN complex, U2-type spliceosome, None	WTAP-METTL3-METTL14 N6-adenosine-methyltransferase complex|WTAP-METTL3-METTL14 methyltransferase complex|WMM methyltransferase complex, THO transcription elongation complex, TRanscription/EXport complex|TREX/THO complex	SUBCELLULAR LOCATION: Nucleus speckle {ECO:0000269|PubMed:24100041}. Nucleus, nucleoplasm {ECO:0000269|PubMed:24100041}., SUBCELLULAR LOCATION: Nucleus {ECO:0000305}. Nucleus speckle {ECO:0000305}.
KOG2491	0	0	0	0	12	35	43	86	115	156	0.909	0.5	0.4	1	THOC1	THO complex subunit 1 (Tho1) (Nuclear matrix protein p84) (p84N5) (hTREX84)	THO complex part of transcription export complex, transcription export complex, THO complex	Spliceosome, TREX complex, THO complex, hTREX84 complex		U2-type spliceosome, None		SUBCELLULAR LOCATION: [Isoform 1]: Nucleus speckle. Nucleus, nucleoplasm. Nucleus matrix. Cytoplasm. Note=Can shuttle between the nucleus and cytoplasm. Nuclear localization is required for induction of apoptotic cell death. Translocates to the cytoplasm during the early phase of apoptosis execution.; SUBCELLULAR LOCATION: [Isoform 2]: Cytoplasm.
KOG1689	0	0	0	0	12	35	43	86	115	945	0.909	1	0.6	0.923	NUDT21	Cleavage and polyadenylation specificity factor subunit 5 (Cleavage and polyadenylation specificity factor 25 kDa subunit) (CPSF 25 kDa subunit) (Cleavage factor Im complex 25 kDa subunit) (CFIm25) (Nucleoside diphosphate-linked moiety X motif 21) (Nudix motif 21) (Nudix hydrolase 21) (Pre-mRNA cleavage factor Im 68 kDa subunit)	mRNA cleavage factor complex, mRNA cleavage and polyadenylation specificity factor complex	Spliceosome, CF IIAm complex (Cleavage factor IIAm complex), CPSF6-ITCH-NUDT21-POLR2A-UBAP2L complex, CPSF6-EWSR1-ITCH-NUDT21-POLR2A-UBAP2L complex, CPSF6-ITCH-NUDT21-POLR2A complex	mRNA cleavage factor I(m) complex, CPSF6 variant, mRNA cleavage factor I(m) complex, CPSF7 variant	U2-type spliceosome, None	-, CFIm25/CFIm59 complex	SUBCELLULAR LOCATION: Nucleus {ECO:0000269|PubMed:15169763, ECO:0000269|PubMed:19864460, ECO:0000269|PubMed:20695905, ECO:0000269|PubMed:9659921}. Cytoplasm {ECO:0000269|PubMed:19864460}. Note=Shuttles between the nucleus and the cytoplasm in a transcription- and XPO1/CRM1-independent manner, most probably in complex with the cleavage factor Im complex (CFIm) (PubMed:19864460). In punctate subnuc…
KOG1407	0	0	0	0	12	35	43	86	125	170	0.909	0.5	0.4	1	THOC3	THO complex subunit 3 (Tho3) (TEX1 homolog) (hTREX45)	THO complex part of transcription export complex, transcription export complex	Spliceosome, TREX complex, hTREX84 complex		U2-type spliceosome, None		SUBCELLULAR LOCATION: Nucleus {ECO:0000305}. Nucleus speckle {ECO:0000305}.
KOG2216	0	0	0	0	12	35	43	86	125	170	0.909	0.5	0	0.923	THOC5	THO complex subunit 5 homolog (Functional spliceosome-associated protein 79) (fSAP79) (NF2/meningioma region protein pK1.3) (Placental protein 39.2) (PP39.2) (hTREX90)	THO complex part of transcription export complex, transcription export complex, THO complex	Spliceosome, TREX complex, THO complex, hTREX84 complex		U2-type spliceosome, None		SUBCELLULAR LOCATION: Nucleus {ECO:0000269|PubMed:19059247, ECO:0000269|PubMed:19165146}. Cytoplasm {ECO:0000269|PubMed:19059247}. Note=Shuttles between nucleus and cytoplasm. {ECO:0000269|PubMed:19059247}.
KOG0329	0	0	0	0	12	35	43	86	125	545	1	1	1	1	DDX39A, DDX39B	ATP-dependent RNA helicase DDX39A (EC 3.6.4.13) (DEAD box protein 39) (Nuclear RNA helicase URH49), Spliceosome RNA helicase DDX39B (EC 3.6.4.13) (56 kDa U2AF65-associated protein) (ATP-dependent RNA helicase p47) (DEAD box protein UAP56) (HLA-B-associated transcript 1 protein)	transcription export complex, spliceosomal complex, U4 snRNP, U6 snRNP	Emerin complex 52, Spliceosome, TREX complex, Exon junction complex	TREX complex	None, U2-type spliceosome, None, EJC complex	TRanscription/EXport complex|TREX/THO complex	SUBCELLULAR LOCATION: Nucleus {ECO:0000269|PubMed:21859714}. Cytoplasm {ECO:0000269|PubMed:21859714}. Note=Can translocate to the cytoplasm in the presence of MX1., SUBCELLULAR LOCATION: Nucleus. Nucleus speckle. Cytoplasm. Note=Can translocate to the cytoplasm in the presence of MX1. TREX complex assembly seems to occur in regions surrounding nuclear speckles known as perispeckles.
KOG0533	0	0	0	0	12	35	43	86	125	545	1	0.5	0.6	1	ALYREF, POLDIP3	THO complex subunit 4 (Tho4) (Ally of AML-1 and LEF-1) (Aly/REF export factor) (Transcriptional coactivator Aly/REF) (bZIP-enhancing factor BEF), Polymerase delta-interacting protein 3 (46 kDa DNA polymerase delta interaction protein) (p46) (S6K1 Aly/REF-like target) (SKAR)	transcription export complex, catalytic step 2 spliceosome, spliceosomal complex	Spliceosome, TREX complex, Exon junction complex, C complex spliceosome, Splicing-associated factors complex	TREX complex	U2-type spliceosome, None, EJC complex, -20/24 complex	TRanscription/EXport complex|TREX/THO complex	SUBCELLULAR LOCATION: Nucleus {ECO:0000269|PubMed:10488337, ECO:0000269|PubMed:19324961, ECO:0000269|PubMed:23826332, ECO:0000269|PubMed:28418038, ECO:0000305|PubMed:18974867}. Nucleus speckle {ECO:0000269|PubMed:19324961, ECO:0000269|PubMed:23826332}. Cytoplasm {ECO:0000269|PubMed:19324961, ECO:0000269|PubMed:28418038}. Note=Colocalizes with the core EJC, ALYREF/THOC4, NXF1 and DDX39B in the nuc…
KOG0649	0	0	0	0	12	35	43	86	139	190	0.818	0.5	0	0.846	THOC6	THO complex subunit 6 homolog (Functional spliceosome-associated protein 35) (fSAP35) (WD repeat-containing protein 58)	transcription export complex, THO complex, THO complex part of transcription export complex	Spliceosome, TREX complex, THO complex, hTREX84 complex		U2-type spliceosome, None		SUBCELLULAR LOCATION: Nucleus {ECO:0000269|PubMed:23621916}. Nucleus speckle {ECO:0000305|PubMed:23621916}.
KOG4822	0	0	0	0	12	35	43	86	606	862	0.727	0	0	0.846	VIRMA	Protein virilizer homolog	RNA N6-methyladenosine methyltransferase complex	Spliceosome, CEN complex	WMM N6-adenosine-methyltransferase complex	U2-type spliceosome, centromer chromatin complex; interphase centromere complex; ICEN complex	WTAP-METTL3-METTL14 N6-adenosine-methyltransferase complex|WTAP-METTL3-METTL14 methyltransferase complex|WMM methyltransferase complex	SUBCELLULAR LOCATION: Nucleus speckle {ECO:0000269|PubMed:24100041}. Nucleus, nucleoplasm {ECO:0000269|PubMed:24100041}. Cytoplasm {ECO:0000250|UniProtKB:A2AIV2}. Note=Mainly nuclear with some fraction located in the cytoplasm. ZC3H13 is required to anchor component of the MACOM subcomplex, such as VIRMA, in the nucleus. {ECO:0000250|UniProtKB:A2AIV2}.
KOG0314	0	0	0	0	12	35	43	103	144	197	1	1	0.8	1	RBBP6	E3 ubiquitin-protein ligase RBBP6 (EC 2.3.2.27) (Proliferation potential-related protein) (Protein P2P-R) (RING-type E3 ubiquitin transferase RBBP6) (Retinoblastoma-binding Q protein 1) (RBQ-1) (Retinoblastoma-binding protein 6) (p53-associated cellular protein of testis)	protein-containing complex		Cleavage and polyadenylation specificity factor complex		CPF complex|CPSF complex|Cleavage and polyadenylation factor complex	SUBCELLULAR LOCATION: Nucleus, nucleolus. Chromosome. Cytoplasm, cytoskeleton, microtubule organizing center, centrosome. Note=Colocalizes with mitotic chromosomes. Colocalizes with NEK6 in the centrosome.
KOG0671	0	0	0	0	12	35	43	103	144	197	1	1	1	1	CLK1, CLK2, CLK3, CLK4	Dual specificity protein kinase CLK1 (EC 2.7.12.1) (CDC-like kinase 1), Dual specificity protein kinase CLK2 (EC 2.7.12.1) (CDC-like kinase 2), Dual specificity protein kinase CLK3 (EC 2.7.12.1) (CDC-like kinase 3), Dual specificity protein kinase CLK4 (EC 2.7.12.1) (CDC-like kinase 4)						SUBCELLULAR LOCATION: Nucleus., SUBCELLULAR LOCATION: Nucleus {ECO:0000269|PubMed:28289210}.; SUBCELLULAR LOCATION: [Isoform 1]: Nucleus {ECO:0000269|PubMed:9637771}. Nucleus speckle {ECO:0000269|PubMed:9637771}. Note=Inhibition of phosphorylation at Ser-142 results in accumulation in the nuclear speckle. {ECO:0000250|UniProtKB:O35491}.; SUBCELLULAR LOCATION: [Isoform 2]: Nucleus speckle {ECO:000…
[truncated: 2,740 more rows]
