# Supplementary material for: A protein interactome for the last eukaryotic common ancestor illuminates the biochemical basis of modern genetic diseases
Source: Cell Genom. 2026 May 27;6(6):101254. doi: 10.1016/j.xgen.2026.101254 (PMC13261697; doi:10.1016/j.xgen.2026.101254)
Supplement: Table S3. Reference proteomes sourced for co-fractionation mass spectrometry data processing, related to STAR Methods [file mmc4.xlsx]

## Sheet: Sheet1
Species Code	Species Name	Proteome Source	Date Accessed
ARATH	Arabidopsis thaliana (Mouse-ear cress)	Proteome downloaded from https://www.uniprot.org/proteomes/UP000006548	2021-02-05
BRAOL	Brassica oleracea (broccoli)	Proteome downloaded from https://www.uniprot.org/proteomes/UP000032141	2021-02-05
BRART	Brachionus rotundiformis (rotifer)	Transcriptome downloaded from https://www.ncbi.nlm.nih.gov/Traces/wgs/GINZ01?display=contigs	2021-02-05
CAEEL	Caenorhabditis elegans	Proteome downloaded from https://www.uniprot.org/proteomes/UP000001940	2021-02-05
CANSA	Cannabis sativa (hemp)	Proteome downloaded from http://genome.ccbr.utoronto.ca/downloads.html	2021-02-05
CERRI	Ceratopteris richardii (fern)	Proteome downloaded from https://zenodo.org/record/3467771#.YB2hB-hKguU	2021-02-05
CHEQI	Chenopodium quinoa (quinoa)	Proteome downloaded from https://genome.jgi.doe.gov/portal/pages/dynamicOrganismDownload.jsf?organism=Cquinoa	2021-02-05
CHLRE	Chlamydomonas reinhardtii (Chlamydomonas smithii)	Proteome downloaded from https://www.uniprot.org/proteomes/UP000006906	2021-02-05
COCNU	Cocos nucifera (coconut)	Proteome downloaded from https://www.ncbi.nlm.nih.gov/assembly/GCA_008124465.1/	2021-02-05
DICDI	Dictyostelium discoideum (Slime mold)	Proteome downloaded from https://www.uniprot.org/proteomes/UP000002195	2021-02-05
DROME	Drosophila melanogaster (Fruit fly)	Proteome downloaded from https://www.uniprot.org/proteomes/UP000000803	2021-02-05
EUGGR	Euglena gracilis (algae)	Proteome downloaded from ftp://ftp.pride.ebi.ac.uk/pride/data/archive/2019/01/PXD009998	2021-02-05
HUMAN	Homo sapiens (Human)	Proteome downloaded from https://www.uniprot.org/proteomes/UP000005640	2021-02-05
MAIZE	Zea mays (Maize)	Proteome downloaded from https://www.uniprot.org/proteomes/UP000007305	2021-02-05
MOUSE	Mus musculus (Mouse)	Proteome downloaded from https://www.uniprot.org/proteomes/UP000000589	2021-02-05
NEMVE	Nematostella vectensis (Starlet sea anemone)	Proteome downloaded from https://www.uniprot.org/proteomes/UP000001593	2021-02-05
ORYSJ	Oryza sativa subsp. japonica (Rice)	Proteome downloaded from https://www.uniprot.org/proteomes/UP000059680	2021-02-05
PHATC	Phaeodactylum tricornutum (diatom, strain CCAP 1055/1)	Proteome downloaded from https://www.uniprot.org/proteomes/UP000000759	2021-02-05
PIG	Sus scrofa (wild boar)	Proteome downloaded from https://www.uniprot.org/proteomes/UP000008227	2021-02-05
PLABA	Plasmodium berghei (strain Anka)	Proteome downloaded from https://www.uniprot.org/proteomes/UP000074855	2021-02-08
PLAF7	Plasmodium falciparum (isolate 3D7)	Proteome downloaded from https://www.uniprot.org/proteomes/UP000001450	2021-02-05
PLAKH	Plasmodium knowlesi (strain H)	Proteome downloaded from https://www.uniprot.org/proteomes/UP000031513	2021-02-08
SELML	Selaginella moellendorffii (spikemoss)	Proteome downloaded from https://www.uniprot.org/proteomes/UP000001514	2021-02-05
SOLLC	Solanum lycopersicum (tomato)	Proteome downloaded from https://www.uniprot.org/proteomes/UP000004994	2021-02-05
SOYBN	Glycine max (soybean)	Proteome downloaded from https://www.uniprot.org/proteomes/UP000008827	2021-02-05
STRPU	Strongylocentrotus purpuratus (purple sea urchin)	Proteome downloaded from https://www.uniprot.org/proteomes/UP000007110	2021-02-05
TETTS	Tetrahymena thermophila (ciliate, strain SB210)	Proteome downloaded from https://www.uniprot.org/proteomes/UP000009168	2021-02-05
TRYB2	Trypanosoma brucei brucei (strain 927/4 GUTat10.1)	Proteome downloaded from https://www.uniprot.org/proteomes/UP000008524	2021-02-22
WHEAT	Triticum aestivum (wheat)	Proteome downloaded from https://www.uniprot.org/proteomes/UP000019116	2021-02-05
XENLA	Xenopus laevis (African clawed frog)	Proteome downloaded from https://www.uniprot.org/proteomes/UP000186698	2021-02-05
YEAST	Saccharomyces cerevisiae (strain ATCC 204508 / S288c) (Baker's yeast)	Proteome downloaded from https://www.uniprot.org/proteomes/UP000002311	2021-02-05
