# Supplementary material for: A protein interactome for the last eukaryotic common ancestor illuminates the biochemical basis of modern genetic diseases
Source: Cell Genom. 2026 May 27;6(6):101254. doi: 10.1016/j.xgen.2026.101254 (PMC13261697; doi:10.1016/j.xgen.2026.101254)
Supplement: Table S4. Summary of the top scoring algorithms, parameters, and pre-processing steps found by TPOT, related to STAR Methods — Models marked with a star (★) were selected for further evaluation [file mmc5.xlsx]

## Sheet: tpot_data
Model	Pre-processing Steps	Parameters	TPOT CV Score	True Test Score
★ LinearSVC	RobustScaler(), ZeroCount(), VarianceThreshold (threshold=0.01)	C=0.01, dual=False, loss="squared_hinge", penalty="l1", tol=0.01	0.869	0.878
ExtraTreesClassifier	OneHotEncoder (minimum_fraction=0.15, sparse=False, threshold=10)	bootstrap=False, criterion="gini", max_features=0.6000000000000001, min_samples_leaf=11, min_samples_split=12, n_estimators=100	0.911	0.848
★ ExtraTreesClassifier	None	bootstrap=True, criterion="gini", max_features=0.6000000000000001, min_samples_leaf=15, min_samples_split=2, n_estimators=100	0.87	0.891
ExtraTreesClassifier	Normalizer (norm="max")	bootstrap=False, criterion="entropy", max_features=0.35000000000000003, min_samples_leaf=15, min_samples_split=3, n_estimators=100	0.867	0.854
★ SGDClassifier	Normalizer (norm="l1"), StandardScaler()	alpha=0.01, eta0=0.01, fit_intercept=False, l1_ratio=1.0, learning_rate="invscaling", loss="modified_huber", penalty="elasticnet", power_t=0.5	0.87	0.897
★ Selected for further evaluation
